# Supplementary material for: Temporal Quantitative Phosphoproteomics Profiling of Interleukin-33 Signaling Network Reveals Unique Modulators of Monocyte Activation
Source: Cells. 2022 Jan 1;11(1):138. doi: 10.3390/cells11010138 (PMC8749991; doi:10.3390/cells11010138)
Supplement: Supplementary file 1 [file cells-11-00138-s001.zip › Supplementary_tables.xlsx]

## Sheet: S1_List_of_primers_for_RTPCR
Supplementary Table S1. List of forward and reverse primers used for RT-PCR
Gene	List of primers
Human GAPDH	Forward: 5’- TGCACCACCAACTGCTTAGC -3’
	Reverse: 5’- GGCATGGACTGTGGTCATGAG -3’
Human NF-κB	Forward: 5’- TCTCTATGACCTGGACGACTCTT -3’
	Reverse: 5’-GCTCATACGGTTTCCCATTTAGT-3’
Human IL-17A	Forward: 5′-CATTGGTGTCACTGCTAC-3′
	Reverse: 5′-TCGGTTGTAGTAATCTGAGG-3′
Human IL-13	Forward: 5′-GCAATGGCAGCATGGTATGG-3′
	Reverse: 5′-AAGGAATTTTACCCCTCCCTAACC-3′
Human IL-5	Forward: 5′-TCACCGAGCTCTGTTGACAA-3′
	Reverse: 5′-CCACACTTCTCTTTTTGGCG-3
Human IL1A	Forward: 5'-TCCCAATCTCCATTCCCAAAC-3’
	Reverse: 5'-CTCTACCAAGGACCAGAGAGAA-3’

## Sheet: S2_IL33_temporal_phosphoproteom
Supplementary Table S2. List of phosphoproteins and peptides identified from THP1 monocytes stimulated with IL-33 for 5, 10, 15, 30, 45, 60, 120, and 240 minutes.
Gene symbol	IL33_5m	IL33_10m	IL33_15m	IL33_30m	IL33_45m	IL33_60m	IL33_120m	IL33_240m	AveExpr	F	P.Value	adj.P.Val	Annotated Sequence	Modifications	Qvality PEP	Qvality q-value	Number of Protein Groups	Number of Proteins	Number of Isoforms	Number of PSMs	Master Protein Accessions	Positions in Master Proteins	Modifications in Master Proteins	Master Protein Descriptions		Number of Missed Cleavages	Theo MHplus in Da	Charge by Search Engine Sequest HT	Rank by Search Engine Sequest HT	mz in Da by Search Engine Sequest HT	Delta M in ppm by Search Engine Sequest HT	RT in min by Search Engine Sequest HT	Percolator q-Value by Search Engine Sequest HT	Percolator PEP by Search Engine Sequest HT	XCorr by Search Engine Sequest HT
NUP153	-0.702724	-0.361915	-0.520975	-0.0819683	0.365469	0.280937	1.73739	1.02472	15.6356	46.1324	1.04758e-12	2.09004e-08	[R].ASDKDITVSK.[N]	2xTMT6plex [K4; K10]; 1xTMT6plex [N-Term]; 1xPhospho [S2(100)]	0.00219368	0.000394102	1	1	1	3	P49790	P49790 [191-200]	P49790 1xPhospho [S192(100)]	Nuclear pore complex protein Nup153		1	1831.02	3	1	611.011	-0.47	64.7212	0.0002568	0.0009927	3.11
SNIP1	-0.41814	-0.0710992	-0.0216959	-0.0685979	0.407977	0.322242	1.58006	1.147	17.4294	38.4157	7.85665e-12	7.8374e-08	[R].GVSRSPPK.[K]	1xTMT6plex [K8]; 1xTMT6plex [N-Term]; 1xPhospho [S5(100)]	0.00536935	0.000995315	1	1	2	14	Q8TAD8	Q8TAD8 [72-79]	Q8TAD8 1xPhospho [S76(100)]	Smad nuclear-interacting protein 1		1	1365.77	3	1	455.927	0.2	38.9942	0.0003235	0.001774	2.92
SLC9A3R1	-0.305912	-0.124395	-0.356885	-0.53052	-0.166248	-0.859779	-1.30935	-1.63089	17.4143	36.4241	1.4032e-11	8.58951e-08	[R].EALAEAALESPRPALVR.[S]	1xTMT6plex [N-Term]; 1xPhospho [S10(100)]	0.000139508	0.000141349	1	1	1	16	O14745	O14745 [271-287]	O14745 1xPhospho [S280(100)]	Na(+)/H(+) exchange regulatory cofactor NHE-RF1		0	2102.12	4	1	526.286	0.8	86.0852	6.62e-05	5.26e-05	5.99
NDRG1	-0.330504	0.0308013	0.173283	1.0619	2.34811	1.44346	1.87438	2.01639	13.98	35.7435	1.72212e-11	8.58951e-08	[R].SHTSEGTRSR.[S]	1xTMT6plex [N-Term]; 2xPhospho [T3(100); S9(100)]	0.046983	0.00391688	1	1	3	11	Q92597	Q92597 [344-353]; [354-363]	Q92597 2xPhospho [T346(100); S352(100)]; 2xPhospho [T356(100); S362(100)]	Protein NDRG1		1	1506.63	3	1	502.881	-0.32	15.7142	0.001772	0.01432	2.88
NUCKS1	-1.59242	-0.804677	-0.343808	-0.664159	0.436173	-0.717911	0.148076	-0.238432	20.7924	34.6632	2.40121e-11	9.58129e-08	[K].KDDSHSAEDSEDEKEDHK.[N]	3xTMT6plex [K1; K14; K18]; 1xTMT6plex [N-Term]; 2xPhospho [S10(100); S]	0.000123273	0.000141349	1	1	3	38	Q9H1E3	Q9H1E3 [70-87]	Q9H1E3 2xPhospho [S79(100); S]	Nuclear ubiquitous casein and cyclin-dependent kinase substrate 1		2	3177.44	5	1	636.294	-0.01	39.191	6.62e-05	6.3e-05	7.11
CLCN7	-0.652484	-0.285139	-0.568748	-0.505428	-0.12081	-0.390129	0.981279	1.15293	16.1334	32.2188	5.28006e-11	1.75571e-07	[K].KVSWSGR.[D]	1xTMT6plex [K1]; 1xTMT6plex [N-Term]; 1xPhospho [S3(100)]	0.027134	0.0024901	1	1	1	7	P51798	P51798 [7-13]	P51798 1xPhospho [S9(100)]	H(+)/Cl(-) exchange transporter 7		1	1357.74	3	1	453.251	0.06	60.0228	0.000976	0.006889	2.34
MEF2D	-0.47662	-0.119251	-0.259391	-0.0921309	0.347569	0.484736	0.541676	0.947567	15.7007	29.7478	1.2388e-10	3.1698e-07	[R].ASPGLLPVANGNSLNK.[V]	2xDeamidated [N12; N]; 1xTMT6plex [K16]; 1xTMT6plex [N-Term]; 1xPhospho [S2(100)]	0.000187774	0.000144834	1	1	2	17	Q14814	Q14814 [230-245]	Q14814 1xPhospho [S231(100)]	Myocyte-specific enhancer factor 2D		0	2092.11	3	1	698.041	-0.3	106.522	0.0001188	0.0001277	5.47
NDRG1	-0.145453	0.152649	0.186206	0.5687	1.27485	0.743073	1.42588	1.36617	13.8768	29.6761	1.27104e-10	3.1698e-07	[R].SRSHTSEGAHLDITPNSGAAGNSAGPK.[S]	1xTMT6plex [K27]; 1xTMT6plex [N-Term]; 2xPhospho [S3(99.9); T5(97.4)]	0.000166623	0.000144834	1	1	1	5	Q92597	Q92597 [362-388]	Q92597 2xPhospho [S364(99.9); T366(97.4)]	Protein NDRG1		1	3237.51	4	1	810.133	0.66	53.1651	6.62e-05	5.91e-05	8.76
H2AW;H2AC14	-0.367367	-0.235238	-0.177422	-0.46793	0.229312	-0.189936	0.992422	1.21844	19.1543	29.3099	1.45032e-10	3.21505e-07	[K].KTESHHK.[AT]	2xTMT6plex [K1; K7]; 1xTMT6plex [N-Term]; 1xPhospho [S4(100)]	0.00508895	0.000995315	2	8	3	37	Q7L7L0; Q99878	Q7L7L0 [120-126]; Q99878 [120-126]	Q7L7L0 1xPhospho [S123(100)]; Q99878 1xPhospho [S123(100)]	Histone H2A type 3;Histone H2A type 1-J		1	1633.9	3	1	545.306	-0.27	22.4424	0.0004869	0.00203	3.12
CANX	-1.24369	-0.480177	-0.181756	-0.499222	0.261149	-0.658587	-0.412886	-1.1168	19.0052	27.4012	2.95695e-10	5.09433e-07	[K].QKSDAEEDGGTVSQEEEDRKPK.[A]	3xTMT6plex [K2; K20; K22]; 1xTMT6plex [N-Term]; 2xPhospho [S3(100); S13(98.3)]	0.000229751	0.000144834	1	1	3	23	P27824	P27824 [552-573]	P27824 2xPhospho [S554(100); S564(98.3)]	Calnexin		2	3538.71	4	1	885.434	1.13	51.8377	0.0001188	0.0001488	6.14
CDK16	-0.405727	-0.432965	-0.439983	-0.179592	0.406922	0.175351	0.915775	0.922477	14.4591	27.3395	3.028e-10	5.09433e-07	[R].GPLSSAPEIVHEDLK.[M]	1xTMT6plex [K15]; 1xTMT6plex [N-Term]; 1xPhospho [S5(99.3)]	0.000202591	0.000144834	1	1	1	3	Q00536	Q00536 [61-75]	Q00536 1xPhospho [S65(99.3)]	Cyclin-dependent kinase 16		0	2130.12	3	1	710.713	0.44	92.4021	0.0001188	0.000135	5.81
AHNAK	0.190954	0.421953	0.323515	1.34514	1.98305	1.23352	2.23085	3.11776	14.076	39.6533	3.0641e-10	5.09433e-07	[R].ISAPNVDFNLEGPK.[V]	1xTMT6plex [K14]; 1xTMT6plex [N-Term]; 1xPhospho [S2(100)]	0.000265688	0.000144834	1	1	1	6	Q09666	Q09666 [5447-5460]	Q09666 1xPhospho [S5448(100)]	Neuroblast differentiation-associated protein AHNAK		0	2039.06	3	1	680.359	0.44	99.1602	0.0002012	0.0001773	5.17
STIM1	-0.293615	-0.055247	-0.10802	0.0438936	0.493537	-0.0727628	1.06531	1.05359	16.887	26.9287	3.55102e-10	5.12433e-07	[R].AEQSLHDLQER.[L]	1xTMT6plex [N-Term]; 1xPhospho [S4(100)]	0.00112457	0.000237222	1	1	1	13	Q13586	Q13586 [254-264]	Q13586 1xPhospho [S257(100)]	Stromal interaction molecule 1		0	1634.77	3	1	545.596	-0.02	48.6823	0.0001128	0.0003053	4.89
SNX2	-0.353255	-0.0998118	-0.086367	0.138529	0.980522	0.279012	1.72272	1.63901	14.8852	26.8812	3.61743e-10	5.12433e-07	[K].SMSAPVIFDR.[S]	1xTMT6plex [N-Term]; 1xPhospho [S3(100)]	0.00244074	0.000473324	1	1	1	5	O60749	O60749 [117-126]	O60749 1xPhospho [S119(100)]	Sorting nexin-2		0	1431.69	2	1	716.349	0.35	98.2964	0.0001134	0.0007068	3.8
AHNAK	-0.892264	-0.214861	-0.242769	0.474	1.55034	0.467895	2.25263	2.23918	17.6673	26.7205	3.85269e-10	5.12433e-07	[K].SSKASLGSLEGEAEAEASSPK.[G]	2xTMT6plex [K3; K21]; 1xTMT6plex [N-Term]; 2xPhospho [S5(100); S8(100)]	7.39e-05	0.000141349	1	1	1	10	Q09666	Q09666 [5745-5765]	Q09666 2xPhospho [S5749(100); S5752(100)]	Neuroblast differentiation-associated protein AHNAK		1	2882.4	3	1	961.473	-0.33	96.3599	6.62e-05	4.47e-05	8.01
PRPF40A	-1.1787	-0.564999	-0.190446	-0.617792	0.30979	-0.498561	0.387438	-0.140061	16.8456	26.42	4.33819e-10	5.40945e-07	[R].HKSDSPESDAEREK.[D]	2xTMT6plex [K2; K14]; 1xTMT6plex [N-Term]; 2xPhospho [S5(100); S8(100)]	0.000587932	0.000213588	1	1	2	10	O75400	O75400 [881-894]	O75400 2xPhospho [S885(100); S888(100)]	Pre-mRNA-processing factor 40 homolog A		2	2462.16	3	1	821.391	0.61	39.3106	0.0001128	0.000168	4.81
TRA2A	-0.546763	-0.0151721	0.0523552	-0.103057	0.946917	-0.0864645	1.20592	1.1759	16.8074	25.8432	5.46658e-10	6.41551e-07	[R].SQSKSPTGTPAR.[V]	1xTMT6plex [K4]; 1xTMT6plex [N-Term]; 1xPhospho [S5(100)]	0.0255109	0.00245201	1	1	1	7	Q13595	Q13595 [16-27]	Q13595 1xPhospho [S20(100)]	Transformer-2 protein homolog alpha		1	1754.92	3	1	585.645	-0.08	24.6402	0.0009353	0.00648	2.72
TBC1D5	-0.714396	-0.474837	-0.530396	-0.509991	0.380604	-0.323299	1.39875	1.53419	13.9413	25.533	6.2016e-10	6.63606e-07	[K].SESMPVQLNK.[G]	1xTMT6plex [K10]; 1xTMT6plex [N-Term]; 1xPhospho [S3(100)]	0.00102317	0.000237222	1	1	2	4	Q92609	Q92609 [520-529]	Q92609 1xPhospho [S522(100)]	TBC1 domain family member 5		0	1670.86	3	1	557.624	-0.15	70.8852	0.0002012	0.0003668	3.71
ARHGAP45	-0.566854	-0.147329	-0.543489	-0.616319	-0.466435	-0.317309	1.11708	1.04698	16.1411	25.4869	6.31974e-10	6.63606e-07	[R].GHQVHKSWPLSISDSDSGLDPGPGAGDFK.[K]	2xTMT6plex [K6; K29]; 1xTMT6plex [N-Term]; 1xPhospho [S7(100)]	7.75e-05	0.000141349	1	1	1	10	Q92619	Q92619 [613-641]	Q92619 1xPhospho [S619(100)]	Rho GTPase-activating protein 45		1	3758.88	4	1	940.475	-0.23	87.928	6.62e-05	4.55e-05	8.09
H3-2	-0.424089	0.11457	-0.401382	0.223655	0.0273371	-1.11546	-1.44934	-1.36376	16.9075	25.0487	7.57247e-10	7.55392e-07	[R].KSAPATGGVK.[K]	2xTMT6plex [K1; K10]; 1xTMT6plex [N-Term]; 1xPhospho [S2(100)]	0.00111568	0.000237222	1	4	1	6	Q5TEC6	Q5TEC6 [28-37]	Q5TEC6 1xPhospho [S29(100)]	Histone H3		1	1682.98	3	1	561.665	-0.16	49.9409	0.0001981	0.0005719	4.17
AHNAK	-0.296315	-0.0523005	-0.135466	0.154642	0.823773	0.421273	1.96523	2.44575	14.5845	56.6164	8.28911e-10	7.87505e-07	[R].ISMSEVDLNVAAPK.[V]	1xOxidation [M3]; 1xTMT6plex [K14]; 1xTMT6plex [N-Term]; 1xPhospho [S2(100)]	0.000208982	0.000144834	1	1	1	4	Q09666	Q09666 [569-582]	Q09666 1xPhospho [S570(100)]	Neuroblast differentiation-associated protein AHNAK		0	2028.05	3	1	676.688	0.64	99.827	8.53e-05	9.99e-05	4.91
SRRM1	-1.58395	-0.637448	-0.440347	-0.49488	0.0875389	-0.518675	0.168769	-0.109325	19.6609	24.6753	8.85282e-10	8.0283e-07	[K].VPKPEPIPEPKEPSPEK.[N]	3xTMT6plex [K3; K11; K17]; 1xTMT6plex [N-Term]; 1xPhospho [S14(100)]	0.000144249	0.000144834	1	1	1	22	Q8IYB3	Q8IYB3 [247-263]	Q8IYB3 1xPhospho [S260(100)]	Serine/arginine repetitive matrix protein 1		1	2894.65	4	1	724.417	-0.12	73.8457	6.62e-05	5.37e-05	7.24
SLC16A3	-0.328763	-0.226559	-0.0749568	-0.0231031	0.780484	0.175687	1.66054	1.37458	16.2786	24.0718	1.14465e-09	9.92906e-07	[K].LHKPPADSGVDLR.[E]	1xTMT6plex [K3]; 1xTMT6plex [N-Term]; 1xPhospho [S8(100)]	0.000550468	0.000213588	1	1	1	10	O15427	O15427 [429-441]	O15427 1xPhospho [S436(100)]	Monocarboxylate transporter 4		0	1943.05	4	1	486.518	-0.34	56.134	0.0001128	0.0002231	4.55
TRA2B	-0.786497	-0.486931	-0.160191	-0.610878	0.238925	-0.112962	0.592756	0.371415	16.8293	23.8331	1.26897e-09	1.05488e-06	[R].SGSAHGSGK.[S]	1xTMT6plex [K9]; 1xTMT6plex [N-Term]; 2xPhospho [S3(100); S7(100)]	0.00910818	0.00133575	1	1	4	13	P62995	P62995 [20-28]	P62995 2xPhospho [S22(100); S26(100)]	Transformer-2 protein homolog beta		0	1405.63	3	1	469.214	-0.04	28.0799	0.0006433	0.003369	3.35
IWS1	-0.923265	-0.48231	-0.305942	-0.237821	0.250403	0.129984	1.29648	0.704692	17.8731	23.6358	1.38285e-09	1.10357e-06	[K].AAVLSDSEDEEKASAK.[K]	2xTMT6plex [K12; K16]; 1xTMT6plex [N-Term]; 1xPhospho [S7(100)]	0.000249294	0.000144834	1	1	3	11	Q96ST2	Q96ST2 [394-409]	Q96ST2 1xPhospho [S400(100)]	Protein IWS1 homolog		1	2417.24	3	1	806.419	0.55	68.163	6.62e-05	8.1e-05	4.43
SRRM1	-0.190824	-0.0431805	-0.0665297	0.103115	0.737606	0.35063	1.27365	1.19714	15.0582	23.3709	1.55349e-09	1.19207e-06	[K].TRHSPTPQQSNR.[T]	1xDeamidated [N/Q]; 1xTMT6plex [N-Term]; 2xPhospho [S4(100); T6(100)]	0.022731	0.00216964	1	1	3	25	Q8IYB3	Q8IYB3 [411-422]	Q8IYB3 2xPhospho [S414(100); T416(100)]	Serine/arginine repetitive matrix protein 1		1	1798.78	3	1	600.266	0	17.7744	0.001048	0.007476	3.19
PPIG	-0.974413	-0.486008	-0.217645	-0.400387	0.533056	-0.440562	0.521957	0.0546653	19.2307	23.2417	1.64485e-09	1.21543e-06	[R].KSPPKADEK.[E]	3xTMT6plex [K1; K5; K9]; 1xTMT6plex [N-Term]; 1xPhospho [S2(100)]	0.00962805	0.00133575	1	1	1	15	Q13427	Q13427 [289-297]	Q13427 1xPhospho [S290(100)]	Peptidyl-prolyl cis-trans isomerase G		2	1996.16	4	1	499.797	-0.36	44.1945	0.0004429	0.003322	2.05
MAPT	-0.509885	-0.242515	-0.236003	-0.570823	0.335049	-0.861406	-0.34993	-1.30788	19.1759	22.672	2.12323e-09	1.47419e-06	[R].TPPKSPSSAK.[S]	2xTMT6plex [K4; K10]; 1xTMT6plex [N-Term]; 1xPhospho [S5(100)]	0.0637322	0.00485982	1	1	1	12	P10636	P10636 [548-557]	P10636 1xPhospho [S552(100)]	Microtubule-associated protein tau		1	1767	2	1	884.005	-0.19	39.1431	0.00168	0.01613	2.25
AHNAK	-0.352167	0.235906	0.209595	0.794083	1.08713	1.23984	1.98766	2.53746	16.4335	22.609	2.18484e-09	1.47419e-06	[K].GPRISAPNVDFNLEGPK.[V]	1xTMT6plex [K17]; 1xTMT6plex [N-Term]; 1xPhospho [S5(100)]	6.93e-05	0.000141349	1	1	1	7	Q09666	Q09666 [5444-5460]	Q09666 1xPhospho [S5448(100)]	Neuroblast differentiation-associated protein AHNAK		1	2349.24	4	1	588.064	-0.41	95.0701	6.62e-05	4.89e-05	6.66
SRSF2	-0.602885	-0.22943	-0.196254	-0.488855	0.647559	-0.247503	1.32113	0.986657	18.1535	22.5771	2.21672e-09	1.47419e-06	[R].SRSPPPVSK.[R]	1xTMT6plex [K9]; 1xTMT6plex [N-Term]; 1xPhospho [S3(100)]	0.000891126	0.000213588	1	1	2	24	Q01130	Q01130 [189-197]	Q01130 1xPhospho [S191(100)]	Serine/arginine-rich splicing factor 2		1	1492.83	3	1	498.281	0.5	42.5683	0.0001134	0.0004302	4.12
AHNAK	0.0924277	0.511348	0.712699	1.14968	1.42767	2.08338	3.29014	3.19204	12.9628	48.5602	2.47963e-09	1.59584e-06	[K].APKISMPDFDLHLK.[G]	2xTMT6plex [K3; K14]; 1xTMT6plex [N-Term]; 1xPhospho [S5(100)]	0.000947045	0.000237222	1	1	1	2	Q09666	Q09666 [2576-2589]; [3998-4011]; [4254-4267]; [4456-4469]	Q09666 1xPhospho [S2580(100)]; 1xPhospho [S4002(100)]; 1xPhospho [S4258(100)]; 1xPhospho [S4460(100)]	Neuroblast differentiation-associated protein AHNAK		1	2379.31	4	1	595.583	-0.17	105.241	0.0001981	0.0004997	4.53
SRRM1	-0.92815	-0.33777	-0.209533	-0.271255	0.348272	-0.273071	0.276248	0.0299024	19.9909	22.1071	2.74996e-09	1.71451e-06	[K].KETESEAEDNLDDLEK.[H]	2xTMT6plex [K1; K16]; 1xTMT6plex [N-Term]; 1xPhospho [S5(100)]	0.000101366	0.000141349	1	1	3	59	Q8IYB3	Q8IYB3 [870-885]	Q8IYB3 1xPhospho [S874(100)]	Serine/arginine repetitive matrix protein 1		1	2632.28	3	1	878.1	0.51	79.9328	6.62e-05	5.08e-05	7.65
SF3B2	-0.642181	-0.164639	-0.113266	0.1987	0.906383	0.222213	1.71596	2.18417	15.4204	22.0062	2.88169e-09	1.7422e-06	[R].EQQAQVEKEDFSDMVAEHAAK.[Q]	2xTMT6plex [K8; K21]; 1xTMT6plex [N-Term]; 1xPhospho [S12(100)]	9.59e-05	0.000141349	1	1	1	3	Q13435	Q13435 [850-870]	Q13435 1xPhospho [S861(100)]	Splicing factor 3B subunit 2		1	3157.55	4	1	790.142	-0.79	78.7184	6.62e-05	4.76e-05	6.45
RBMX	-0.208136	-0.171985	-0.252686	-0.565403	-0.365232	-1.22057	-1.13197	-1.42391	21.9533	21.7302	3.27809e-09	1.92357e-06	[R].GLPPSMER.[G]	1xTMT6plex [N-Term]; 1xPhospho [S5(100)]	0.0501303	0.00401386	1	1	1	85	P38159	P38159 [348-355]	P38159 1xPhospho [S352(100)]	RNA-binding motif protein, X chromosome		0	1195.57	2	1	598.291	0.39	68.102	0.001791	0.01516	2.04
VPS4B	-1.44968	-0.549152	-0.443029	0.137781	0.761219	-0.314033	0.66757	0.397602	15.6242	21.657	3.39293e-09	1.93286e-06	[K].EGQPSPADEKGNDSDGEGESDDPEKK.[K]	1xDeamidated [N/Q]; 3xTMT6plex [K10; K25; K26]; 1xTMT6plex [N-Term]; 1xPhospho [S14(100)]	0.000191871	0.000144834	1	1	4	7	O75351	O75351 [89-114]	O75351 1xPhospho [S102(100)]	Vacuolar protein sorting-associated protein 4B		2	3714.73	4	1	929.439	0.97	56.8381	8.53e-05	0.0001116	6.38
HNRNPC	-1.5174	-0.847311	-0.586524	-1.26786	0.0071279	-1.04818	-0.0987032	-0.470412	13.7304	21.5985	3.48769e-09	1.93286e-06	[K].MESEGGADDSAEEGDLLDDDDNEDRGDDQLELIKDDEK.[E]	2xTMT6plex [K34; K38]; 1xTMT6plex [N-Term]; 1xPhospho [S10(100)]	4.51e-05	0.000141349	1	1	1	7	P07910	P07910 [251-288]	P07910 1xPhospho [S260(100)]	Heterogeneous nuclear ribonucleoproteins C1/C2		2	4965.17	5	1	993.842	1.89	101.899	6.62e-05	3.07e-05	8.93
CAP1	-0.704386	0.12117	0.192132	0.913828	1.40643	0.19161	1.39334	0.581832	20.111	21.4207	3.79414e-09	1.98915e-06	[R].SGPKPFSAPKPQTSPSPK.[R]	3xTMT6plex [K4; K10; K18]; 1xTMT6plex [N-Term]; 2xPhospho [T13(98.4); S16(100)]	0.000414488	0.000204766	1	1	3	50	Q01518	Q01518 [295-312]	Q01518 2xPhospho [T307(98.4); S310(100)]	Adenylyl cyclase-associated protein 1		0	2914.57	4	1	729.397	0.29	72.7077	0.0001338	0.0002458	6.39
HMGA1	-0.46324	-0.121815	0.0477938	0.0379641	0.535238	0.28431	1.35757	1.26033	17.2144	21.3725	3.88211e-09	1.98915e-06	[K].KLEKEEEEGISQESSEEEQ.[-]	1xDeamidated [Q]; 2xTMT6plex [K1; K4]; 1xTMT6plex [N-Term]; 1xPhospho [S14(98.7)]	0.000164851	0.000144834	1	1	7	34	P17096	P17096 [89-107]	P17096 1xPhospho [S102(98.7)]	High mobility group protein HMG-I/HMG-Y		2	3005.43	3	1	1002.48	0.85	65.0999	6.62e-05	6.26e-05	5.17
PRAM1	-0.808586	-0.316502	-0.530861	0.193697	0.540333	0.53281	1.07777	1.01627	16.9378	21.3692	3.88838e-09	1.98915e-06	[R].KFSQPEPSAVLK.[R]	2xTMT6plex [K1; K12]; 1xTMT6plex [N-Term]; 1xPhospho [S3(100)]	0.000264418	0.000144834	1	1	1	9	Q96QH2	Q96QH2 [356-367]	Q96QH2 1xPhospho [S358(100)]	PML-RARA-regulated adapter molecule 1		1	2098.19	3	1	700.069	0.38	79.8027	0.0001128	0.00015	5.27
HSP90AB1	-1.7173	-0.901359	-0.803673	-0.685894	0.411195	-0.987427	0.016523	-0.317666	22.3304	21.2508	4.11448e-09	2.04524e-06	[K].IEDVGSDEEDDSGKDK.[K]	2xTMT6plex [K14; K16]; 1xTMT6plex [N-Term]; 1xPhospho [S6(100)]	0.000180009	0.000144834	1	2	3	81	P08238	P08238 [250-265]	P08238 1xPhospho [S255(100)]	Heat shock protein HSP 90-beta		1	2505.18	3	1	835.734	0.47	68.9701	6.62e-05	7.17e-05	4.46
SRRM1	-0.429517	-0.0436577	-0.0709168	0.074364	0.795101	0.481736	1.69241	1.49773	16.8488	21.2063	4.20304e-09	2.04524e-06	[K].TRHSPTPQQSNR.[T]	1xTMT6plex [N-Term]; 2xPhospho [S4(100); T6(100)]	0.00857611	0.001301	1	1	4	40	Q8IYB3	Q8IYB3 [411-422]	Q8IYB3 2xPhospho [S414(100); T416(100)]	Serine/arginine repetitive matrix protein 1		1	1797.8	3	1	599.938	-0.25	7.3886	0.0004743	0.002747	4.21
H1-5;H1-3;H1-4;H1-2	0.0961254	0.456878	-0.00644234	2.38748	-0.5614	3.08224	0.00217623	0.109552	14.9861	44.7044	4.46045e-09	2.11882e-06	[K].GTGASGSFKLNKK.[A]	1xDeamidated [N11]; 3xTMT6plex [K9; K12; K13]; 1xTMT6plex [N-Term]; 1xPhospho [S7(98.8)]	0.00288495	0.000497683	4	5	2	4	P16401; P16402; P10412; P16403	P16401 [101-113]; P16402 [99-111]; P10412 [98-110]; P16403 [98-110]	P16401 1xPhospho [S107(98.8)]; P16402 1xPhospho [S105(98.8)]; P10412 1xPhospho [S104(98.8)]; P16403 1xPhospho [S104(98.8)]	Histone H1.5;Histone H1.3;Histone H1.4;Histone H1.2		2	2292.31	3	1	764.776	0.22	63.4161	0.0003057	0.001247	2.51
PPM1G	-0.623948	-0.164135	-0.321871	-0.511329	-0.343711	-0.955925	-1.17317	-1.51849	16.7768	20.9363	4.78713e-09	2.22112e-06	[R].KLEEVLSTEGAEENGNSDKK.[K]	1xDeamidated [N14]; 3xTMT6plex [K1; K19; K20]; 1xTMT6plex [N-Term]; 1xPhospho [S7(100)]	0.000101493	0.000141349	1	1	1	8	O15355	O15355 [521-540]	O15355 1xPhospho [S527(100)]	Protein phosphatase 1G		2	3174.66	4	1	794.419	-1.4	75.3982	6.62e-05	4.53e-05	7.05
OGFR	-0.844677	-0.354532	-0.123096	-0.264215	0.575169	-0.339479	0.407885	-0.135565	18.8949	20.8296	5.04153e-09	2.28599e-06	[R].SQGDEAGGHGEDRPEPLSPK.[E]	1xTMT6plex [K20]; 1xTMT6plex [N-Term]; 1xPhospho [S18(100)]	5.7e-05	0.000141349	1	1	1	18	Q9NZT2	Q9NZT2 [361-380]	Q9NZT2 1xPhospho [S378(100)]	Opioid growth factor receptor		0	2601.23	4	1	651.064	0.1	47.5795	6.62e-05	4.16e-05	8.34
TRA2B	-0.15966	0.00694996	-0.0144362	0.0358526	0.429636	0.103485	0.791163	0.597984	17.1678	20.7357	5.27787e-09	2.32085e-06	[R].GGYRSRSR.[S]	1xTMT6plex [N-Term]; 2xPhospho [S5(100); S7(100)]	0.0158613	0.00173211	1	1	1	25	P62995	P62995 [272-279]	P62995 2xPhospho [S276(100); S278(100)]	Transformer-2 protein homolog beta		2	1327.59	3	1	443.2	-0.11	9.1065	0.0007775	0.005437	2.65
SRSF11	-1.05171	-0.703554	-0.04181	-0.928379	0.398488	-0.678746	0.330213	-0.440042	14.7295	20.6264	5.56797e-09	2.32085e-06	[R].DYDEEEQGYDSEKEK.[K]	1xDeamidated [Q7]; 2xTMT6plex [K13; K15]; 1xTMT6plex [N-Term]; 1xPhospho [S11(100)]	0.000288736	0.000144834	1	1	1	4	Q05519	Q05519 [424-438]	Q05519 1xPhospho [S434(100)]	Serine/arginine-rich splicing factor 11		1	2632.18	3	1	878.064	-0.54	62.9006	0.0001188	0.0001796	4.56
CANX	-0.869352	-0.300242	-0.245493	0.0719178	0.554726	-0.199554	0.562831	0.345243	20.6517	20.6126	5.60588e-09	2.32085e-06	[K].QKSDAEEDGGTVSQEEEDRKPK.[A]	3xTMT6plex [K2; K20; K22]; 1xTMT6plex [N-Term]; 1xPhospho [S3(100)]	0.000141732	0.000144834	1	1	4	43	P27824	P27824 [552-573]	P27824 1xPhospho [S554(100)]	Calnexin		2	3458.75	4	1	865.442	-0.36	48.4404	6.62e-05	5.31e-05	5.85
SLTM	-1.08205	-0.463835	-0.268858	-0.619092	0.179474	-0.550275	0.178502	-0.173077	16.3766	20.5788	5.69949e-09	2.32085e-06	[K].EEKRSSEK.[S]	2xTMT6plex [K3; K8]; 1xTMT6plex [N-Term]; 1xPhospho [S5(100)]	0.043421	0.00369729	1	1	2	5	Q9NWH9	Q9NWH9 [502-509]	Q9NWH9 1xPhospho [S506(100)]	SAFB-like transcription modulator		2	1759.96	4	1	440.744	-0.03	32.91	0.001328	0.01101	2.2
U2SURP	-1.01642	-0.343249	-0.166654	0.144302	0.546565	-0.134946	0.655652	0.22548	18.9396	20.561	5.74974e-09	2.32085e-06	[R].RVKSPSPK.[S]	2xTMT6plex [K3; K8]; 1xTMT6plex [N-Term]; 2xPhospho [S4(100); S6(100)]	0.0218324	0.00201115	1	1	1	30	O15042	O15042 [943-950]	O15042 2xPhospho [S946(100); S948(100)]	U2 snRNP-associated SURP motif-containing protein		2	1745.97	4	1	437.248	0.16	42.9751	0.001008	0.007201	2.81
PRKCD	-0.429285	-0.24728	-0.0865602	-0.0412835	0.451477	-0.0983494	1.36651	2.28662	15.1642	43.0581	5.81637e-09	2.32085e-06	[R].GKTLVQK.[K]	1xDeamidated [Q6]; 2xTMT6plex [K2; K7]; 1xTMT6plex [N-Term]; 1xPhospho [T3(100)]	0.0743695	0.00558196	1	1	1	5	Q05655	Q05655 [41-47]	Q05655 1xPhospho [T43(100)]	Protein kinase C delta type		1	1541.93	3	1	514.647	0.42	60.9836	0.00235	0.02193	2.15
MYCBP2	-2.55141	0.122171	-1.00884	-1.79483	-2.16113	-2.51924	-2.2414	-2.23663	14.8199	42.6568	6.21417e-09	2.41538e-06	[R].HPSPELSR.[L]	1xTMT6plex [N-Term]; 1xPhospho [S3(100)]	0.0711536	0.00523214	1	1	1	2	O75592	O75592 [3517-3524]	O75592 1xPhospho [S3519(100)]	E3 ubiquitin-protein ligase MYCBP2		0	1231.6	3	1	411.206	0.04	33.8822	0.001957	0.02248	2.22
LARP1	-0.426473	-0.0898166	-0.206629	0.106963	0.567213	-0.586142	-0.449803	-1.18494	17.8216	20.3774	6.2954e-09	2.41538e-06	[R].TPRTPRTPQLK.[D]	1xTMT6plex [K11]; 1xTMT6plex [N-Term]; 2xPhospho [T1(100); T7(100)]	0.00167641	0.000349478	1	1	3	27	Q6PKG0	Q6PKG0 [782-792]	Q6PKG0 2xPhospho [T782(100); T788(100)]	La-related protein 1		2	1913.02	4	1	479.01	0.28	51.3318	0.0002568	0.0007943	4.34
SPAG17	0.769359	-0.172414	0.0595407	-0.0751761	0.584404	-0.303268	1.03782	-0.499975	17.6377	20.2593	6.67595e-09	2.51306e-06	[K].KAPSAKPAK.[G]	3xTMT6plex [K1; K6; K9]; 1xTMT6plex [N-Term]; 1xPhospho [S4(100)]	0.0571197	0.0044367	1	1	1	14	Q6Q759	Q6Q759 [171-179]	Q6Q759 1xPhospho [S174(100)]	Sperm-associated antigen 17		1	1894.17	4	1	474.298	0.09	48.1005	0.001604	0.0145	2.68
PRAM1	-0.20707	-0.0264415	-0.178043	1.30638	1.52189	0.674135	1.41322	2.14511	13.6737	42.0988	6.81947e-09	2.51954e-06	[R].TSSEPEFNSLPR.[K]	1xDeamidated [N8]; 1xTMT6plex [N-Term]; 1xPhospho [S3(100)]	0.00161361	0.000349478	1	1	1	4	Q96QH2	Q96QH2 [332-343]	Q96QH2 1xPhospho [S334(100)]	PML-RARA-regulated adapter molecule 1		0	1673.76	2	1	837.385	0.34	82.9325	0.0002568	0.0007699	3.97
AKAP1	-0.98632	-0.383367	-0.352924	-0.0873483	0.655831	-0.127701	0.519354	0.322144	14.888	20.0189	7.52946e-09	2.73128e-06	[K].SIPLECPLSSPK.[G]	1xCarbamidomethyl [C6]; 1xTMT6plex [K12]; 1xTMT6plex [N-Term]; 1xPhospho [S10(100)]	0.000315648	0.000190394	1	1	1	7	Q92667	Q92667 [142-153]	Q92667 1xPhospho [S151(100)]	A-kinase anchor protein 1, mitochondrial		0	1865.98	3	1	622.666	-0.63	97.0373	8.53e-05	0.000104	4.51
SRRM1	-0.869564	-0.343149	-0.215418	-0.250972	0.380474	-0.37203	0.23241	0.0343927	17.5747	19.9572	7.76717e-09	2.76719e-06	[K].KETESEAEDNLDDLEK.[H]	1xDeamidated [N10]; 2xTMT6plex [K1; K16]; 1xTMT6plex [N-Term]; 1xPhospho [S5(100)]	0.000142866	0.000144834	1	1	2	21	Q8IYB3	Q8IYB3 [870-885]	Q8IYB3 1xPhospho [S874(100)]	Serine/arginine repetitive matrix protein 1		1	2633.27	3	1	878.428	0.08	84.5236	6.62e-05	5.65e-05	6.99
TRA2A	-0.448908	-0.233311	0.0163441	-0.15339	0.745635	-0.179352	0.711371	0.552678	16.2696	19.8054	8.38726e-09	2.93569e-06	[R].SQSKSPTGTPAR.[V]	1xDeamidated [Q2]; 1xTMT6plex [K4]; 1xTMT6plex [N-Term]; 1xPhospho [S5(100)]	0.0181456	0.00180061	1	1	2	6	Q13595	Q13595 [16-27]	Q13595 1xPhospho [S20(100)]	Transformer-2 protein homolog alpha		1	1755.9	3	1	585.973	0.94	39.6964	0.0007231	0.004649	2.9
CDK12	-0.734644	-0.383163	-0.350829	-0.43027	0.566566	-0.696956	0.475726	0.165004	18.2274	19.7376	8.68156e-09	2.98631e-06	[R].LYNSEESRPYTNK.[V]	1xTMT6plex [K13]; 1xTMT6plex [N-Term]; 1xPhospho [T11(100)]	0.0012687	0.000331511	1	1	2	10	Q9NYV4	Q9NYV4 [883-895]	Q9NYV4 1xPhospho [T893(100)]	Cyclin-dependent kinase 12		0	2139.05	3	1	713.689	0.15	58.5532	0.0001134	0.0004388	3.6
CANX	-0.960418	-0.449415	-0.329478	0.0157035	0.469101	-0.293134	0.449094	0.210142	18.6435	19.5603	9.50483e-09	3.21408e-06	[K].QKSDAEEDGGTVSQEEEDRKPK.[A]	1xDeamidated [Q]; 3xTMT6plex [K2; K20; K22]; 1xTMT6plex [N-Term]; 1xPhospho [S3(100)]	0.000105731	0.000141349	1	1	6	20	P27824	P27824 [552-573]	P27824 1xPhospho [S554(100)]	Calnexin		2	3459.73	5	1	692.752	0.6	51.1923	6.62e-05	5.46e-05	7.21
CAP1	0.20642	1.16295	0.623445	2.15564	1.42341	1.04003	1.93463	1.65293	19.1181	39.5356	1.06151e-08	3.52971e-06	[R].SGPKPFSAPKPQTSPSPKR.[A]	3xTMT6plex [K4; K10; K18]; 1xTMT6plex [N-Term]; 1xPhospho [S16(100)]	0.000874501	0.000213588	1	1	3	35	Q01518	Q01518 [295-313]	Q01518 1xPhospho [S310(100)]	Adenylyl cyclase-associated protein 1		1	2990.7	4	1	748.43	-0.25	61.2531	0.0002012	0.0003318	5.04
NUCKS1	-1.56441	-0.630679	-0.508454	-0.741327	0.175523	-0.625366	0.234157	0.022664	19.5421	19.2761	1.10061e-08	3.59972e-06	[K].KDDSHSAEDSEDEKEDHK.[N]	3xTMT6plex [K1; K14; K18]; 1xTMT6plex [N-Term]; 1xPhospho [S10(100)]	6.5e-05	0.000141349	1	1	2	24	Q9H1E3	Q9H1E3 [70-87]	Q9H1E3 1xPhospho [S79(100)]	Nuclear ubiquitous casein and cyclin-dependent kinase substrate 1		2	3097.48	5	1	620.301	0	36.9079	6.62e-05	3.72e-05	7.46
RPL14	-0.6823	-0.0942315	-0.0513325	-0.101797	0.322719	-0.0168314	0.683263	0.565052	21.5375	19.2225	1.13166e-08	3.64158e-06	[K].AALLKASPK.[K]	2xTMT6plex [K5; K9]; 1xTMT6plex [N-Term]; 1xPhospho [S7(100)]	0.0116976	0.00150852	1	1	1	73	P50914	P50914 [133-141]	P50914 1xPhospho [S139(100)]	60S ribosomal protein L14		1	1666.03	2	1	833.517	0.18	71.9609	0.0007692	0.004203	2.89
HNRNPA1	-1.19395	-0.529518	-0.408256	-0.355375	0.513292	-0.589256	0.379694	0.0235601	20.9266	19.1212	1.19308e-08	3.72422e-06	[K].SESPKEPEQLR.[K]	1xTMT6plex [K5]; 1xTMT6plex [N-Term]; 1xPhospho [S3(100)]	0.00310426	0.000518462	1	1	1	43	P09651	P09651 [4-14]	P09651 1xPhospho [S6(100)]	Heterogeneous nuclear ribonucleoprotein A1		1	1837.95	2	1	919.477	0.41	50.8059	0.0001278	0.0009395	3.06
PHRF1	-0.574977	-0.242919	-0.489314	-0.362552	0.260655	-0.266504	1.2146	1.27046	17.6294	19.1186	1.19468e-08	3.72422e-06	[R].KENPSPLFSIK.[K]	2xTMT6plex [K1; K11]; 1xTMT6plex [N-Term]; 1xPhospho [S5(100)]	0.000410884	0.000204766	1	1	1	8	Q9P1Y6	Q9P1Y6 [810-820]	Q9P1Y6 1xPhospho [S814(100)]	PHD and RING finger domain-containing protein 1		1	2027.15	3	1	676.39	-0.08	87.8455	0.0001128	0.0001618	4.74
CYBA	-0.544651	-1.21742	-1.52341	-1.88071	-0.863625	-1.27492	1.2183	1.38555	15.1109	38.5341	1.27116e-08	3.85189e-06	[R].ERPQIGGTIK.[Q]	1xTMT6plex [K10]; 1xTMT6plex [N-Term]; 1xPhospho [T8(100)]	0.00299239	0.000518462	1	1	1	2	P13498	P13498 [140-149]	P13498 1xPhospho [T147(100)]	Cytochrome b-245 light chain		0	1636.92	3	1	546.312	0.8	55.9565	0.0001278	0.0009007	3.19
H1-4	-0.644252	-0.137224	-0.466294	-0.159043	0.14603	-0.980716	-1.2156	-1.29344	19.7338	18.9956	1.27424e-08	3.85189e-06	[R].KSAGAAK.[R]	2xTMT6plex [K1; K7]; 1xTMT6plex [N-Term]; 1xPhospho [S2(100)]	0.00957442	0.00133575	1	1	1	33	P10412	P10412 [26-32]	P10412 1xPhospho [S27(100)]	Histone H1.4		1	1399.83	3	1	467.281	0	39.6512	0.0006546	0.003535	3.02
ATRX	-0.877481	-0.423533	-0.391009	-0.798527	0.011858	-0.700347	0.353591	-0.277268	14.9114	18.8563	1.37137e-08	4.08362e-06	[R].RPTETNPVTSNSDEECNETVK.[E]	1xCarbamidomethyl [C16]; 1xDeamidated [N]; 1xTMT6plex [K21]; 1xTMT6plex [N-Term]; 1xPhospho [S12(100)]	4.32e-05	0.000141349	1	1	4	10	P46100	P46100 [666-686]	P46100 1xPhospho [S677(100)]	Transcriptional regulator ATRX		0	2946.34	3	1	982.786	0.27	56.7144	6.62e-05	2.89e-05	8.3
ADD1	-0.479306	-0.280198	-0.380611	-0.641478	-0.384179	-1.03175	-0.889433	-1.29703	17.0126	18.8265	1.3931e-08	4.0873e-06	[R].AAVVTSPPPTTAPHK.[E]	1xTMT6plex [K15]; 1xTMT6plex [N-Term]; 1xPhospho [S6(100)]	0.00021525	0.000144834	1	1	3	12	P35611	P35611 [7-21]	P35611 1xPhospho [S12(100)]	Alpha-adducin		0	2012.1	4	1	503.78	-0.44	63.5399	8.53e-05	0.0001103	4.6
HNRNPA1	-1.16479	-0.513873	-0.315319	-0.313447	0.524385	-0.59213	0.391887	0.1173	19.0894	18.7822	1.42625e-08	4.12392e-06	[K].SESPKEPEQLR.[K]	1xDeamidated [Q9]; 1xTMT6plex [K5]; 1xTMT6plex [N-Term]; 1xPhospho [S3(100)]	0.00200919	0.000394102	1	1	1	21	P09651	P09651 [4-14]	P09651 1xPhospho [S6(100)]	Heterogeneous nuclear ribonucleoprotein A1		1	1838.93	2	1	919.969	-0.08	52.9482	0.0001134	0.0006589	3.11
TOP2B	-0.571387	-0.260879	-0.164467	-0.273879	0.440596	-0.290738	0.666596	0.136337	16.7908	18.7486	1.45191e-08	4.13814e-06	[K].VKASPITNDGEDEFVPSDGLDKDEYTFSPGK.[S]	3xTMT6plex [K2; K22; K31]; 1xTMT6plex [N-Term]; 1xPhospho [S4(100)]	8.27e-05	0.000141349	1	1	1	12	Q02880	Q02880 [1397-1427]	Q02880 1xPhospho [S1400(100)]	DNA topoisomerase 2-beta		2	4354.18	4	1	1089.3	0.37	100.573	6.62e-05	4.22e-05	8.12
PSIP1	-1.37343	-0.692948	-0.319247	-0.686657	0.323328	-0.552605	0.151411	-0.124684	17.0162	18.3195	1.82758e-08	5.1104e-06	[K].ETSVSKEDTDHEEKASNEDVTK.[A]	3xTMT6plex [K6; K14; K22]; 1xTMT6plex [N-Term]; 1xPhospho [T9(100)]	0.000193399	0.000144834	1	1	2	8	O75475	O75475 [114-135]	O75475 1xPhospho [T122(100)]	PC4 and SFRS1-interacting protein		2	3474.73	5	1	695.752	-0.1	50.7957	6.62e-05	7.3e-05	7.09
SRRM1	-1.18194	-0.283963	0.0309433	-0.0245264	0.493838	-0.151191	0.521652	0.270937	19.4749	18.3027	1.84426e-08	5.1104e-06	[K].VPKPEPIPEPKEPSPEKNSK.[K]	1xDeamidated [N18]; 4xTMT6plex [K3; K11; K17; K20]; 1xTMT6plex [N-Term]; 1xPhospho [S14(100)]	9.89e-05	0.000141349	1	1	1	24	Q8IYB3	Q8IYB3 [247-266]	Q8IYB3 1xPhospho [S260(100)]	Serine/arginine repetitive matrix protein 1		2	3453.96	4	1	864.245	-0.76	71.2932	0.0001188	8.99e-05	7.29
WAC	-0.958392	-0.551229	-0.41903	-0.767141	-0.0574218	-0.645157	0.0272282	-0.273212	17.4076	18.2482	1.8996e-08	5.19163e-06	[R].RSDSPENK.[Y]	1xTMT6plex [K8]; 1xTMT6plex [N-Term]; 1xPhospho [S4(100)]	0.00316191	0.000518462	1	1	1	13	Q9BTA9	Q9BTA9 [61-68]	Q9BTA9 1xPhospho [S64(100)]	WW domain-containing adapter protein with coiled-coil		1	1470.74	3	1	490.917	0.21	27.4722	0.0003199	0.001352	3.63
PSIP1	-1.03746	-0.550852	-0.63557	0.680231	0.948163	-0.733016	0.138528	0.801951	11.2365	35.8115	2.12346e-08	5.56678e-06	[K].TGVTSTSDSEEEGDDQEGEKK.[R]	1xDeamidated [Q16]; 2xTMT6plex [K20; K21]; 1xTMT6plex [N-Term]; 2xPhospho [S7(100); S9(100)]	0.000156996	0.000144834	1	1	3	5	O75475	O75475 [267-287]	O75475 2xPhospho [S273(100); S275(100)]	PC4 and SFRS1-interacting protein		1	3076.34	3	1	1026.12	-0.29	52.1636	0.0001911	0.0001384	5.54
CDC42EP3	-0.569845	-0.196767	-0.40063	-0.473268	0.0331188	-0.115092	0.741744	0.491024	14.171	18.0405	2.1276e-08	5.56678e-06	[R].ANSTSDSVFTETPSPVLK.[N]	1xTMT6plex [K18]; 1xTMT6plex [N-Term]; 1xPhospho [S3(99.2)]	0.000188508	0.000144834	1	1	2	4	Q9UKI2	Q9UKI2 [87-104]	Q9UKI2 1xPhospho [S89(99.2)]	Cdc42 effector protein 3		0	2418.22	3	1	806.745	0.33	103.242	6.62e-05	7.73e-05	4.9
HSP90AA1	-2.42811	-1.14581	-0.554554	-1.21335	0.0388461	-0.981029	0.177707	-0.562787	18.4391	18.0314	2.13824e-08	5.56678e-06	[K].ESEDKPEIEDVGSDEEEEKKDGDK.[K]	4xTMT6plex [K5; K19; K20; K24]; 1xTMT6plex [N-Term]; 1xPhospho [S13(100)]	0.000112079	0.000141349	1	1	1	18	P07900	P07900 [251-274]	P07900 1xPhospho [S263(100)]	Heat shock protein HSP 90-alpha		2	3961.97	4	1	991.247	-0.13	66.7293	0.0001188	9.44e-05	4.63
BCLAF1	-0.952545	-0.531972	-0.36715	-0.328802	0.252201	-0.467023	0.227851	-0.0115919	19.0122	18.0227	2.14847e-08	5.56678e-06	[K].KSGSSPK.[W]	2xTMT6plex [K1; K7]; 1xTMT6plex [N-Term]; 1xPhospho [S5(100)]	0.00708409	0.00111805	1	1	3	24	Q9NYF8	Q9NYF8 [880-886]	Q9NYF8 1xPhospho [S884(100)]	Bcl-2-associated transcription factor 1		1	1457.83	3	1	486.616	0.09	26.5995	0.0004743	0.002318	2.95
SRRM1	-0.838514	-0.465504	-0.459356	-0.695612	0.0050849	-0.546334	0.205734	0.253837	21.0369	17.9376	2.25145e-08	5.7588e-06	[K].RESPSPAPKPR.[K]	1xTMT6plex [K9]; 1xTMT6plex [N-Term]; 2xPhospho [S3(100); S5(100)]	0.00104335	0.000237222	1	1	1	67	Q8IYB3	Q8IYB3 [448-458]	Q8IYB3 2xPhospho [S450(100); S452(100)]	Serine/arginine repetitive matrix protein 1		1	1839.93	3	1	613.981	-0.54	26.0421	0.0002012	0.0004314	4.6
PLEC	-0.692172	-0.300125	-0.323426	-0.270568	0.10241	-0.047415	0.662304	0.63302	15.9063	17.832	2.38658e-08	6.02718e-06	[K].AQLEPVASPAK.[K]	1xTMT6plex [K11]; 1xTMT6plex [N-Term]; 1xPhospho [S8(100)]	0.000224257	0.000144834	1	1	1	15	Q15149	Q15149 [1428-1438]	Q15149 1xPhospho [S1435(100)]	Plectin		0	1648.91	3	1	550.307	-0.26	75.0778	0.0001188	0.000146	5.01
FLII	-0.764059	-0.341045	-0.12139	-0.343611	0.463197	-0.374879	0.538543	-0.0517026	17.9694	17.8082	2.41828e-08	6.03088e-06	[R].KDSAQDDQAK.[Q]	2xTMT6plex [K1; K10]; 1xTMT6plex [N-Term]; 1xPhospho [S3(100)]	0.00100736	0.000237222	1	1	1	19	Q13045	Q13045 [434-443]	Q13045 1xPhospho [S436(100)]	Protein flightless-1 homolog		1	1872.97	3	1	624.994	0.51	38.8092	0.0001128	0.0002739	4.13
TOP2B	-0.74866	-0.278282	-0.308072	0.00564483	0.591587	-0.352259	0.423871	-0.14379	18.0145	17.7752	2.4629e-08	6.06633e-06	[K].SKATPEK.[S]	2xTMT6plex [K2; K7]; 1xTMT6plex [N-Term]; 1xPhospho [T4(100)]	0.0935162	0.00672415	1	1	1	9	Q02880	Q02880 [1428-1434]	Q02880 1xPhospho [T1431(100)]	DNA topoisomerase 2-beta		1	1527.88	3	1	509.963	0.12	41.5857	0.002721	0.02732	1.95
CAP1	-0.423088	0.40649	0.0705059	1.2917	1.2692	0.295122	1.33477	0.979449	20.3024	34.9157	2.53413e-08	6.16567e-06	[R].SGPKPFSAPKPQTSPSPKR.[A]	3xTMT6plex [K4; K10; K18]; 1xTMT6plex [N-Term]; 2xPhospho [S14(98.2); S16(100)]	0.00128427	0.000331511	1	1	3	35	Q01518	Q01518 [295-313]	Q01518 2xPhospho [S308(98.2); S310(100)]	Adenylyl cyclase-associated protein 1		1	3070.67	4	1	768.422	0.35	71.3089	0.0002012	0.0004279	5.2
NUCKS1	-1.40071	-0.645565	-0.197155	-0.270203	1.25609	-0.7339	0.767943	-0.119282	19.1369	17.6952	2.575e-08	6.18961e-06	[K].NSQEDSEDSEDKDVK.[T]	2xTMT6plex [K12; K15]; 1xTMT6plex [N-Term]; 2xPhospho [S6(100); S9(100)]	0.000424321	0.000204766	1	1	1	35	Q9H1E3	Q9H1E3 [53-67]	Q9H1E3 2xPhospho [S58(100); S61(100)]	Nuclear ubiquitous casein and cyclin-dependent kinase substrate 1		1	2572.13	4	1	643.788	-0.43	56.0882	0.0001128	0.0001525	5.85
LBR	-0.904802	-0.708632	-0.57224	-0.958309	-0.240904	-1.05801	-0.570755	-0.857858	15.7637	17.6656	2.61771e-08	6.21736e-06	[R].SPGRPPK.[S]	1xTMT6plex [K7]; 1xTMT6plex [N-Term]; 1xPhospho [S1(100)]	0.122843	0.00802562	1	1	1	7	Q14739	Q14739 [86-92]	Q14739 1xPhospho [S86(100)]	Delta(14)-sterol reductase LBR		0	1276.72	3	1	426.244	0.29	35.9124	0.003308	0.03572	2.42
SRRM2	-0.729669	-0.31208	-0.311622	0.116716	0.89559	-0.403928	0.661093	0.429722	17.9185	17.5249	2.83224e-08	6.55375e-06	[R].SGSSPEVK.[D]	1xTMT6plex [K8]; 1xTMT6plex [N-Term]; 1xPhospho [S4(100)]	0.0263989	0.00247043	1	1	2	12	Q9UQ35	Q9UQ35 [1598-1605]	Q9UQ35 1xPhospho [S1601(100)]	Serine/arginine repetitive matrix protein 2		0	1328.69	2	1	664.846	-0.59	50.6348	0.001152	0.00851	3.12
SRRM1	-0.606505	-0.177761	-0.16374	-0.301534	0.391184	-0.347245	0.320209	0.0758011	17.605	17.5157	2.84683e-08	6.55375e-06	[R].SVSGSPEPAAK.[K]	1xTMT6plex [K11]; 1xTMT6plex [N-Term]; 2xPhospho [S3(100); S5(100)]	0.00252991	0.000473324	1	1	3	14	Q8IYB3	Q8IYB3 [752-762]	Q8IYB3 2xPhospho [S754(100); S756(100)]	Serine/arginine repetitive matrix protein 1		0	1647.78	2	1	824.394	0.26	46.0863	0.0003509	0.001115	4.41
PHIP	-0.964343	-0.549251	-0.422089	0.0567443	0.336112	-0.392217	0.2782	0.229562	14.2428	17.5088	2.85788e-08	6.55375e-06	[K].KAESSSDEEEESEKQK.[Q]	3xTMT6plex [K1; K14; K16]; 1xTMT6plex [N-Term]; 3xPhospho [S4(100); S5(100); S6(100)]	0.00071021	0.000213588	1	1	1	6	Q8WWQ0	Q8WWQ0 [876-891]	Q8WWQ0 3xPhospho [S879(100); S880(100); S881(100)]	PH-interacting protein		2	2996.36	3	1	999.458	-0.07	58.395	0.0001128	0.0001985	3.64
CTTN	-0.465246	-0.0514219	-0.367994	-0.248242	0.0573502	-0.428456	0.784802	0.172306	14.9566	17.4817	2.90184e-08	6.57894e-06	[R].AKTQTPPVSPAPQPTEER.[L]	1xDeamidated [Q]; 1xTMT6plex [K2]; 1xTMT6plex [N-Term]; 1xPhospho [T5(100)]	0.000140612	0.000144834	1	1	2	7	Q14247	Q14247 [397-414]	Q14247 1xPhospho [T401(100)]	Src substrate cortactin		1	2473.27	3	1	825.096	0.33	55.9804	6.62e-05	5.29e-05	5.46
MKI67	-0.628396	-0.129193	-0.226964	-0.253055	0.075408	-0.817424	-1.70785	-1.83414	16.91	17.4245	2.99691e-08	6.71813e-06	[R].LKISLGK.[V]	2xTMT6plex [K2; K7]; 1xTMT6plex [N-Term]; 1xPhospho [S4(100)]	0.0358499	0.00322948	1	1	1	12	P46013	P46013 [1999-2005]	P46013 1xPhospho [S2002(100)]	Proliferation marker protein Ki-67		1	1525.97	3	1	509.328	-0.31	87.0401	0.001495	0.01146	1.87
HNRNPC	-1.10821	-0.53663	-0.37539	-0.0411548	0.856086	-0.591872	0.445755	0.201859	18.7566	17.2215	3.36233e-08	7.45354e-06	[K].NDKSEEEQSSSSVK.[K]	1xDeamidated [N/Q]; 2xTMT6plex [K3; K14]; 1xTMT6plex [N-Term]; 1xPhospho [S4(100)]	0.000224748	0.000144834	1	1	3	29	P07910	P07910 [230-243]	P07910 1xPhospho [S233(100)]	Heterogeneous nuclear ribonucleoproteins C1/C2		1	2322.13	3	1	774.716	0.36	48.56	0.0001188	0.0001462	5.17
SRSF11	-1.23174	-0.658144	-0.228539	-0.795694	0.451712	-0.517465	0.365944	-0.137013	17.7685	17.119	3.56482e-08	7.7509e-06	[R].DYDEEEQGYDSEKEKK.[E]	3xTMT6plex [K13; K15; K16]; 1xTMT6plex [N-Term]; 1xPhospho [S11(100)]	0.000170579	0.000144834	1	1	2	8	Q05519	Q05519 [424-439]	Q05519 1xPhospho [S434(100)]	Serine/arginine-rich splicing factor 11		2	2988.45	4	1	747.869	-0.15	59.2199	8.53e-05	0.0001024	5.07
SRRM2	-0.583992	0.137907	0.0336115	0.537643	0.748909	0.148115	0.730959	0.525729	16.8256	17.0898	3.62499e-08	7.7509e-06	[K].VKAQTPPGPSLSGSKSPCPQEK.[S]	1xCarbamidomethyl [C18]; 3xTMT6plex [K2; K15; K22]; 1xTMT6plex [N-Term]; 2xPhospho [T5(100); S16(98.2)]	0.000384675	0.000204766	1	1	3	12	Q9UQ35	Q9UQ35 [999-1020]	Q9UQ35 2xPhospho [T1003(100); S1014(98.2)]	Serine/arginine repetitive matrix protein 2		2	3356.75	5	1	672.157	1.67	69.051	8.53e-05	0.0001171	6.84
BRI3BP	-0.848003	-0.214199	-0.329138	0.141007	0.404656	-0.188778	1.80074	2.38851	18.6031	33.1464	3.63932e-08	7.7509e-06	[R].VLESLDRSKDK.[-]	2xTMT6plex [K9; K11]; 1xTMT6plex [N-Term]; 1xPhospho [S8(100)]	0.00222297	0.000394102	1	1	1	8	Q8WY22	Q8WY22 [241-251]	Q8WY22 1xPhospho [S248(100)]	BRI3-binding protein		2	2057.16	4	1	515.046	-0.39	68.6145	0.0001134	0.000635	2.71
UFL1	-0.769085	-0.390128	-0.183075	-0.210379	0.444556	-0.35598	0.335405	0.0240574	18.6323	17.0769	3.65187e-08	7.7509e-06	[R].KDDDSDDESQSSHTGK.[K]	2xTMT6plex [K1; K16]; 1xTMT6plex [N-Term]; 1xPhospho [S5(100)]	2.52e-05	0.000141349	1	1	1	25	O94874	O94874 [454-469]	O94874 1xPhospho [S458(100)]	E3 UFM1-protein ligase 1		1	2518.15	3	1	840.057	0.09	35.6939	6.62e-05	4.08e-05	6.93
PPIG	-0.890729	-0.575404	-0.381208	-0.732932	0.542322	-0.750319	0.296017	-0.165259	16.1925	17.0546	3.69883e-08	7.76793e-06	[R].NVSESPNRK.[N]	1xTMT6plex [K9]; 1xTMT6plex [N-Term]; 2xPhospho [S3(100); S5(100)]	0.0329528	0.00299558	1	1	1	8	Q13427	Q13427 [411-419]	Q13427 2xPhospho [S413(100); S415(100)]	Peptidyl-prolyl cis-trans isomerase G		1	1648.79	2	1	824.897	0.66	30.5332	0.001153	0.008318	2.78
EIF5B	-0.839565	-0.379028	-0.206433	-0.196835	0.717483	-0.396422	0.543285	0.00549749	17.9872	17.0219	3.76897e-08	7.83278e-06	[K].QSFDDNDSEELEDKDSK.[S]	2xTMT6plex [K14; K17]; 1xTMT6plex [N-Term]; 1xPhospho [S8(100)]	0.000118944	0.000141349	1	1	1	10	O60841	O60841 [106-122]	O60841 1xPhospho [S113(100)]	Eukaryotic translation initiation factor 5B		1	2768.28	3	1	923.43	0.36	71.8141	6.62e-05	5.61e-05	5.18
H2AC21	0.093443	-0.122323	0.0501085	-0.477815	0.372879	0.173293	1.89255	1.87147	16.3503	32.8926	3.83889e-08	7.89584e-06	[K].KTESHKPGK.[N]	3xTMT6plex [K1; K6; K9]; 1xTMT6plex [N-Term]; 1xPhospho [T2(100)]	0.0318212	0.00291602	1	1	1	3	Q8IUE6	Q8IUE6 [120-128]	Q8IUE6 1xPhospho [T121(100)]	Histone H2A type 2-B		1	2008.18	4	1	502.8	0.71	35.1116	0.001382	0.01007	2.63
AHNAK	-0.786374	-0.15314	-0.000755249	0.010973	0.35069	-0.450443	-1.17223	-1.51571	20.6489	16.9435	3.94313e-08	7.97542e-06	[K].ISMPDLDLHLKSPK.[A]	2xTMT6plex [K11; K14]; 1xTMT6plex [N-Term]; 1xPhospho [S12(100)]	0.00012221	0.000141349	1	1	1	49	Q09666	Q09666 [2386-2399]	Q09666 1xPhospho [S2397(100)]	Neuroblast differentiation-associated protein AHNAK		1	2361.32	4	1	591.086	-0.09	99.194	6.62e-05	5.33e-05	7.59
PPP1R7	-0.849409	-0.229557	-0.114646	-0.247625	0.00749222	-0.0879797	0.331831	0.145263	17.7409	16.9372	3.95753e-08	7.97542e-06	[R].RVESEESGDEEGKK.[H]	2xTMT6plex [K13; K14]; 1xTMT6plex [N-Term]; 1xPhospho [S4(100)]	0.00171983	0.000349478	1	1	2	7	Q15435	Q15435 [21-34]	Q15435 1xPhospho [S24(100)]	Protein phosphatase 1 regulatory subunit 7		2	2346.18	4	1	587.301	0.86	40.8688	0.0001134	0.0005842	4.63
NDRG1	-0.306258	0.0183862	0.0147409	0.361121	1.14058	0.6956	1.14307	0.982539	17.0582	16.8792	4.09231e-08	8.06108e-06	[R].SHTSEGAHLDITPNSGAAGNSAGPK.[S]	1xDeamidated [N]; 1xTMT6plex [K25]; 1xTMT6plex [N-Term]; 1xPhospho [T3(98.9)]	2.45e-05	0.000141349	1	1	4	26	Q92597	Q92597 [364-388]	Q92597 1xPhospho [T366(98.9)]	Protein NDRG1		0	2915.39	3	1	972.468	-1.28	56.3276	6.62e-05	2.33e-05	9.55
SRRM1	-0.390621	-0.0603183	-0.209715	0.283112	0.869904	-0.329209	0.652726	0.558964	19.0709	16.8629	4.13113e-08	8.06108e-06	[R].TASPPPPPKR.[R]	1xTMT6plex [K9]; 1xTMT6plex [N-Term]; 1xPhospho [S3(100)]	0.00130007	0.000331511	1	1	2	30	Q8IYB3	Q8IYB3 [614-623]	Q8IYB3 1xPhospho [S616(100)]	Serine/arginine repetitive matrix protein 1		1	1585.89	3	1	529.301	0.47	43.3927	0.0002568	0.0006469	3.53
TRA2B	-1.33092	-0.726872	-0.390776	-1.26624	0.140382	-0.794587	0.160463	-0.110595	14.7799	16.8594	4.13942e-08	8.06108e-06	[R].SRSKEDSR.[R]	1xTMT6plex [K4]; 1xTMT6plex [N-Term]; 1xPhospho [S3(100)]	0.0665985	0.00501891	1	1	1	6	P62995	P62995 [37-44]	P62995 1xPhospho [S39(100)]	Transformer-2 protein homolog beta		2	1502.77	2	1	751.89	0.14	27.282	0.001745	0.01692	2.12
AHNAK	-0.179143	-0.0124072	-0.021491	0.449667	0.624683	0.611668	1.30912	1.69447	15.3205	16.8502	4.16165e-08	8.06108e-06	[K].GPRISAPNVDFNLEGPK.[V]	1xDeamidated [N12]; 1xTMT6plex [K17]; 1xTMT6plex [N-Term]; 1xPhospho [S5(100)]	0.000200941	0.000144834	1	1	1	4	Q09666	Q09666 [5444-5460]	Q09666 1xPhospho [S5448(100)]	Neuroblast differentiation-associated protein AHNAK		1	2350.22	3	1	784.078	-0.26	99.1483	0.0001188	0.0001342	6.22
PNN	-0.327372	-0.552543	-0.139524	-0.593363	-0.0153405	-0.903363	0.546743	0.166347	18.033	16.7961	4.29448e-08	8.23837e-06	[R].RGFSDSGGGPPAK.[Q]	1xTMT6plex [K13]; 1xTMT6plex [N-Term]; 1xPhospho [S4(100)]	0.00015835	0.000144834	1	1	1	14	Q9H307	Q9H307 [63-75]	Q9H307 1xPhospho [S66(100)]	Pinin		1	1770.89	3	1	590.969	-0.24	51.7463	6.62e-05	7.6e-05	5.94
TOP2B	-0.562844	-0.165533	-0.224673	-0.0591057	0.582492	0.240648	1.52862	1.22173	14.8672	16.7781	4.33967e-08	8.24578e-06	[K].KVVEAVNSDSDSEFGIPK.[K]	2xTMT6plex [K1; K18]; 1xTMT6plex [N-Term]; 1xPhospho [S10(100)]	5.09e-05	0.000141349	1	1	1	4	Q02880	Q02880 [1515-1532]	Q02880 1xPhospho [S1524(100)]	DNA topoisomerase 2-beta		1	2688.41	3	1	896.808	-0.2	92.5427	6.62e-05	3.13e-05	7.78
SRRM2	-0.590228	-0.213353	-0.177047	-0.206013	0.442212	-0.395163	0.363508	0.146467	17.8443	16.597	4.82383e-08	9.07927e-06	[R].YSHSGSSSPDTK.[V]	1xTMT6plex [K12]; 1xTMT6plex [N-Term]; 2xPhospho [S8(99.5); S/Y/T]	0.000285166	0.000144834	1	1	5	33	Q9UQ35	Q9UQ35 [967-978]	Q9UQ35 2xPhospho [S974(99.5); S/Y/T]	Serine/arginine repetitive matrix protein 2		0	1870.8	3	1	624.273	0.28	43.4565	8.53e-05	0.0001286	5.51
DDX21	-0.747455	-0.253631	-0.311452	0.224924	0.518332	-0.127498	0.396131	0.10323	16.9598	16.4726	5.19011e-08	9.67737e-06	[K].KKEEPSQNDISPK.[T]	2xDeamidated [Q7; N8]; 3xTMT6plex [K1; K2; K13]; 1xTMT6plex [N-Term]; 1xPhospho [S11(100)]	0.000296075	0.000190394	1	1	1	10	Q9NR30	Q9NR30 [79-91]	Q9NR30 1xPhospho [S89(100)]	Nucleolar RNA helicase 2		2	2498.36	4	1	625.344	-0.68	51.68	6.62e-05	9.37e-05	4.81
SRRM2	-0.368929	-0.224718	-0.0773558	-0.28238	0.507894	-0.223677	0.838915	0.394389	16.7028	16.4459	5.27269e-08	9.68697e-06	[R].SVSPCSNVESR.[L]	1xCarbamidomethyl [C5]; 1xTMT6plex [N-Term]; 1xPhospho [S3(100)]	0.00174203	0.000349478	1	1	1	8	Q9UQ35	Q9UQ35 [952-962]	Q9UQ35 1xPhospho [S954(100)]	Serine/arginine repetitive matrix protein 2		0	1530.68	2	1	765.845	0.47	36.8306	0.0002158	0.0005328	2.9
WTAP	-0.827592	-0.375702	-0.361425	-0.176362	0.372697	-0.360199	0.171913	0.102626	16.2858	16.4396	5.29237e-08	9.68697e-06	[R].EGNTTEDDFPSSPGNGNK.[S]	1xDeamidated [N15]; 1xTMT6plex [K18]; 1xTMT6plex [N-Term]; 1xPhospho [S12(100)]	0.000196911	0.000144834	1	1	2	21	Q15007	Q15007 [295-312]	Q15007 1xPhospho [S306(100)]	Pre-mRNA-splicing regulator WTAP		0	2405.05	3	1	802.357	0.87	70.3044	6.62e-05	7.82e-05	5.24
SRRM2	-0.505478	-0.406336	-0.425119	-0.168206	0.746889	-0.492152	0.404653	0.228262	17.737	16.4221	5.34754e-08	9.69899e-06	[R].QSHSGSISPYPK.[V]	1xTMT6plex [K12]; 1xTMT6plex [N-Term]; 1xPhospho [S8(100)]	0.000192251	0.000144834	1	1	1	25	Q9UQ35	Q9UQ35 [987-998]	Q9UQ35 1xPhospho [S994(100)]	Serine/arginine repetitive matrix protein 2		0	1825.92	3	1	609.313	-0.14	49.9858	6.62e-05	8.05e-05	5.66
RPAP3	-0.750681	-0.32332	-0.525695	-0.675038	0.153705	-0.78376	0.575932	0.263298	12.6299	16.3898	5.45085e-08	9.75204e-06	[R].ILDELDKDDSTHESLSQESESEEDGIHVDSQK.[A]	1xDeamidated [Q17]; 2xTMT6plex [K7; K32]; 1xTMT6plex [N-Term]; 2xPhospho [S19(99.9); S21(99.9)]	0.00130539	0.000331511	1	1	2	3	Q9H6T3	Q9H6T3 [101-132]	Q9H6T3 2xPhospho [S119(99.9); S121(99.9)]	RNA polymerase II-associated protein 3		1	4463.02	4	1	1116.51	2.11	94.7793	0.0001134	0.0003541	5.39
TRA2A;TRA2B	-0.397682	-0.0560247	0.0447273	-0.20916	0.531398	-0.131099	0.800096	0.525106	17.0415	16.3824	5.47456e-08	9.75204e-06	[R].RSPSPYYSR.[YG]	1xTMT6plex [N-Term]; 1xPhospho [S4(100)]	0.00301994	0.000518462	2	2	3	14	Q13595; P62995	Q13595 [259-267]; P62995 [263-271]	Q13595 1xPhospho [S262(100)]; P62995 1xPhospho [S266(100)]	Transformer-2 protein homolog alpha;Transformer-2 protein homolog beta		1	1421.68	3	1	474.564	-1.1	35.8981	0.0001278	0.0009079	3.62
RPS6	-0.992905	-0.362766	-0.379238	-0.312547	0.122958	-0.403488	-0.799938	-1.78933	18.7615	16.349	5.58438e-08	9.79391e-06	[R].ASTSKSESSQK.[-]	2xTMT6plex [K5; K11]; 1xTMT6plex [N-Term]; 2xPhospho [S6(99.2); S9(100)]	0.0535038	0.0042349	1	1	3	17	P62753	P62753 [239-249]	P62753 2xPhospho [S244(99.2); S247(100)]	40S ribosomal protein S6		1	1986.98	2	1	993.991	-0.47	48.3714	0.001536	0.01351	2.16
CAP1	-0.322919	0.35669	0.107981	1.20257	1.51043	0.469804	1.54969	1.23697	23.7818	16.3454	5.59624e-08	9.79391e-06	[R].SGPKPFSAPKPQTSPSPK.[R]	3xTMT6plex [K4; K10; K18]; 1xTMT6plex [N-Term]; 1xPhospho [S16(100)]	0.000231802	0.000144834	1	1	4	168	Q01518	Q01518 [295-312]	Q01518 1xPhospho [S310(100)]	Adenylyl cyclase-associated protein 1		0	2834.6	5	1	567.725	-0.31	63.7654	6.62e-05	8.29e-05	6.92
RSF1	-1.02608	-0.523048	-0.166446	-0.15902	0.601123	-0.379116	0.507224	-0.0292944	16.7359	16.1798	6.17713e-08	1.07165e-05	[K].KKPDSPPKVLEPENK.[Q]	4xTMT6plex [K1; K2; K8; K15]; 1xTMT6plex [N-Term]; 1xPhospho [S5(100)]	0.000587932	0.000213588	1	1	1	5	Q96T23	Q96T23 [744-758]	Q96T23 1xPhospho [S748(100)]	Remodeling and spacing factor 1		2	2931.73	5	1	587.15	-2.29	63.8703	0.0001416	0.0003335	6.37
MTOR	-0.559109	-0.199127	-0.272539	-0.230608	0.481335	-0.303007	1.19128	0.913353	15.6445	16.1404	6.32488e-08	1.08782e-05	[K].LHVSTINLQK.[A]	1xTMT6plex [K10]; 1xTMT6plex [N-Term]; 1xPhospho [S4(100)]	0.000568785	0.000213588	1	1	2	15	P42345	P42345 [1258-1267]	P42345 1xPhospho [S1261(100)]	Serine/threonine-protein kinase mTOR		0	1690.97	3	1	564.327	-0.12	85.9421	0.0001416	0.0003238	5.2
CBX4	-0.169632	0.0364231	0.178669	-0.253401	0.437907	0.0669159	0.808754	0.810195	14.9896	16.0722	6.5893e-08	1.1111e-05	[K].EAPSPTCPDLGAK.[S]	1xCarbamidomethyl [C7]; 1xTMT6plex [K13]; 1xTMT6plex [N-Term]; 1xPhospho [S4(100)]	0.00203571	0.000394102	1	1	1	5	O00257	O00257 [179-191]	O00257 1xPhospho [S182(100)]	E3 SUMO-protein ligase CBX4		0	1880.92	3	1	627.647	1.1	78.5962	0.0003012	0.0006225	4.09
CORO7	-0.591695	-0.451368	-0.839006	-0.957692	-0.416984	-1.27039	1.2381	0.814075	12.9211	30.3993	6.62527e-08	1.1111e-05	[R].SLQSLLGPSSK.[F]	1xTMT6plex [K11]; 1xTMT6plex [N-Term]; 1xPhospho [S4(100)]	0.000323152	0.000204766	1	1	1	2	P57737	P57737 [462-472]	P57737 1xPhospho [S465(100)]	Coronin-7		0	1654.92	3	1	552.311	0.16	107.752	0.0001128	0.0001869	4.66
CEP170B	-0.38918	-0.0292831	-0.13483	0.231997	0.613325	0.251007	1.37	1.08439	14.3344	16.0405	6.71634e-08	1.1111e-05	[R].ASSATFRPVIR.[G]	1xTMT6plex [N-Term]; 1xPhospho [T5(98.9)]	0.00968206	0.00133575	1	1	2	5	Q9Y4F5	Q9Y4F5 [603-613]	Q9Y4F5 1xPhospho [T607(98.9)]	Centrosomal protein of 170 kDa protein B		0	1513.81	3	1	505.275	0.19	64.2713	0.0006546	0.003556	2.61
IL16	-0.55055	-0.193002	-0.611021	0.160335	0.54664	-0.646394	0.561944	0.523685	15.2088	16.0322	6.75025e-08	1.1111e-05	[R].SQSCETK.[L]	1xCarbamidomethyl [C4]; 1xTMT6plex [K7]; 1xTMT6plex [N-Term]; 1xPhospho [S3(99.4)]	0.0670892	0.00503816	1	1	1	4	Q14005	Q14005 [972-978]	Q14005 1xPhospho [S974(99.4)]	Pro-interleukin-16		0	1377.65	2	1	689.328	-0.34	35.8899	0.001782	0.0212	2.63
HSP90AB1	-1.6836	-0.747778	-0.54339	-0.537608	0.367323	-0.751052	0.147561	-0.0888104	24.0458	16.0293	6.76203e-08	1.1111e-05	[K].IEDVGSDEEDDSGKDKK.[K]	3xTMT6plex [K14; K16; K17]; 1xTMT6plex [N-Term]; 1xPhospho [S6(100)]	0.000167823	0.000144834	1	2	2	164	P08238	P08238 [250-266]	P08238 1xPhospho [S255(100)]	Heat shock protein HSP 90-beta		2	2862.44	4	1	716.366	0.14	64.2916	6.62e-05	8.01e-05	4.35
CEP170	-0.907191	-0.418777	-0.393316	-0.369617	0.432259	-0.533233	0.367167	-0.00771982	17.101	16.0155	6.81858e-08	1.1111e-05	[R].LGEASDSELADADK.[A]	1xTMT6plex [K14]; 1xTMT6plex [N-Term]; 1xPhospho [S5(100)]	0.000455867	0.000204766	1	1	1	20	Q5SW79	Q5SW79 [1108-1121]	Q5SW79 1xPhospho [S1112(100)]	Centrosomal protein of 170 kDa		0	1958.94	2	1	979.972	0	84.2339	0.0001128	0.0001949	4.39
CCDC6	-1.18276	-0.650027	-0.225809	-0.74768	0.42315	-0.755132	0.319149	-0.189648	16.6371	16.0079	6.85003e-08	1.1111e-05	[R].SNSPDKFK.[R]	2xTMT6plex [K6; K8]; 1xTMT6plex [N-Term]; 1xPhospho [S3(100)]	0.0675837	0.00507793	1	1	1	6	Q16204	Q16204 [417-424]	Q16204 1xPhospho [S419(100)]	Coiled-coil domain-containing protein 6		1	1689.92	3	1	563.978	0.61	56.4525	0.002204	0.01996	2.23
SRSF2	-0.718304	-0.28622	-0.0836247	-0.426849	0.69024	-0.128998	1.18673	1.11157	17.3799	15.975	6.98733e-08	1.12423e-05	[R].SKSPPKSPEEEGAVSS.[-]	2xTMT6plex [K2; K6]; 1xTMT6plex [N-Term]; 1xPhospho [S3(98.6)]	0.00214582	0.000394102	1	1	3	15	Q01130	Q01130 [206-221]	Q01130 1xPhospho [S208(98.6)]	Serine/arginine-rich splicing factor 2		2	2383.24	4	1	596.564	-1.2	57.7866	0.0003012	0.0006247	5.62
SRRM1	-0.878196	-0.317967	-0.18078	-0.513214	0.0831232	-0.437072	0.534166	0.499576	15.2291	15.9521	7.08491e-08	1.13081e-05	[K].VKEPSVQEATSTSDILK.[V]	2xTMT6plex [K2; K17]; 1xTMT6plex [N-Term]; 1xPhospho [S5(100)]	9.14e-05	0.000141349	1	1	2	6	Q8IYB3	Q8IYB3 [230-246]	Q8IYB3 1xPhospho [S234(100)]	Serine/arginine repetitive matrix protein 1		1	2599.42	3	1	867.144	-0.57	83.3124	6.62e-05	5.25e-05	7.5
NUCKS1	-1.12774	-0.48703	-0.215344	0.480424	0.942803	-0.409757	0.593797	0.391257	17.1084	15.886	7.37489e-08	1.16555e-05	[R].SGKNSQEDSEDSEDKDVK.[T]	1xDeamidated [N/Q]; 3xTMT6plex [K3; K15; K18]; 1xTMT6plex [N-Term]; 1xPhospho [S9(100)]	0.000635369	0.000213588	1	1	4	17	Q9H1E3	Q9H1E3 [50-67]	Q9H1E3 1xPhospho [S58(100)]	Nuclear ubiquitous casein and cyclin-dependent kinase substrate 1		2	2994.46	3	1	998.827	2	51.0955	0.0001128	0.0002573	4
H1-5;H1-2	-0.627473	0.0288224	-0.0301689	0.32655	0.572964	0.0366333	0.769911	0.378528	24.576	15.8761	7.41944e-08	1.16555e-05	[K].KVAKSPK.[K]	3xTMT6plex [K1; K4; K7]; 1xTMT6plex [N-Term]; 1xPhospho [S5(100)]	0.0145323	0.00167239	2	2	1	87	P16401; P16403	P16401 [169-175]; P16403 [169-175]	P16401 1xPhospho [S173(100)]; P16403 1xPhospho [S173(100)]	Histone H1.5;Histone H1.2		2	1754.11	2	1	877.559	-0.44	43.7583	0.0008696	0.005064	2
SCAF11	-0.866697	-0.425517	-0.360263	-0.268716	0.406451	-0.344701	0.628301	0.222305	21.3462	15.8479	7.54783e-08	1.16588e-05	[R].VKDSSPGEK.[S]	2xTMT6plex [K2; K9]; 1xTMT6plex [N-Term]; 1xPhospho [S5(100)]	0.00607805	0.00100852	1	1	3	25	Q99590	Q99590 [898-906]	Q99590 1xPhospho [S902(100)]	Protein SCAF11		1	1713.94	3	1	571.985	0	39.0379	0.0003907	0.00157	3.16
SRRT	-0.828349	-0.607028	-0.41367	-0.659884	0.417707	-0.776417	0.254821	-0.0578605	17.8626	15.8455	7.55882e-08	1.16588e-05	[R].HELSPPQKR.[M]	1xTMT6plex [K8]; 1xTMT6plex [N-Term]; 1xPhospho [S4(100)]	0.00331123	0.000546771	1	1	1	23	Q9BXP5	Q9BXP5 [71-79]	Q9BXP5 1xPhospho [S74(100)]	Serrate RNA effector molecule homolog		1	1629.89	4	1	408.227	-0.28	33.2799	0.0003768	0.0013	4.08
MTOR	-0.530931	-0.230298	-0.276828	-0.180337	0.27389	-0.130273	1.04219	0.812532	16.1791	15.8372	7.59685e-08	1.16588e-05	[K].KLHVSTINLQK.[A]	2xTMT6plex [K1; K11]; 1xTMT6plex [N-Term]; 1xPhospho [S5(99.5)]	0.00110686	0.000237222	1	1	1	13	P42345	P42345 [1257-1267]	P42345 1xPhospho [S1261(99.5)]	Serine/threonine-protein kinase mTOR		1	2048.22	4	1	512.812	0.27	76.642	0.0001981	0.0005675	4.63
PNISR	-0.427068	-0.187623	-0.171397	-0.656038	0.397368	-0.341946	0.657937	0.509144	13.4597	15.7901	7.81851e-08	1.19074e-05	[K].KHSGSDSSGR.[S]	1xTMT6plex [K1]; 1xTMT6plex [N-Term]; 1xPhospho [S7(99)]	0.00620165	0.00105259	1	1	2	3	Q8TF01	Q8TF01 [750-759]	Q8TF01 1xPhospho [S756(99)]	Arginine/serine-rich protein PNISR		1	1555.76	3	1	519.259	0.35	17.5532	0.0005154	0.002407	1.86
DMXL2	-0.599712	-0.218684	-0.228547	-0.0350971	0.451746	0.0309761	1.25141	1.26932	15.4168	15.593	8.82365e-08	1.33364e-05	[K].ASEGASSESLLSVPGQK.[N]	1xTMT6plex [K17]; 1xTMT6plex [N-Term]; 1xPhospho [S6(98.9)]	0.000196516	0.000144834	1	1	2	4	Q8TDJ6	Q8TDJ6 [924-940]	Q8TDJ6 1xPhospho [S929(98.9)]	DmX-like protein 2		0	2185.12	3	1	729.044	0.46	92.9833	0.0001188	0.000132	4.86
TOP2A	-0.822569	-0.408115	-0.634654	-0.779821	0.026237	-0.575791	0.807339	0.278004	14.3159	15.5594	9.00869e-08	1.35137e-05	[K].ELKPQKSVVSDLEADDVK.[G]	3xTMT6plex [K3; K6; K18]; 1xTMT6plex [N-Term]; 1xPhospho [S7(100)]	0.000126186	0.000141349	1	1	1	3	P11388	P11388 [1368-1385]	P11388 1xPhospho [S1374(100)]	DNA topoisomerase 2-alpha		1	2996.67	4	1	749.924	0.6	87.3749	0.0001188	9.99e-05	6.99
ACIN1	-1.02126	-0.453406	-0.427312	0.480568	1.14855	-0.459772	0.673426	0.520966	17.9526	15.5394	9.12071e-08	1.35796e-05	[K].SSSISEEKGDSDDEKPR.[K]	2xTMT6plex [K8; K15]; 1xTMT6plex [N-Term]; 1xPhospho [S11(100)]	0.000158624	0.000144834	1	1	1	21	Q9UKV3	Q9UKV3 [206-222]	Q9UKV3 1xPhospho [S216(100)]	Apoptotic chromatin condensation inducer in the nucleus		1	2633.29	3	1	878.434	-1.43	45.7168	6.62e-05	6.95e-05	5.31
PRAM1	-0.311723	-0.0157456	-0.0676504	0.275616	0.588418	0.777938	1.14939	1.22383	16.2895	15.5043	9.32086e-08	1.3675e-05	[R].KPPLPSSASESSLPAAVAGFSSR.[H]	1xTMT6plex [K1]; 1xTMT6plex [N-Term]; 1xPhospho [S9(100)]	2.88e-05	0.000141349	1	1	1	15	Q96QH2	Q96QH2 [381-403]	Q96QH2 1xPhospho [S389(100)]	PML-RARA-regulated adapter molecule 1		0	2781.46	3	1	927.824	-0.44	100.54	6.62e-05	2.8e-05	7.91
H1-4	-0.759587	-0.140933	-0.178822	-0.024464	0.429094	-0.165831	0.495639	0.0228775	25.991	15.5041	9.32186e-08	1.3675e-05	[K].KAPKSPAK.[A]	3xTMT6plex [K1; K4; K8]; 1xTMT6plex [N-Term]; 1xPhospho [S5(100)]	0.00468845	0.000933711	1	1	1	197	P10412	P10412 [183-190]	P10412 1xPhospho [S187(100)]	Histone H1.4		2	1823.13	4	1	456.539	0.19	44.464	0.0004868	0.001892	2.89
PLEC	-0.475934	-0.169782	-0.276934	-0.110697	0.400665	-0.182563	0.581159	0.548937	19.0318	15.4311	9.75409e-08	1.40691e-05	[K].RASFAEK.[T]	1xTMT6plex [K7]; 1xTMT6plex [N-Term]; 1xPhospho [S3(100)]	0.00839226	0.00125385	1	1	1	17	Q15149	Q15149 [1719-1725]	Q15149 1xPhospho [S1721(100)]	Plectin		1	1346.72	3	1	449.579	0.36	41.4809	0.0004731	0.002166	3.16
CAVIN2	-1.05681	-0.464938	-0.591246	-0.52759	0.244838	-0.138963	0.751785	0.738083	16.5219	15.4238	9.79848e-08	1.40691e-05	[K].SLEETLHTVDLSSDDDLPHDEEALEDSAEEKVEESR.[A]	1xTMT6plex [K31]; 1xTMT6plex [N-Term]; 1xPhospho [S27(100)]	1.89e-05	0.000141349	1	1	4	13	O95810	O95810 [192-227]	O95810 1xPhospho [S218(100)]	Caveolae-associated protein 2		1	4607.11	5	1	922.228	0.17	109.748	0.0001188	3.44e-05	11.65
MTDH	-0.462715	-0.224089	-0.443011	-0.139234	0.0554835	-0.518315	0.905194	0.393917	14.2455	15.4232	9.80202e-08	1.40691e-05	[K].LSSQISAGEEKWNSVSPASAGK.[R]	1xDeamidated [N13]; 2xTMT6plex [K11; K22]; 1xTMT6plex [N-Term]; 1xPhospho [S6(100)]	0.000156459	0.000144834	1	1	1	7	Q86UE4	Q86UE4 [293-314]	Q86UE4 1xPhospho [S298(100)]	Protein LYRIC		1	3001.55	4	1	751.143	0.07	83.8061	0.0001911	0.0001381	6.8
SRRM2	-0.620119	-0.323364	-0.164336	-0.304855	0.434905	-0.479425	0.318695	0.104978	16.3293	15.3574	1.02123e-07	1.44465e-05	[R].SRSTTPAPK.[S]	1xTMT6plex [K9]; 1xTMT6plex [N-Term]; 2xPhospho [S3(100); S/T]	0.00287182	0.000497683	1	1	4	9	Q9UQ35	Q9UQ35 [248-256]	Q9UQ35 2xPhospho [S250(100); S/T]	Serine/arginine repetitive matrix protein 2		1	1562.77	3	1	521.596	0.23	44.0418	0.0003057	0.001244	4.32
TPR	-0.0568962	0.00532086	-0.00341724	0.315954	0.931569	0.113222	0.807577	0.998114	15.3373	15.3574	1.02123e-07	1.44465e-05	[R].TDGFAEAIHSPQVAGVPR.[F]	1xTMT6plex [N-Term]; 1xPhospho [S10(100)]	7.3e-05	0.000141349	1	1	1	8	P12270	P12270 [2146-2163]	P12270 1xPhospho [S2155(100)]	Nucleoprotein TPR		0	2161.06	3	1	721.026	-0.19	83.3613	6.62e-05	4.86e-05	6.47
PHIP	-0.510421	-0.34308	-0.0838215	-0.110646	0.617875	0.126308	1.08034	1.02071	15.017	15.3204	1.04513e-07	1.44465e-05	[K].KVLSDSEDEEKDADVPGTSTR.[K]	2xTMT6plex [K1; K11]; 1xTMT6plex [N-Term]; 1xPhospho [S6(100)]	0.000123631	0.000141349	1	1	2	7	Q8WWQ0	Q8WWQ0 [1278-1298]	Q8WWQ0 1xPhospho [S1283(100)]	PH-interacting protein		2	3045.52	3	1	1015.85	-0.38	64.4978	6.62e-05	9.35e-05	4.77
SF3B2	-1.28785	-0.694702	-0.231191	-0.354452	0.416144	-0.162283	0.342317	-0.18856	16.9694	15.3164	1.04772e-07	1.44465e-05	[K].GFEEEHKDSDDDSSDDEQEKKPEAPK.[L]	4xTMT6plex [K7; K20; K21; K26]; 1xTMT6plex [N-Term]; 3xPhospho [S9(100); S13(100); S14(100)]	0.000232319	0.000144834	1	1	1	6	Q13435	Q13435 [423-448]	Q13435 3xPhospho [S431(100); S435(100); S436(100)]	Splicing factor 3B subunit 2		2	4376.97	6	1	730.336	0.57	67.3429	0.0001188	0.0001502	6.82
HIRIP3	-1.47986	-0.875812	-0.35115	-1.79283	0.334256	-0.896878	-0.465657	-0.781556	17.0686	28.437	1.04871e-07	1.44465e-05	[R].DLPAQRGEESSEEEEKGYK.[G]	2xTMT6plex [K16; K19]; 1xTMT6plex [N-Term]; 2xPhospho [S10(100); S11(100)]	0.00117977	0.000237222	1	1	1	2	Q9BW71	Q9BW71 [150-168]	Q9BW71 2xPhospho [S159(100); S160(100)]	HIRA-interacting protein 3		2	3028.42	4	1	757.86	0.19	65.2883	0.0001981	0.0005972	4
CHD4	-0.658947	-0.253494	-0.269782	-0.337936	0.247241	-0.247993	0.839232	0.806958	15.2275	15.3047	1.05543e-07	1.44465e-05	[K].KMSQPGSPSPK.[T]	1xOxidation [M2]; 2xTMT6plex [K1; K11]; 1xTMT6plex [N-Term]; 1xPhospho [S3(100)]	0.000593845	0.000213588	1	1	2	6	Q14839	Q14839 [1529-1539]	Q14839 1xPhospho [S1531(100)]	Chromodomain-helicase-DNA-binding protein 4		1	1927.03	3	1	643.016	0.29	45.3127	0.0001416	0.0003364	3.95
RPRD1B	-1.11768	-0.499256	-0.629359	-0.600113	0.104362	-0.72281	0.00482384	-0.306156	18.5311	15.3021	1.05718e-07	1.44465e-05	[K].LSMEDSKSPPPK.[A]	2xTMT6plex [K7; K12]; 1xTMT6plex [N-Term]; 1xPhospho [S8(100)]	0.00163424	0.000349478	1	1	3	18	Q9NQG5	Q9NQG5 [127-138]	Q9NQG5 1xPhospho [S134(100)]	Regulation of nuclear pre-mRNA domain-containing protein 1B		1	2083.11	4	1	521.533	-0.33	70.6457	0.0001134	0.0005211	3.9
CDK17;CDK16	-0.63194	-0.115882	-0.128206	-0.194504	0.341054	0.300761	0.667574	0.735992	13.9106	15.2571	1.0874e-07	1.47583e-05	[K].RLSLPADIR.[IL]	1xTMT6plex [N-Term]; 1xPhospho [S3(100)]	0.00412371	0.000861671	2	2	1	7	Q00537; Q00536	Q00537 [144-152]; Q00536 [117-125]	Q00537 1xPhospho [S146(100)]; Q00536 1xPhospho [S119(100)]	Cyclin-dependent kinase 17;Cyclin-dependent kinase 16		1	1349.75	3	1	450.588	0.28	82.9825	0.0003509	0.001083	3.98
CCAR1	-1.44284	-0.457029	-0.212886	-0.819123	0.00275794	-0.58304	0.125904	-0.341932	14.3854	15.1687	1.14955e-07	1.54964e-05	[K].ERPSKDKEK.[E]	3xTMT6plex [K5; K7; K9]; 1xTMT6plex [N-Term]; 1xPhospho [S4(100)]	0.0571197	0.0044367	1	1	1	3	Q8IX12	Q8IX12 [905-913]	Q8IX12 1xPhospho [S908(100)]	Cell division cycle and apoptosis regulator protein 1		2	2113.22	3	1	705.078	0.37	33.1108	0.001561	0.01809	2.06
TRA2A	-0.614528	-0.368939	-0.0528736	-0.721057	0.572147	-0.333416	0.633628	0.135464	14.1806	15.1483	1.16449e-07	1.55924e-05	[R].SQSKSPTGTPAR.[V]	1xTMT6plex [K4]; 1xTMT6plex [N-Term]; 2xPhospho [S3(98.8); S5(100)]	0.0127102	0.00156584	1	1	4	6	Q13595	Q13595 [16-27]	Q13595 2xPhospho [S18(98.8); S20(100)]	Transformer-2 protein homolog alpha		1	1834.89	2	1	917.946	-0.5	45.6353	0.0005572	0.003283	2.8
BCLAF1	-0.793469	-0.393959	-0.344305	-0.621022	0.152081	-0.626706	0.118845	-0.210577	18.8459	15.0855	1.21159e-07	1.60557e-05	[K].ETQSPEQVK.[S]	1xDeamidated [Q]; 1xTMT6plex [K9]; 1xTMT6plex [N-Term]; 1xPhospho [S4(100)]	0.00279444	0.000497683	1	1	2	27	Q9NYF8	Q9NYF8 [493-501]	Q9NYF8 1xPhospho [S496(100)]	Bcl-2-associated transcription factor 1		0	1584.79	2	1	792.9	0.11	54.6604	0.0001278	0.001069	3.85
ILF3	-1.17098	-0.526901	-0.307017	-0.45723	0.0933402	-0.411938	0.160974	-0.198393	20.5008	15.0808	1.21519e-07	1.60557e-05	[K].RPMEEDGEEKSPSK.[K]	2xTMT6plex [K10; K14]; 1xTMT6plex [N-Term]; 1xPhospho [S11(100)]	0.000669083	0.000213588	1	1	3	49	Q12906	Q12906 [372-385]	Q12906 1xPhospho [S382(100)]	Interleukin enhancer-binding factor 3		1	2386.19	5	1	478.045	0.71	51.2376	0.0002012	0.0003479	5.26
AHNAK	-0.436121	-0.144541	-0.203134	-0.068844	0.626992	-0.257957	0.552709	0.167722	19.7171	15.0492	1.23983e-07	1.62415e-05	[R].KGDRSPEPGQTWTR.[E]	1xDeamidated [Q10]; 1xTMT6plex [K1]; 1xTMT6plex [N-Term]; 1xPhospho [S5(100)]	0.000468546	0.000204766	1	1	1	22	Q09666	Q09666 [89-102]	Q09666 1xPhospho [S93(100)]	Neuroblast differentiation-associated protein AHNAK		2	2154.07	4	1	539.274	0.05	46.3093	0.0001128	0.0001808	4.96
EEF1B2	-1.1574	-0.526182	-0.387447	-0.0130505	0.722415	-0.555709	0.545556	0.195761	15.4084	15.0412	1.24613e-07	1.62415e-05	[K].YGPADVEDTTGSGATDSKDDDDIDLFGSDDEEESEEAK.[R]	2xTMT6plex [K18; K38]; 1xTMT6plex [N-Term]; 1xPhospho [S28(100)]	8.66e-05	0.000141349	1	1	2	16	P24534	P24534 [79-116]	P24534 1xPhospho [S106(100)]	Elongation factor 1-beta		1	4792.08	4	1	1198.77	-0.6	106.842	6.62e-05	4.29e-05	8.36
NUCKS1	-1.5829	-0.783825	-0.401933	-0.684713	0.527001	-0.75816	0.333458	-0.17483	17.9466	15.0317	1.25367e-07	1.62415e-05	[K].KDDSHSAEDSEDEKEDHK.[N]	3xTMT6plex [K1; K14; K18]; 1xTMT6plex [N-Term]; 3xPhospho [S4(100); S6(100); S10(100)]	0.000168429	0.000144834	1	1	1	21	Q9H1E3	Q9H1E3 [70-87]	Q9H1E3 3xPhospho [S73(100); S75(100); S79(100)]	Nuclear ubiquitous casein and cyclin-dependent kinase substrate 1		2	3257.41	6	1	543.741	-0.31	43.5005	6.62e-05	8.91e-05	8.19
MECP2	-1.20486	-0.60611	-0.233455	-0.457745	0.69552	-0.472888	0.504592	-0.0117402	18.2407	14.9988	1.28016e-07	1.64777e-05	[K].SKESSPK.[G]	2xTMT6plex [K2; K7]; 1xTMT6plex [N-Term]; 1xPhospho [S5(100)]	0.039301	0.00338732	1	1	1	4	P51608	P51608 [346-352]	P51608 1xPhospho [S350(100)]	Methyl-CpG-binding protein 2		1	1529.85	3	1	510.623	0.15	35.7203	0.001528	0.01214	2.4
PSMA3	-0.788198	-0.285445	-0.407681	0.146016	0.488	-0.302649	0.358976	0.310896	18.0542	14.9481	1.32211e-07	1.69086e-05	[K].ESLKEEDESDDDNM.[-]	1xDeamidated [N13]; 1xTMT6plex [K4]; 1xTMT6plex [N-Term]; 1xPhospho [S9(100)]	0.000954337	0.000237222	1	1	1	24	P25788	P25788 [242-255]	P25788 1xPhospho [S250(100)]	Proteasome subunit alpha type-3		1	2194.9	3	1	732.304	-0.18	75.1013	0.0001134	0.0003216	4.34
OGFR	-0.722889	-0.420163	-0.142398	-0.357576	0.401123	-0.345512	0.286035	-0.194451	16.8891	14.9096	1.355e-07	1.71708e-05	[R].SQGDEAGGHGEDRPEPLSPK.[E]	1xDeamidated [Q2]; 1xTMT6plex [K20]; 1xTMT6plex [N-Term]; 1xPhospho [S18(100)]	9.73e-05	0.000141349	1	1	2	10	Q9NZT2	Q9NZT2 [361-380]	Q9NZT2 1xPhospho [S378(100)]	Opioid growth factor receptor		0	2602.22	4	1	651.31	0.2	49.3624	6.62e-05	4.47e-05	6.4
CANX	-1.15051	-0.425279	-0.16782	-0.258544	0.495726	-0.649467	-0.37097	-0.897482	16.5534	14.9041	1.35982e-07	1.71708e-05	[K].QKSDAEEDGGTVSQEEEDRKPK.[A]	1xDeamidated [Q]; 3xTMT6plex [K2; K20; K22]; 1xTMT6plex [N-Term]; 2xPhospho [S3(100); S13(100)]	0.000749287	0.000213588	1	1	3	7	P27824	P27824 [552-573]	P27824 2xPhospho [S554(100); S564(100)]	Calnexin		2	3539.7	5	1	708.747	2.2	48.9154	0.0002012	0.0003021	5.93
SRSF7	-0.377829	-0.10684	-0.117116	-0.192247	0.827119	-0.031943	1.39992	1.47547	15.625	14.7872	1.46567e-07	1.83909e-05	[K].SRSPSPKR.[S]	1xTMT6plex [K7]; 1xTMT6plex [N-Term]; 2xPhospho [S3(98.9); S5(100)]	0.0661116	0.00500008	1	1	2	8	Q16629	Q16629 [213-220]	Q16629 2xPhospho [S215(98.9); S217(100)]	Serine/arginine-rich splicing factor 7		2	1532.78	3	1	511.597	-0.08	26.2039	0.0019	0.01871	2.58
H1-3	-0.533823	-0.0121181	-0.26412	0.238209	0.596222	-0.0394297	0.738871	0.241404	20.4001	14.7559	1.4954e-07	1.86467e-05	[K].KVAGAATPKK.[S]	3xTMT6plex [K1; K9; K10]; 1xTMT6plex [N-Term]; 1xPhospho [T7(100)]	0.00229304	0.000394102	1	1	1	32	P16402	P16402 [141-150]	P16402 1xPhospho [T147(100)]	Histone H1.3		2	1967.22	4	1	492.561	-0.19	47.0503	0.0001134	0.0007499	4.01
GPATCH8	-0.842603	-0.215242	-0.148628	-0.124521	0.621475	-0.252217	0.684927	0.21016	19.9926	14.7122	1.53817e-07	1.90609e-05	[K].KGSSPKPK.[S]	3xTMT6plex [K1; K6; K8]; 1xTMT6plex [N-Term]; 1xPhospho [S4(100)]	0.0382026	0.00338732	1	1	3	23	Q9UKJ3	Q9UKJ3 [436-443]	Q9UKJ3 1xPhospho [S439(100)]	G patch domain-containing protein 8		1	1825.11	4	1	457.033	-0.84	38.6905	0.001528	0.01184	2.11
CAP1	-0.39032	0.335639	0.193805	1.14425	1.51679	0.437076	1.42898	1.21331	22.2722	14.7015	1.54887e-07	1.9075e-05	[R].SGPKPFSAPKPQTSPSPK.[R]	1xDeamidated [Q12]; 3xTMT6plex [K4; K10; K18]; 1xTMT6plex [N-Term]; 1xPhospho [S14(99.1)]	0.000129409	0.000141349	1	1	4	75	Q01518	Q01518 [295-312]	Q01518 1xPhospho [S308(99.1)]	Adenylyl cyclase-associated protein 1		0	2835.58	5	1	567.922	0.19	67.0302	0.0001188	0.0001013	7.39
RCSD1	-0.477948	-0.293059	-0.429271	-0.0907874	0.667081	-0.517817	0.548155	0.539702	16.8017	14.685	1.56542e-07	1.91532e-05	[R].TRGSIKR.[R]	1xTMT6plex [K6]; 1xTMT6plex [N-Term]; 1xPhospho [S4(100)]	0.0313805	0.00289704	1	1	2	11	Q6JBY9	Q6JBY9 [161-167]	Q6JBY9 1xPhospho [S164(100)]	CapZ-interacting protein		2	1355.79	3	1	452.602	-0.58	26.1239	0.001355	0.009949	2.66
PPP1R9B	-0.761915	-0.756606	-0.865366	-1.17357	-0.512312	-1.06722	-0.117707	-0.392327	17.1245	14.6762	1.57442e-07	1.91532e-05	[R].ASSLNENVDHSALLK.[L]	1xTMT6plex [K15]; 1xTMT6plex [N-Term]; 1xPhospho [S3(99.3)]	0.000103047	0.000141349	1	1	2	6	Q96SB3	Q96SB3 [98-112]	Q96SB3 1xPhospho [S100(99.3)]	Neurabin-2		0	2136.11	3	1	712.708	-0.19	75.5778	6.62e-05	5.77e-05	6.6
SRSF11	-1.15523	-0.706157	-0.388384	-0.684439	0.524644	-0.725505	0.231286	-0.10939	17.8969	14.6666	1.58423e-07	1.91558e-05	[R].DYDEEEQGYDSEKEK.[K]	2xTMT6plex [K13; K15]; 1xTMT6plex [N-Term]; 1xPhospho [S11(100)]	0.000114552	0.000141349	1	1	1	12	Q05519	Q05519 [424-438]	Q05519 1xPhospho [S434(100)]	Serine/arginine-rich splicing factor 11		1	2631.2	3	1	877.737	0.78	62.334	6.62e-05	5.94e-05	5.56
PCM1	-0.686601	-0.259845	-0.524735	-0.197186	0.151503	-0.120063	0.557344	0.322405	17.26	14.6514	1.59989e-07	1.92286e-05	[R].KASAQASLASK.[D]	2xTMT6plex [K1; K11]; 1xTMT6plex [N-Term]; 1xPhospho [S3(100)]	0.000472881	0.000204766	1	1	1	13	Q15154	Q15154 [1281-1291]	Q15154 1xPhospho [S1283(100)]	Pericentriolar material 1 protein		1	1829.05	3	1	610.355	-0.25	55.954	0.0001128	0.000261	5.13
DKC1	-0.531194	-0.246468	-0.156528	-0.362051	0.29979	-0.0743603	0.565745	0.227107	16.5883	14.6074	1.64615e-07	1.95604e-05	[R].KRESESESDETPPAAPQLIK.[K]	2xTMT6plex [K1; K20]; 1xTMT6plex [N-Term]; 1xPhospho [S4(100)]	0.000147565	0.000144834	1	1	2	9	O60832	O60832 [448-467]	O60832 1xPhospho [S451(100)]	H/ACA ribonucleoprotein complex subunit DKC1		2	2979.56	3	1	993.859	-0.28	67.389	6.62e-05	5.45e-05	6.16
NOLC1	-1.7947	-1.00585	-0.603186	-0.878469	-0.214609	-0.712118	-0.171221	-0.490424	19.167	14.604	1.64987e-07	1.95604e-05	[K].AAKNSEEEEEEK.[K]	2xTMT6plex [K3; K12]; 1xTMT6plex [N-Term]; 1xPhospho [S5(100)]	0.00117977	0.000237222	1	1	1	17	Q14978	Q14978 [559-570]	Q14978 1xPhospho [S563(100)]	Nucleolar and coiled-body phosphoprotein 1		1	2160.07	2	1	1080.54	-1.69	44.513	0.0001134	0.0004629	4.04
RSL1D1	-0.699821	-0.0527348	0.0332593	0.211031	0.489596	0.219371	0.853569	0.370829	21.1814	14.5974	1.65691e-07	1.95604e-05	[K].AAESETPGKSPEKKPK.[I]	4xTMT6plex [K9; K13; K14; K16]; 1xTMT6plex [N-Term]; 1xPhospho [S10(100)]	0.000458643	0.000204766	1	1	1	14	O76021	O76021 [418-433]	O76021 1xPhospho [S427(100)]	Ribosomal L1 domain-containing protein 1		2	2909.67	3	1	970.562	0.04	47.8686	0.0001416	0.0002685	4.13
STMN1	-0.485578	-0.296537	-0.387508	-0.502269	-0.291292	-0.961966	-1.03416	-1.28335	19.1079	14.5882	1.66683e-07	1.95618e-05	[R].RKSHEAEVLK.[Q]	2xTMT6plex [K2; K10]; 1xTMT6plex [N-Term]; 1xPhospho [S3(100)]	0.0013998	0.000349478	1	1	1	29	P16949	P16949 [61-70]	P16949 1xPhospho [S63(100)]	Stathmin		2	1964.13	4	1	491.788	0.96	42.0378	0.0001134	0.0004378	5.01
WDR75	-0.718587	-0.570915	-0.347215	0.155795	0.689785	-0.442814	0.52671	0.291252	13.115	14.5517	1.70695e-07	1.97862e-05	[K].EIPEDVDMEEEKESEDSDEENDFTEK.[V]	2xTMT6plex [K12; K26]; 1xTMT6plex [N-Term]; 2xPhospho [S14(100); S17(100)]	0.000145418	0.000144834	1	1	1	5	Q8IWA0	Q8IWA0 [766-791]	Q8IWA0 2xPhospho [S779(100); S782(100)]	WD repeat-containing protein 75		1	3964.66	4	1	991.923	2.46	93.0035	0.0001911	0.000133	6.89
STK10	-1.21468	-0.729038	-0.797955	-0.904701	-0.259789	-0.435874	0.161239	0.0672053	18.7652	14.5498	1.709e-07	1.97862e-05	[K].EMGSLSIKDPK.[L]	2xTMT6plex [K8; K11]; 1xTMT6plex [N-Term]; 1xPhospho [S4(100)]	0.0197587	0.00181715	1	1	3	12	O94804	O94804 [511-521]	O94804 1xPhospho [S514(100)]	Serine/threonine-protein kinase 10		1	1972.08	4	1	493.775	0.22	80.6778	0.0009398	0.00659	3.14
PSMA3	-0.805763	-0.398552	-0.189631	-0.14132	0.515096	-0.348751	0.306523	0.107344	20.2278	14.5438	1.71571e-07	1.97862e-05	[K].ESLKEEDESDDDNM.[-]	1xTMT6plex [K4]; 1xTMT6plex [N-Term]; 1xPhospho [S9(100)]	0.000820822	0.000213588	1	1	1	60	P25788	P25788 [242-255]	P25788 1xPhospho [S250(100)]	Proteasome subunit alpha type-3		1	2193.91	3	1	731.977	0.2	72.5911	0.0001128	0.0002949	3.42
GAB1	-0.600602	-0.102205	-0.155476	-0.13353	0.559204	-0.0677139	0.824112	0.702776	14.5607	14.5202	1.74234e-07	1.98791e-05	[R].SYSHDVLPK.[V]	1xTMT6plex [K9]; 1xTMT6plex [N-Term]; 1xPhospho [S3(99.6)]	0.00508895	0.000995315	1	1	1	5	Q13480	Q13480 [264-272]	Q13480 1xPhospho [S266(99.6)]	GRB2-associated-binding protein 1		0	1583.82	3	1	528.613	-0.05	65.0382	0.0004869	0.002027	3.45
SRRM2	-0.430008	-0.131694	-0.209052	-0.169053	0.512711	-0.164639	0.847912	0.641445	16.5316	14.5012	1.76405e-07	1.98791e-05	[R].SPSPASGR.[R]	1xTMT6plex [N-Term]; 1xPhospho [S3(100)]	0.0836965	0.00602445	1	1	2	6	Q9UQ35	Q9UQ35 [295-302]	Q9UQ35 1xPhospho [S297(100)]	Serine/arginine repetitive matrix protein 2		0	1067.51	2	1	534.258	-0.32	13.6209	0.002326	0.02325	2.54
UBAP2L	-1.15407	-0.575591	-0.531896	-0.828396	-0.0765676	-0.772537	-0.0814751	-0.37975	16.8355	14.4999	1.76555e-07	1.98791e-05	[R].RYPSSISSSPQK.[D]	1xTMT6plex [K12]; 1xTMT6plex [N-Term]; 1xPhospho [S9(100)]	0.000794097	0.000213588	1	1	3	13	Q14157	Q14157 [601-612]	Q14157 1xPhospho [S609(100)]	Ubiquitin-associated protein 2-like		1	1874.98	3	1	625.664	0.2	58.4232	0.0002012	0.0003614	5.11
MCM3	-0.634798	-0.216802	-0.486965	-0.151785	0.525547	-0.367796	0.435517	0.402918	13.3941	14.4924	1.77423e-07	1.98791e-05	[K].DGDSYDPYDFSDTEEEMPQVHTPK.[T]	1xDeamidated [Q19]; 1xOxidation [M17]; 1xTMT6plex [K24]; 1xTMT6plex [N-Term]; 2xPhospho [S11(100); T22(100)]	0.000253987	0.000144834	1	1	3	9	P25205	P25205 [701-724]	P25205 2xPhospho [S711(100); T722(100)]	DNA replication licensing factor MCM3		0	3437.37	3	1	1146.47	4.8	95.3406	0.0001188	0.0001615	5.2
SRRM2	-0.493353	-0.145842	-0.261174	-0.131367	0.449049	-0.287407	0.425538	0.237237	18.3206	14.4917	1.77503e-07	1.98791e-05	[R].SSGHSSSELSPDAVEK.[A]	1xTMT6plex [K16]; 1xTMT6plex [N-Term]; 1xPhospho [S10(100)]	5.76e-05	0.000141349	1	1	5	36	Q9UQ35	Q9UQ35 [1378-1393]	Q9UQ35 1xPhospho [S1387(100)]	Serine/arginine repetitive matrix protein 2		0	2155.03	3	1	719.015	-1.06	54.0608	6.62e-05	3.96e-05	8.27
PRAM1	-0.216443	0.182948	0.104977	0.525036	0.931874	1.77604	2.03904	1.55822	14.1744	26.3129	1.78355e-07	1.98791e-05	[R].RPSAASIDLR.[R]	1xTMT6plex [N-Term]; 2xPhospho [S3(100); S6(100)]	0.00288495	0.000497683	1	1	1	5	Q96QH2	Q96QH2 [471-480]	Q96QH2 2xPhospho [S473(100); S476(100)]	PML-RARA-regulated adapter molecule 1		0	1474.7	3	1	492.239	0.3	65.7305	0.0003057	0.00125	3.94
RSF1	-0.818754	-0.479395	-0.519157	-0.319132	0.27444	-0.547396	0.212941	0.0351787	17.4906	14.4692	1.80131e-07	1.99354e-05	[K].EESYSPSKDR.[N]	1xTMT6plex [K8]; 1xTMT6plex [N-Term]; 1xPhospho [S5(100)]	0.00957442	0.00133575	1	1	2	16	Q96T23	Q96T23 [469-478]	Q96T23 1xPhospho [S473(100)]	Remodeling and spacing factor 1		1	1735.83	2	1	868.419	0.6	42.4172	0.0004429	0.003288	2.9
SPAG9	-1.3019	-0.797917	-0.540896	-0.521269	0.627486	-0.47098	0.60028	0.219168	17.9483	14.4631	1.80858e-07	1.99354e-05	[R].SASQSSLDKLDQELK.[E]	2xTMT6plex [K9; K15]; 1xTMT6plex [N-Term]; 2xPhospho [S5(98.6); S6(98.6)]	0.00105985	0.000237222	1	1	2	10	O60271	O60271 [728-742]	O60271 2xPhospho [S732(98.6); S733(98.6)]	C-Jun-amino-terminal kinase-interacting protein 4		1	2496.26	4	1	624.82	-0.21	96.5794	0.0001981	0.0005472	5.56
DDX21	-0.849886	-0.321507	-0.180233	0.110655	0.525263	-0.223064	0.432626	0.0155582	19.4212	14.4427	1.83287e-07	2.00921e-05	[K].KKEEPSQNDISPK.[T]	1xDeamidated [N/Q]; 3xTMT6plex [K1; K2; K13]; 1xTMT6plex [N-Term]; 1xPhospho [S11(100)]	0.000159449	0.000144834	1	1	2	28	Q9NR30	Q9NR30 [79-91]	Q9NR30 1xPhospho [S89(100)]	Nucleolar RNA helicase 2		2	2497.37	4	1	625.099	0.14	49.9353	6.62e-05	6.69e-05	5.9
MATR3	-1.07436	-0.685098	-0.356501	-0.466452	0.594587	-0.551995	0.511545	0.0770351	14.8332	14.4281	1.85047e-07	2.01742e-05	[R].SYSPDGKESPSDKK.[S]	3xTMT6plex [K7; K13; K14]; 1xTMT6plex [N-Term]; 3xPhospho [S1(100); S3(100); S9(100)]	0.00389736	0.000759232	1	1	3	7	P43243	P43243 [596-609]	P43243 3xPhospho [S596(100); S598(100); S604(100)]	Matrin-3		2	2681.27	3	1	894.428	0.53	65.7043	0.000425	0.001614	4.58
WNK1	-0.595705	-0.240657	-0.442183	-0.0645013	0.528055	0.0966806	0.692202	1.09942	15.8238	14.3982	1.88714e-07	2.02231e-05	[R].RHTMDKDSR.[G]	1xTMT6plex [K6]; 1xTMT6plex [N-Term]; 1xPhospho [T3(100)]	0.0156626	0.00170882	1	1	1	6	Q9H4A3	Q9H4A3 [58-66]	Q9H4A3 1xPhospho [T60(100)]	Serine/threonine-protein kinase WNK1		2	1683.84	4	1	421.716	0.08	21.7561	0.0006892	0.005344	3.24
TPX2	-0.70724	-0.462228	-0.780331	-0.383635	0.119377	-0.778007	-1.49475	-1.1608	14.4436	14.3973	1.88824e-07	2.02231e-05	[R].SLRLSAQK.[D]	1xTMT6plex [K8]; 1xTMT6plex [N-Term]; 2xPhospho [S1(100); S5(100)]	0.0329528	0.00299558	1	1	1	5	Q9ULW0	Q9ULW0 [121-128]	Q9ULW0 2xPhospho [S121(100); S125(100)]	Targeting protein for Xklp2		1	1520.8	3	1	507.605	0.52	74.9607	0.001394	0.01037	2.89
SRRM2	-0.609827	-0.0852563	-0.199348	0.0677913	0.518504	-0.25482	0.538343	0.186642	20.1273	14.3917	1.89525e-07	2.02231e-05	[R].KHRSPTPK.[S]	2xTMT6plex [K1; K8]; 1xTMT6plex [N-Term]; 2xPhospho [S4(100); T6(100)]	0.00529111	0.000995315	1	1	1	67	Q9UQ35	Q9UQ35 [228-235]	Q9UQ35 2xPhospho [S231(100); T233(100)]	Serine/arginine repetitive matrix protein 2		2	1797.97	4	1	450.249	-0.4	27.3836	0.0004869	0.002095	3.29
SLTM	-1.10422	-0.461534	-0.227111	-0.575468	0.388604	-0.53384	0.394656	0.0518069	18.4211	14.3867	1.90146e-07	2.02231e-05	[K].DGQDAIAQSPEKESK.[D]	2xTMT6plex [K12; K15]; 1xTMT6plex [N-Term]; 1xPhospho [S9(100)]	0.000140169	0.000144834	1	1	1	20	Q9NWH9	Q9NWH9 [281-295]	Q9NWH9 1xPhospho [S289(100)]	SAFB-like transcription modulator		1	2370.22	4	1	593.309	-1.28	56.848	6.62e-05	5.28e-05	6.04
RBM14	-0.482151	-0.224425	-0.481619	-0.59899	0.112534	-0.623031	0.745101	0.566331	15.0933	14.3736	1.91785e-07	2.02231e-05	[R].AQPSASLGVGYR.[T]	1xTMT6plex [N-Term]; 1xPhospho [S6(100)]	0.00164118	0.000349478	1	1	1	4	Q96PK6	Q96PK6 [251-262]	Q96PK6 1xPhospho [S256(100)]	RNA-binding protein 14		0	1514.76	3	1	505.59	-0.8	70.8587	0.0002568	0.0007808	4.09
SCAF11	-0.449593	-0.180577	-0.0730912	-0.0047882	0.792886	0.107926	1.3095	1.04687	17.279	14.3731	1.91852e-07	2.02231e-05	[R].KSQSPSPK.[N]	2xTMT6plex [K1; K8]; 1xTMT6plex [N-Term]; 1xPhospho [S4(99.5)]	0.00531704	0.000995315	1	1	4	11	Q99590	Q99590 [829-836]	Q99590 1xPhospho [S832(99.5)]	Protein SCAF11		1	1625.92	3	1	542.646	-0.35	26.5452	0.0004553	0.002109	2.72
ZFC3H1	-0.397097	0.180077	-0.0638196	0.557225	0.823646	0.0638199	0.078974	0.727732	14.8463	14.3662	1.92718e-07	2.02231e-05	[R].LDSSPVSSPR.[K]	1xTMT6plex [N-Term]; 2xPhospho [S4(99); S7(99)]	0.00564026	0.00100852	1	1	3	3	O60293	O60293 [946-955]	O60293 2xPhospho [S949(99); S952(99)]	Zinc finger C3H1 domain-containing protein		0	1433.63	2	1	717.317	-0.23	70.6724	0.0004869	0.002222	3.45
TRAPPC12	-0.51672	-0.289607	-0.288885	-0.100216	0.486015	0.00634295	1.10198	1.16028	16.9996	14.3542	1.94255e-07	2.02231e-05	[K].SPSFGGASEASAR.[T]	1xTMT6plex [N-Term]; 1xPhospho [S3(99.3)]	0.000791197	0.000213588	1	1	1	11	Q8WVT3	Q8WVT3 [182-194]	Q8WVT3 1xPhospho [S184(99.3)]	Trafficking protein particle complex subunit 12		0	1532.69	3	1	511.57	-0.11	62.8549	0.0002012	0.0003825	4.69
HNRNPC	-1.01251	-0.572918	-0.193969	-0.407966	0.636698	-0.456751	0.257057	-0.0564849	15.8536	14.3513	1.94619e-07	2.02231e-05	[K].NDKSEEEQSSSSVK.[K]	2xDeamidated [N1; Q8]; 2xTMT6plex [K3; K14]; 1xTMT6plex [N-Term]; 1xPhospho [S4(100)]	0.000295329	0.000190394	1	1	1	7	P07910	P07910 [230-243]	P07910 1xPhospho [S233(100)]	Heterogeneous nuclear ribonucleoproteins C1/C2		1	2323.12	3	1	775.044	0.53	51.1712	8.53e-05	0.0001072	5.17
POGZ	-1.35381	-0.633687	-0.36045	-0.469673	0.381875	-0.648742	0.422498	-0.120178	18.6492	14.2844	2.03401e-07	2.10262e-05	[K].SLDSEPSVPSAAKPPSPEK.[T]	2xTMT6plex [K13; K19]; 1xTMT6plex [N-Term]; 1xPhospho [S16(100)]	0.000118944	0.000141349	1	1	1	18	Q7Z3K3	Q7Z3K3 [410-428]	Q7Z3K3 1xPhospho [S425(100)]	Pogo transposable element with ZNF domain		0	2690.43	3	1	897.48	-0.18	74.9941	6.62e-05	5.81e-05	6.22
NDRG1	-0.529457	-0.274236	-0.222503	-0.134986	1.25037	0.325194	1.23054	0.88568	14.4781	14.2522	2.07782e-07	2.13683e-05	[R].SHTSEGTRSR.[S]	1xTMT6plex [N-Term]; 1xPhospho [S9(100)]	0.00323563	0.000518462	1	1	2	7	Q92597	Q92597 [344-353]; [354-363]	Q92597 1xPhospho [S352(100)]; 1xPhospho [S362(100)]	Protein NDRG1		1	1426.66	3	1	476.226	-0.12	4.804	0.0003492	0.0008751	2.88
PDCD4	-1.02492	-0.440481	-0.352117	0.0626987	0.823769	-0.574127	0.261708	-0.0628419	17.741	14.2422	2.09166e-07	2.14003e-05	[R].SGLTVPTSPK.[G]	1xTMT6plex [K10]; 1xTMT6plex [N-Term]; 1xPhospho [S8(100)]	0.000826916	0.000213588	1	1	3	26	Q53EL6	Q53EL6 [87-96]	Q53EL6 1xPhospho [S94(100)]	Programmed cell death protein 4		0	1524.84	3	1	508.953	-0.16	74.8312	0.0001128	0.000294	4.33
LARP1	-0.750155	-0.353131	-0.143458	0.0156756	0.825045	-0.30795	0.685998	0.326058	16.295	14.2343	2.10252e-07	2.14017e-05	[K].TKSDESGEEKNGDEDCQR.[G]	1xCarbamidomethyl [C16]; 1xDeamidated [N11]; 2xTMT6plex [K2; K10]; 1xTMT6plex [N-Term]; 1xPhospho [S3(100)]	0.00101523	0.000237222	1	1	3	15	Q6PKG0	Q6PKG0 [223-240]	Q6PKG0 1xPhospho [S225(100)]	La-related protein 1		2	2852.29	3	1	951.434	0.13	38.1663	0.0001134	0.0004013	3.29
WBP4	-0.805812	-0.421848	-0.29635	-0.577328	0.289169	-0.470813	0.205048	-0.125974	16.1827	14.2083	2.13913e-07	2.15988e-05	[K].NSDGGSDPETQKEK.[S]	1xDeamidated [N/Q]; 2xTMT6plex [K12; K14]; 1xTMT6plex [N-Term]; 1xPhospho [S6(100)]	0.000664453	0.000213588	1	1	2	7	O75554	O75554 [257-270]	O75554 1xPhospho [S262(100)]	WW domain-binding protein 4		1	2260.09	3	1	754.036	-0.11	48.1277	0.0001416	0.0003703	3.45
PDS5B	-0.745729	-0.318351	-0.194471	-0.359462	0.073411	-0.410413	-0.405587	-1.00512	18.2443	14.2052	2.14353e-07	2.15988e-05	[R].GRPSKTPSPSQPK.[K]	2xTMT6plex [K5; K13]; 1xTMT6plex [N-Term]; 2xPhospho [T6(100); S8(98.6)]	0.00304776	0.000518462	1	1	2	15	Q9NTI5	Q9NTI5 [1376-1388]	Q9NTI5 2xPhospho [T1381(100); S1383(98.6)]	Sister chromatid cohesion protein PDS5 homolog B		1	2214.17	4	1	554.297	0.19	48.7005	0.0003492	0.000831	4.68
FLII	-0.848525	-0.287164	-0.404207	-0.121832	0.350286	-0.30354	0.159887	0.118537	16.4267	14.1659	2.20015e-07	2.19989e-05	[R].KDSAQDDQAK.[Q]	1xDeamidated [Q]; 2xTMT6plex [K1; K10]; 1xTMT6plex [N-Term]; 1xPhospho [S3(100)]	0.00171251	0.000349478	1	1	2	7	Q13045	Q13045 [434-443]	Q13045 1xPhospho [S436(100)]	Protein flightless-1 homolog		1	1873.95	3	1	625.323	1.19	47.9099	0.0003492	0.0007709	4.16
CTR9	-0.198176	-0.233368	-0.0134576	0.0323188	0.188606	0.0560366	0.69545	0.702148	11.4054	14.1624	2.20529e-07	2.19989e-05	[K].RRPSGSEQSDNESVQSGR.[S]	1xDeamidated [N/Q]; 1xTMT6plex [N-Term]; 1xPhospho [S4(100)]	0.00044768	0.000204766	1	1	2	4	Q6PD62	Q6PD62 [1094-1111]	Q6PD62 1xPhospho [S1097(100)]	RNA polymerase-associated protein CTR9 homolog		1	2286.03	3	1	762.682	0.06	23.1859	0.0001416	0.000263	4.82
SRRM2	-0.465437	-0.209437	-0.106573	-0.407107	0.651893	-0.305535	0.732947	0.470602	15.4422	14.1521	2.22052e-07	2.20115e-05	[R].SLTRSPPAIR.[R]	1xTMT6plex [N-Term]; 1xPhospho [S5(100)]	0.00104745	0.000237222	1	1	1	11	Q9UQ35	Q9UQ35 [2067-2076]	Q9UQ35 1xPhospho [S2071(100)]	Serine/arginine repetitive matrix protein 2		1	1406.77	3	1	469.595	-1.01	58.6932	0.0002012	0.0004384	3.91
UBAP2L	-0.88636	-0.542554	-0.450288	-0.437129	0.304884	-0.786515	0.0405859	-0.0567279	16.4981	14.1466	2.22862e-07	2.20115e-05	[R].RYPSSISSSPQK.[D]	1xDeamidated [Q11]; 1xTMT6plex [K12]; 1xTMT6plex [N-Term]; 1xPhospho [S9(100)]	0.00110686	0.000237222	1	1	2	10	Q14157	Q14157 [601-612]	Q14157 1xPhospho [S609(100)]	Ubiquitin-associated protein 2-like		1	1875.96	3	1	625.992	-0.76	52.0314	0.0001134	0.0004673	5.15
ARHGEF6;ARHGEF7	-0.733966	-0.398692	-0.699674	0.416632	0.595707	-0.4958	0.194108	0.871173	16.0756	25.4301	2.24983e-07	2.21112e-05	[R].MSGFIYQGK.[IL]	1xDeamidated [Q7]; 1xTMT6plex [K9]; 1xTMT6plex [N-Term]; 1xPhospho [S2(100)]	0.00521421	0.000995315	2	2	1	6	Q15052; Q14155	Q15052 [487-495]; Q14155 [517-525]	Q15052 1xPhospho [S488(100)]; Q14155 1xPhospho [S518(100)]	Rho guanine nucleotide exchange factor 6;Rho guanine nucleotide exchange factor 7		0	1569.78	2	1	785.394	0.8	91.885	0.0003768	0.001356	3.38
SRRM2	-0.457852	-0.18316	-0.0085025	-0.46698	0.734869	-0.224951	0.703616	0.19505	16.5383	14.1251	2.26088e-07	2.21112e-05	[R].SGSSPEVDSK.[S]	1xTMT6plex [K10]; 1xTMT6plex [N-Term]; 1xPhospho [S4(100)]	0.00244074	0.000473324	1	1	3	10	Q9UQ35	Q9UQ35 [1579-1588]	Q9UQ35 1xPhospho [S1582(100)]	Serine/arginine repetitive matrix protein 2		0	1530.75	2	1	765.877	0.72	53.029	0.0002889	0.001083	3.72
SRSF5	-0.415151	-0.120867	-0.00622215	-0.427878	0.513076	-0.214284	0.992887	0.532141	16.7612	14.1045	2.29202e-07	2.21398e-05	[R].SVSRSPVPEK.[S]	1xTMT6plex [K10]; 1xTMT6plex [N-Term]; 2xPhospho [S5(100); S]	0.00629636	0.00105259	1	1	3	7	Q13243	Q13243 [229-238]	Q13243 2xPhospho [S233(100); S]	Serine/arginine-rich splicing factor 5		1	1703.85	3	1	568.622	-0.32	57.325	0.0005154	0.002442	3.51
SLC39A7	-1.511	-0.67514	-0.498924	-0.312779	0.511283	-0.50466	0.202315	-0.0697707	18.4998	14.0982	2.30179e-07	2.21398e-05	[K].EKQSSEEEEKETR.[G]	2xTMT6plex [K2; K10]; 1xTMT6plex [N-Term]; 2xPhospho [S4(100); S5(100)]	0.00110686	0.000237222	1	1	1	32	Q92504	Q92504 [272-284]	Q92504 2xPhospho [S275(100); S276(100)]	Zinc transporter SLC39A7		2	2456.16	3	1	819.391	0.37	40.5618	0.0001134	0.0003985	4.61
PRAM1	-0.50329	-0.221986	-0.350762	-0.148159	0.472358	0.333275	0.967306	0.934815	15.9793	14.0954	2.30607e-07	2.21398e-05	[R].SAAGLHFQDR.[Q]	1xTMT6plex [N-Term]; 1xPhospho [S1(100)]	0.000242501	0.000144834	1	1	1	11	Q96QH2	Q96QH2 [484-493]	Q96QH2 1xPhospho [S484(100)]	PML-RARA-regulated adapter molecule 1		0	1410.67	3	1	470.896	-0.4	54.7462	8.53e-05	0.0001355	4.91
SLC2A1	-0.440255	-0.124974	-0.262454	-0.53407	-0.567472	-0.882127	-1.09043	-1.017	18.7593	14.094	2.30819e-07	2.21398e-05	[R].AKSVLKK.[L]	3xTMT6plex [K2; K6; K7]; 1xTMT6plex [N-Term]; 1xPhospho [S3(100)]	0.0404335	0.00349185	1	1	1	15	P11166	P11166 [224-230]	P11166 1xPhospho [S226(100)]	Solute carrier family 2, facilitated glucose transporter member 1		2	1770.14	3	1	590.719	-0.21	56.2048	0.00127	0.01292	2.17
THRAP3	-0.560041	-0.189347	-0.359419	-0.254149	0.135289	-0.501699	0.403981	0.399265	18.296	14.0573	2.36551e-07	2.23932e-05	[R].ERSPALKSPLQSVVVR.[R]	1xTMT6plex [K7]; 1xTMT6plex [N-Term]; 2xPhospho [S3(100); S8(100)]	0.00022623	0.000144834	1	1	2	27	Q9Y2W1	Q9Y2W1 [246-261]	Q9Y2W1 2xPhospho [S248(100); S253(100)]	Thyroid hormone receptor-associated protein 3		2	2384.29	4	1	596.827	0.48	80.8923	6.62e-05	7.53e-05	7.02
SRRM2	-0.574592	-0.447338	-0.264792	-0.650822	0.22173	-0.725328	0.0503889	-0.444629	15.5046	14.0561	2.36738e-07	2.23932e-05	[R].SRTSPITR.[R]	1xTMT6plex [N-Term]; 2xPhospho [S1(100); S4(100)]	0.018264	0.00180061	1	1	3	9	Q9UQ35	Q9UQ35 [1972-1979]	Q9UQ35 2xPhospho [S1972(100); S1975(100)]	Serine/arginine repetitive matrix protein 2		1	1306.61	3	1	436.209	-0.45	33.557	0.0006938	0.006167	3.1
LARP1	-0.505619	0.00743256	-0.233972	0.342812	0.679328	-0.323111	-0.313818	-0.684971	16.9955	14.0555	2.36828e-07	2.23932e-05	[R].TPRTPQLK.[D]	1xTMT6plex [K8]; 1xTMT6plex [N-Term]; 1xPhospho [T4(100)]	0.0628058	0.00479676	1	1	1	13	Q6PKG0	Q6PKG0 [785-792]	Q6PKG0 1xPhospho [T788(100)]	La-related protein 1		1	1478.85	3	1	493.621	-0.07	51.5494	0.002105	0.01872	2.23
BASP1	-0.558596	-0.319343	-0.363855	-0.0560609	0.473484	-0.135711	0.385648	0.511301	15.4268	14.0457	2.38395e-07	2.2435e-05	[K].ETPAATEAPSSTPK.[A]	1xTMT6plex [K14]; 1xTMT6plex [N-Term]; 1xPhospho [T12(100)]	0.000178656	0.000144834	1	1	1	8	P80723	P80723 [185-198]	P80723 1xPhospho [T196(100)]	Brain acid soluble protein 1		0	1924.97	3	1	642.327	0.24	58.2799	6.62e-05	6.22e-05	5.24
SUB1	-0.712693	-0.255902	-0.298904	-0.255848	0.30283	-0.0182654	0.751892	0.744891	17.0764	14.0321	2.40569e-07	2.25333e-05	[K].ELVSSSSSGSDSDSEVDKK.[L]	2xTMT6plex [K18; K19]; 1xTMT6plex [N-Term]; 1xPhospho [S14(100)]	6.46e-05	0.000141349	1	1	5	23	P53999	P53999 [6-24]	P53999 1xPhospho [S19(100)]	Activated RNA polymerase II transcriptional coactivator p15		1	2710.33	3	1	904.114	-0.09	69.7803	0.0001662	7.47e-05	6.4
SON	-0.744169	-0.241358	-0.261165	-0.228036	0.28162	-0.238064	0.300451	0.111905	18.1838	14.014	2.43507e-07	2.2702e-05	[R].SKSSEHK.[S]	2xTMT6plex [K2; K7]; 1xTMT6plex [N-Term]; 1xPhospho [S4(100)]	0.10921	0.00741598	1	1	2	7	P18583	P18583 [1829-1835]	P18583 1xPhospho [S1832(100)]	Protein SON		1	1569.86	3	1	523.959	0.33	26.4469	0.003139	0.03368	2.32
NUCKS1	-1.53671	-0.772151	-0.606451	-0.0439731	0.505919	-0.653875	0.077489	0.205813	18.7136	13.9941	2.46777e-07	2.28998e-05	[K].NSQEDSEDSEDKDVK.[T]	1xDeamidated [N/Q]; 2xTMT6plex [K12; K15]; 1xTMT6plex [N-Term]; 1xPhospho [S6(100)]	0.000296075	0.000190394	1	1	2	26	Q9H1E3	Q9H1E3 [53-67]	Q9H1E3 1xPhospho [S58(100)]	Nuclear ubiquitous casein and cyclin-dependent kinase substrate 1		1	2493.15	3	1	831.721	-0.13	51.3913	8.53e-05	0.0001118	3.82
AP1AR	-0.669374	-0.306122	-0.281341	-0.0752149	0.723638	-0.0200524	0.870947	0.705519	14.9781	13.9837	2.48507e-07	2.29535e-05	[R].SKTEEDILR.[A]	1xTMT6plex [K2]; 1xTMT6plex [N-Term]; 1xPhospho [T3(100)]	0.0205596	0.00183564	1	1	1	3	Q63HQ0	Q63HQ0 [226-234]	Q63HQ0 1xPhospho [T228(100)]	AP-1 complex-associated regulatory protein		1	1628.87	3	1	543.627	0.23	61.5901	0.0009505	0.006841	2.54
THRAP3	-0.764459	-0.349754	-0.202997	-0.258526	0.695715	-0.419582	0.507289	0.0722272	19.8286	13.9577	2.52896e-07	2.32513e-05	[K].NKKSPEIHR.[R]	1xDeamidated [N1]; 2xTMT6plex [K2; K3]; 1xTMT6plex [N-Term]; 1xPhospho [S4(100)]	0.027134	0.0024901	1	1	1	25	Q9Y2W1	Q9Y2W1 [669-677]	Q9Y2W1 1xPhospho [S672(100)]	Thyroid hormone receptor-associated protein 3		2	1877.06	4	1	470.021	-0.2	34.5418	0.0009843	0.008886	2.7
SRRM2	-0.605028	-0.327541	-0.258804	-0.859351	0.193924	-0.743679	0.13073	-0.222173	16.2912	13.9494	2.54309e-07	2.32739e-05	[R].SRSPSSPELNNK.[C]	1xTMT6plex [K12]; 1xTMT6plex [N-Term]; 2xPhospho [S1(100); S3(100)]	0.000384675	0.000204766	1	1	3	8	Q9UQ35	Q9UQ35 [1497-1508]	Q9UQ35 2xPhospho [S1497(100); S1499(100)]	Serine/arginine repetitive matrix protein 2		1	1933.92	3	1	645.311	-0.05	60.0667	0.0002012	0.0002112	5.82
TAGLN2	-0.563499	-0.214396	-0.456039	0.512259	1.19832	0.166287	2.76999	2.47308	16.1569	24.8701	2.6169e-07	2.38401e-05	[R].NFSDNQLQEGK.[N]	1xTMT6plex [K11]; 1xTMT6plex [N-Term]; 1xPhospho [S3(100)]	0.000918557	0.000213588	1	1	1	5	P37802	P37802 [161-171]	P37802 1xPhospho [S163(100)]	Transgelin-2		0	1817.88	3	1	606.633	0.2	72.7624	0.0001134	0.0003746	4.7
NCL	-0.915978	-0.442244	-0.236837	-0.250438	0.529936	-0.32987	0.277986	0.0184305	13.649	13.853	2.71402e-07	2.45131e-05	[K].KEDSDEEEDDDSEEDEEDDEDEDEDEDEIEPAAMK.[A]	1xOxidation [M34]; 2xTMT6plex [K1; K35]; 1xTMT6plex [N-Term]; 2xPhospho [S4(100); S12(100)]	0.00028166	0.000144834	1	1	1	8	P19338	P19338 [142-176]	P19338 2xPhospho [S145(100); S153(100)]	Nucleolin		1	4982.86	5	1	997.38	2.02	84.314	6.62e-05	8.97e-05	7.21
SYMPK	-0.857668	-0.510359	-0.444433	-0.637447	0.226023	-0.628039	0.350267	0.0208535	17.5139	13.8523	2.71535e-07	2.45131e-05	[K].TPSPAAEDAREPEAK.[G]	1xTMT6plex [K15]; 1xTMT6plex [N-Term]; 1xPhospho [S3(100)]	0.000418137	0.000204766	1	1	1	7	Q92797	Q92797 [1257-1271]	Q92797 1xPhospho [S1259(100)]	Symplekin		1	2107.05	3	1	703.021	0.28	51.2356	0.0001338	0.0002476	4.23
VASP	-0.957865	-0.253792	-0.252962	-0.416435	0.178965	0.0703571	0.853584	0.606376	16.2287	13.8451	2.72866e-07	2.45223e-05	[R].KVSKQEEASGGPTAPK.[A]	3xTMT6plex [K1; K4; K16]; 1xTMT6plex [N-Term]; 1xPhospho [S3(100)]	0.000332676	0.000204766	1	1	1	9	P50552	P50552 [237-252]	P50552 1xPhospho [S239(100)]	Vasodilator-stimulated phosphoprotein		2	2610.47	4	1	653.372	-0.39	51.8716	8.53e-05	0.0001035	6.16
MEF2D	0.0105787	0.432776	-0.258513	0.293019	0.778932	0.668019	1.04172	1.21712	15.2882	13.8077	2.79865e-07	2.50385e-05	[R].ASPGLLPVANGNSLNK.[V]	1xDeamidated [N]; 1xTMT6plex [K16]; 1xTMT6plex [N-Term]; 1xPhospho [S2(100)]	0.000352005	0.000204766	1	1	2	15	Q14814	Q14814 [230-245]	Q14814 1xPhospho [S231(100)]	Myocyte-specific enhancer factor 2D		0	2091.13	3	1	697.713	-0.4	103.74	8.53e-05	0.0001086	6.41
POLD3	-0.720266	-0.303366	-0.154771	-0.198543	0.377014	-0.448465	0.116588	-0.032261	16.8852	13.7731	2.86512e-07	2.55188e-05	[R].VALSDDETKETENMR.[K]	1xDeamidated [N13]; 1xTMT6plex [K9]; 1xTMT6plex [N-Term]; 1xPhospho [S4(100)]	0.00099957	0.000237222	1	1	2	9	Q15054	Q15054 [304-318]	Q15054 1xPhospho [S307(100)]	DNA polymerase delta subunit 3		1	2277.07	3	1	759.696	0.27	65.1446	0.0002012	0.0003612	3.88
MTDH	-1.26514	-0.905884	-1.20615	-1.30221	-0.404456	-1.48691	0.358094	-0.0260555	17.7845	13.7179	2.97479e-07	2.63247e-05	[K].LSSQISAGEEK.[W]	1xTMT6plex [K11]; 1xTMT6plex [N-Term]; 1xPhospho [S6(100)]	0.0022527	0.000394102	1	1	1	14	Q86UE4	Q86UE4 [293-303]	Q86UE4 1xPhospho [S298(100)]	Protein LYRIC		0	1686.87	2	1	843.94	0.11	78.3098	0.0003427	0.0007268	3.47
DNM1L	-0.978214	-0.528223	-0.571809	-0.394179	0.420442	-0.537386	0.185968	0.108488	16.9968	13.7144	2.982e-07	2.63247e-05	[K].SKPIPIMPASPQK.[G]	2xTMT6plex [K2; K13]; 1xTMT6plex [N-Term]; 1xPhospho [S10(100)]	0.000113769	0.000141349	1	1	1	22	O00429	O00429 [607-619]	O00429 1xPhospho [S616(100)]	Dynamin-1-like protein		0	2161.24	3	1	721.086	0.21	84.2519	0.0001188	9.5e-05	6.51
TRA2B	-0.782074	-0.336314	-0.352679	-0.274749	0.570091	-0.0442319	0.816029	0.712238	20.9593	13.6966	3.01838e-07	2.65285e-05	[R].SGSAHGSGK.[S]	1xTMT6plex [K9]; 1xTMT6plex [N-Term]; 1xPhospho [S7(100)]	0.000799939	0.000213588	1	1	4	46	P62995	P62995 [20-28]	P62995 1xPhospho [S26(100)]	Transformer-2 protein homolog beta		0	1325.66	3	1	442.559	0.44	20.9758	0.0001847	0.0004339	4.39
RPRD1B	-0.817186	-0.430687	-0.356753	-0.560846	0.175112	-0.628374	-0.0155192	-0.309072	17.1793	13.6857	3.04084e-07	2.66086e-05	[K].LSMEDSKSPPPK.[A]	1xOxidation [M3]; 2xTMT6plex [K7; K12]; 1xTMT6plex [N-Term]; 1xPhospho [S8(99.2)]	0.000644135	0.000213588	1	1	3	14	Q9NQG5	Q9NQG5 [127-138]	Q9NQG5 1xPhospho [S134(99.2)]	Regulation of nuclear pre-mRNA domain-containing protein 1B		1	2099.11	4	1	525.532	-0.01	59.2761	0.0001416	0.0003613	4.03
PRRC2C	-0.300858	0.00277543	-0.131607	0.256735	0.607914	0.187294	0.736157	0.645801	14.0763	13.6582	3.09871e-07	2.69153e-05	[R].ATSTSPNSQSSK.[M]	2xDeamidated [N7; Q9]; 1xTMT6plex [K12]; 1xTMT6plex [N-Term]; 1xPhospho [S5(100)]	0.000833068	0.000213588	1	1	2	6	Q9Y520	Q9Y520 [2690-2701]	Q9Y520 1xPhospho [S2694(100)]	Protein PRRC2C		0	1734.82	2	1	867.913	-0.47	31.1979	0.0002012	0.0004436	3.51
SCD	-0.694542	-0.255604	-0.332853	-0.0432013	0.461708	-0.151012	1.06626	0.907376	17.2513	13.6562	3.10287e-07	2.69153e-05	[K].EKGSTLDLSDLEAEK.[L]	2xTMT6plex [K2; K15]; 1xTMT6plex [N-Term]; 1xPhospho [S4(100)]	0.000116957	0.000141349	1	1	1	5	O00767	O00767 [195-209]	O00767 1xPhospho [S198(100)]	Acyl-CoA desaturase		1	2402.27	3	1	801.427	0.17	92.2673	6.62e-05	6.02e-05	5.93
H1-3	-0.900125	-0.466708	-0.415739	0.0705817	0.811	-0.220238	0.54965	0.155048	17.4486	13.6089	3.20513e-07	2.76819e-05	[K].VAGAATPK.[K]	1xTMT6plex [K8]; 1xTMT6plex [N-Term]; 1xPhospho [T6(100)]	0.024158	0.00227778	1	1	1	12	P16402	P16402 [142-149]	P16402 1xPhospho [T147(100)]	Histone H1.3		0	1252.71	3	1	418.24	-0.11	53.7583	0.001088	0.007881	3.84
ACIN1	-0.531296	-0.311661	-0.193639	-0.188711	0.46036	-0.333537	0.447297	0.20317	17.0544	13.6026	3.21899e-07	2.76819e-05	[K].SKSPSPPR.[L]	1xTMT6plex [K2]; 1xTMT6plex [N-Term]; 1xPhospho [S5(100)]	0.0956142	0.006799	1	1	2	13	Q9UKV3	Q9UKV3 [384-391]	Q9UKV3 1xPhospho [S388(100)]	Apoptotic chromatin condensation inducer in the nucleus		1	1393.76	3	1	465.259	0.75	26.4111	0.002769	0.02827	1.82
RSRC2	-0.970309	-0.411596	-0.325179	-0.402581	0.321417	-0.448508	0.592201	0.288095	19.7889	13.5553	3.32526e-07	2.8473e-05	[R].RHESKDK.[S]	2xTMT6plex [K5; K7]; 1xTMT6plex [N-Term]; 1xPhospho [S4(100)]	0.0318212	0.00291602	1	1	1	13	Q7L4I2	Q7L4I2 [72-78]	Q7L4I2 1xPhospho [S75(100)]	Arginine/serine-rich coiled-coil protein 2		2	1666.92	4	1	417.487	0.37	21.5818	0.001123	0.01034	2.31
PPIL4	-0.929443	-0.476726	-0.167492	-0.488162	0.401522	-0.466515	0.238408	-0.270204	17.801	13.5416	3.35667e-07	2.86192e-05	[R].DRSRSPK.[K]	1xTMT6plex [K7]; 1xTMT6plex [N-Term]; 2xPhospho [S3(100); S5(100)]	0.0115613	0.00148501	1	1	1	17	Q8WUA2	Q8WUA2 [475-481]	Q8WUA2 2xPhospho [S477(100); S479(100)]	Peptidyl-prolyl cis-trans isomerase-like 4		2	1463.72	3	1	488.577	-0.25	25.5547	0.0007546	0.00416	2.55
AHNAK	-0.73287	-0.179623	-0.0188062	0.0676266	0.465859	-0.454198	-0.814572	-1.07013	18.7187	13.5187	3.41001e-07	2.88846e-05	[K].ISMPDLDLHLKSPK.[A]	1xOxidation [M3]; 2xTMT6plex [K11; K14]; 1xTMT6plex [N-Term]; 1xPhospho [S12(100)]	0.000219443	0.000144834	1	1	1	31	Q09666	Q09666 [2386-2399]	Q09666 1xPhospho [S2397(100)]	Neuroblast differentiation-associated protein AHNAK		1	2377.32	4	1	595.085	0.28	85.3014	6.62e-05	8.69e-05	6.26
SLC4A7	-0.915392	-0.517561	-0.433139	-0.705825	0.248626	-0.763035	0.442278	0.175055	17.6315	13.5098	3.43118e-07	2.88846e-05	[R].SFADIGK.[K]	1xTMT6plex [K7]; 1xTMT6plex [N-Term]; 1xPhospho [S1(100)]	0.0138344	0.00165569	1	2	1	12	Q9Y6M7	Q9Y6M7 [233-239]	Q9Y6M7 1xPhospho [S233(100)]	Sodium bicarbonate cotransporter 3		0	1275.68	2	1	638.341	0.11	73.1909	0.0006431	0.00357	2.93
RSF1	-1.36463	-0.625086	-0.367389	-0.682324	-0.08856	-0.585292	0.157495	-0.226985	16.915	13.5044	3.44395e-07	2.88846e-05	[K].KPDSPPKVLEPENK.[Q]	3xTMT6plex [K1; K7; K14]; 1xTMT6plex [N-Term]; 1xPhospho [S4(100)]	0.000580171	0.000213588	1	1	1	7	Q96T23	Q96T23 [745-758]	Q96T23 1xPhospho [S748(100)]	Remodeling and spacing factor 1		1	2574.47	4	1	644.374	0.69	70.6865	0.0001128	0.0002463	4.09
SAFB	-0.570584	-0.29157	-0.248058	-0.534643	0.44625	-0.430283	0.386608	0.0830327	16.7942	13.499	3.45671e-07	2.88846e-05	[K].MSSPEDDSDTKR.[L]	1xTMT6plex [K11]; 1xTMT6plex [N-Term]; 1xPhospho [S3(100)]	0.00150858	0.000349478	1	1	2	8	Q15424	Q15424 [382-393]	Q15424 1xPhospho [S384(100)]	Scaffold attachment factor B1		1	1905.87	3	1	635.96	0.04	44.8432	0.0001134	0.0005962	4.35
EIF5B	-0.921346	-0.314073	-0.542473	0.437561	0.709091	-0.339038	0.47853	0.523822	16.2444	13.4887	3.48142e-07	2.88846e-05	[K].WDGSEEDEDNSKK.[I]	1xDeamidated [N10]; 2xTMT6plex [K12; K13]; 1xTMT6plex [N-Term]; 1xPhospho [S4(100)]	0.00244074	0.000473324	1	1	1	5	O60841	O60841 [161-173]	O60841 1xPhospho [S164(100)]	Eukaryotic translation initiation factor 5B		1	2307.06	3	1	769.694	1.47	65.5659	0.0001134	0.0007065	3.57
PSIP1	-0.971347	-0.397295	-0.35057	-1.06958	0.11288	-0.749793	0.0546262	-0.603606	13.9994	13.4859	3.48825e-07	2.88846e-05	[K].QSNASSDVEVEEKETSVSK.[E]	2xTMT6plex [K13; K19]; 1xTMT6plex [N-Term]; 1xPhospho [S6(100)]	0.000106838	0.000141349	1	1	2	4	O75475	O75475 [101-119]	O75475 1xPhospho [S106(100)]	PC4 and SFRS1-interacting protein		1	2820.41	3	1	940.808	-0.5	64.7616	6.62e-05	7.49e-05	5.61
STMN1	-0.995673	-1.23599	-1.06668	-1.03768	0.227806	-1.38287	-1.1195	-1.31556	17.2297	13.4855	3.48915e-07	2.88846e-05	[K].ESVPEFPLSPPK.[K]	1xTMT6plex [K12]; 1xTMT6plex [N-Term]; 1xPhospho [S9(100)]	0.00031647	0.000190394	1	1	1	29	P16949	P16949 [30-41]	P16949 1xPhospho [S38(100)]	Stathmin		0	1864.99	3	1	622.333	-0.62	107.686	8.53e-05	0.0001185	4.6
EIF5B	-1.50322	-0.684295	-0.342115	-0.28259	0.290343	-0.339082	-0.0173154	-0.365022	15.8128	13.4554	3.56262e-07	2.9371e-05	[K].KQSFDDNDSEELEDKDSK.[S]	3xTMT6plex [K1; K15; K18]; 1xTMT6plex [N-Term]; 2xPhospho [S3(100); S9(100)]	0.000176988	0.000144834	1	1	1	5	O60841	O60841 [105-122]	O60841 2xPhospho [S107(100); S113(100)]	Eukaryotic translation initiation factor 5B		2	3205.5	3	1	1069.17	2.73	72.3864	0.0001188	0.0001226	7.02
PRPF40A	-0.77258	-0.310288	-0.120189	-0.366227	0.466216	-0.317616	0.350897	0.0406917	17.664	13.4443	3.59001e-07	2.9475e-05	[R].HKSDSPESDAEREK.[D]	2xTMT6plex [K2; K14]; 1xTMT6plex [N-Term]; 1xPhospho [S8(100)]	0.000631046	0.000213588	1	1	2	10	O75400	O75400 [881-894]	O75400 1xPhospho [S888(100)]	Pre-mRNA-processing factor 40 homolog A		2	2382.19	3	1	794.734	-1.42	33.9752	0.0001128	0.000179	3.35
SRRM2	-0.632763	-0.218939	-0.209732	-0.13701	0.716115	-0.0743663	1.31095	1.06948	19.117	13.4287	3.62904e-07	2.96733e-05	[R].SRSPATAK.[R]	1xTMT6plex [K8]; 1xTMT6plex [N-Term]; 1xPhospho [S3(100)]	0.00905814	0.00132062	1	1	1	27	Q9UQ35	Q9UQ35 [484-491]	Q9UQ35 1xPhospho [S486(100)]	Serine/arginine repetitive matrix protein 2		1	1355.74	3	1	452.586	-0.55	20.5429	0.0004743	0.002844	3.05
CBX3	-1.05286	-0.339783	-0.39902	0.0340171	0.460387	-0.262669	0.333936	0.215925	15.354	13.4115	3.67244e-07	2.98181e-05	[K].RKSLSDSESDDSK.[S]	2xTMT6plex [K2; K13]; 1xTMT6plex [N-Term]; 3xPhospho [S3(100); S5(100); S]	0.00564026	0.00100852	1	1	4	9	Q13185	Q13185 [91-103]	Q13185 3xPhospho [S93(100); S95(100); S]	Chromobox protein homolog 3		2	2381.06	3	1	794.36	0.06	55.894	0.0003349	0.001879	4.12
MYO9B	-0.444995	-0.3165	-0.516004	-0.805614	-0.479996	-0.790928	0.0593651	-0.0850334	15.4845	13.4096	3.67747e-07	2.98181e-05	[R].ATGAALTPTEER.[R]	1xTMT6plex [N-Term]; 1xPhospho [T7(100)]	0.00101919	0.000237222	1	1	1	8	Q13459	Q13459 [1340-1351]	Q13459 1xPhospho [T1346(100)]	Unconventional myosin-IXb		0	1525.75	3	1	509.254	0.75	55.0658	0.0001134	0.0003724	4.77
RAVER1	-0.791309	-0.260489	-0.259058	-0.147327	0.706896	-0.365946	0.439983	0.0932048	15.4916	13.4012	3.69896e-07	2.98181e-05	[-].MAADVSVTHRPPLSPK.[S]	1xTMT6plex [K16]; 1xTMT6plex [N-Term]; 1xMet-loss+Acetyl [N-Term]; 1xPhospho [S14(100)]	0.0267637	0.0024901	1	1	1	8	Q8IY67	Q8IY67 [1-16]	Q8IY67 1xMet-loss+Acetyl [N-Term]; 1xPhospho [S14(100)]	Ribonucleoprotein PTB-binding 1		0	2155.17	4	1	539.548	0.46	61.2589	0.001152	0.008621	4.33
RBM12	-1.04464	-0.571825	-0.434991	-0.740404	0.126605	-0.696471	0.192207	-0.345231	17.8815	13.3982	3.70653e-07	2.98181e-05	[R].SKSPSGQK.[R]	1xDeamidated [Q7]; 2xTMT6plex [K2; K8]; 1xTMT6plex [N-Term]; 1xPhospho [S3(100)]	0.0235117	0.00223548	1	1	2	15	Q9NTZ6	Q9NTZ6 [411-418]	Q9NTZ6 1xPhospho [S413(100)]	RNA-binding protein 12		1	1586.88	2	1	793.942	0.38	38.1975	0.001075	0.007678	2.21
CHD4	-1.01498	-0.565223	-0.436009	-0.531719	0.148812	-0.699837	-0.137925	-0.299704	17.8005	13.3745	3.76813e-07	3.01639e-05	[K].KMSQPGSPSPK.[T]	2xTMT6plex [K1; K11]; 1xTMT6plex [N-Term]; 2xPhospho [S3(100); S7(100)]	0.000614139	0.000213588	1	1	1	16	Q14839	Q14839 [1529-1539]	Q14839 2xPhospho [S1531(100); S1535(100)]	Chromodomain-helicase-DNA-binding protein 4		1	1991	3	1	664.339	-0.63	59.0733	0.0001128	0.0002004	5.48
RSRC2	-0.404856	-0.257009	-0.409296	0.0292901	0.557861	0.100281	0.978282	1.66993	11.8916	23.554	3.77975e-07	3.01639e-05	[K].KEQSEVSVSPR.[A]	1xTMT6plex [K1]; 1xTMT6plex [N-Term]; 3xPhospho [S4(100); S7(100); S9(100)]	0.0107222	0.00146106	1	1	1	4	Q7L4I2	Q7L4I2 [24-34]	Q7L4I2 3xPhospho [S27(100); S30(100); S32(100)]	Arginine/serine-rich coiled-coil protein 2		1	1943.87	3	1	648.628	0.11	62.2698	0.0007421	0.003897	3.1
FASN	-1.21503	-0.747523	-0.557293	-0.849195	-0.147476	-0.572976	0.180741	-0.0929386	18.2435	13.3631	3.79819e-07	3.01903e-05	[K].ADEASELACPTPK.[E]	1xCarbamidomethyl [C9]; 1xTMT6plex [K13]; 1xTMT6plex [N-Term]; 1xPhospho [T11(100)]	0.000194947	0.000144834	1	1	2	21	P49327	P49327 [2194-2206]	P49327 1xPhospho [T2204(100)]	Fatty acid synthase		0	1926.93	3	1	642.981	-0.01	71.5341	6.62e-05	7.92e-05	4.34
POLD3	-0.848495	-0.385467	-0.253229	-0.168505	0.324688	-0.442742	0.164808	-0.132807	18.2952	13.356	3.81694e-07	3.0219e-05	[R].VALSDDETKETENMR.[K]	1xTMT6plex [K9]; 1xTMT6plex [N-Term]; 1xPhospho [S4(100)]	0.00099957	0.000237222	1	1	1	13	Q15054	Q15054 [304-318]	Q15054 1xPhospho [S307(100)]	DNA polymerase delta subunit 3		1	2276.09	3	1	759.366	-1.69	62.8865	0.0002012	0.0003613	4.41
EIF4G1	-0.354489	-0.149131	-0.490669	0.184819	0.995717	-0.145317	0.565836	0.691487	15.5934	13.3348	3.87373e-07	3.05473e-05	[R].RSQQGPR.[K]	1xTMT6plex [N-Term]; 1xPhospho [S2(100)]	0.0166878	0.00179034	1	1	1	17	Q04637	Q04637 [703-709]	Q04637 1xPhospho [S704(100)]	Eukaryotic translation initiation factor 4 gamma 1		1	1137.57	2	1	569.29	0.3	17.0637	0.000912	0.005719	2.42
SRSF7	-0.508522	-0.353123	-0.00853684	-0.47783	0.923243	-0.127694	1.16789	0.996175	14.0666	23.4473	3.89726e-07	3.06119e-05	[R].SASPRRSR.[S]	1xTMT6plex [N-Term]; 2xPhospho [S3(100); S7(100)]	0.0194998	0.00181715	1	1	2	5	Q16629	Q16629 [157-164]	Q16629 2xPhospho [S159(100); S163(100)]	Serine/arginine-rich splicing factor 7		2	1305.6	2	1	653.305	0.63	6.4192	0.0007355	0.004981	2.86
PPHLN1	-1.03652	-0.393703	-0.589511	-0.262029	0.783244	-0.83498	0.176587	-0.162655	14.8086	13.3183	3.91835e-07	3.06569e-05	[K].TSRDTSPSSGSAVSSSK.[V]	1xTMT6plex [K17]; 1xTMT6plex [N-Term]; 2xPhospho [S2(97.4); S6(98.7)]	0.000147807	0.000144834	1	1	2	8	Q8NEY8	Q8NEY8 [200-216]	Q8NEY8 2xPhospho [S201(97.4); S205(98.7)]	Periphilin-1		1	2259.03	3	1	753.682	0.1	46.7166	0.0001188	0.0001092	6.95
H1-2	-0.763608	-0.241369	-0.363673	0.165305	0.549246	-0.266893	0.561348	-0.00906541	21.0857	13.3056	3.95332e-07	3.07811e-05	[K].KAAGGATPK.[K]	2xTMT6plex [K1; K9]; 1xTMT6plex [N-Term]; 1xPhospho [T7(100)]	0.000666763	0.000213588	1	1	1	31	P16403	P16403 [140-148]	P16403 1xPhospho [T146(100)]	Histone H1.2		1	1567.92	3	1	523.311	0.24	27.6221	0.0002012	0.0002848	3.8
HMGA1	-0.526349	-0.242099	-0.173533	-0.201514	0.22665	-0.299618	0.440985	0.180731	21.5166	13.3013	3.96508e-07	3.07811e-05	[K].KLEKEEEEGISQESSEEEQ.[-]	2xTMT6plex [K1; K4]; 1xTMT6plex [N-Term]; 2xPhospho [S14(100); S15(100)]	8.83e-05	0.000141349	1	1	4	214	P17096	P17096 [89-107]	P17096 2xPhospho [S102(100); S103(100)]	High mobility group protein HMG-I/HMG-Y		2	3084.42	3	1	1028.81	0.39	69.5882	6.62e-05	4.85e-05	5.78
MCM3	-0.584493	-0.183121	-0.441461	-0.0221719	0.620871	-0.380107	0.498031	0.429806	16.6632	13.2731	4.04418e-07	3.12735e-05	[K].DGDSYDPYDFSDTEEEMPQVHTPK.[T]	1xTMT6plex [K24]; 1xTMT6plex [N-Term]; 2xPhospho [S11(100); T22(100)]	9.37e-05	0.000141349	1	1	4	26	P25205	P25205 [701-724]	P25205 2xPhospho [S711(100); T722(100)]	DNA replication licensing factor MCM3		0	3420.39	4	1	855.854	0.08	105.628	6.62e-05	4.43e-05	7.17
HDGF	-0.808268	-0.45347	-0.601726	-0.423709	-0.197033	0.0849739	0.616012	0.683243	14.7667	13.2605	4.07984e-07	3.13279e-05	[K].ASGYQSSQK.[K]	1xTMT6plex [K9]; 1xTMT6plex [N-Term]; 1xPhospho [S7(100)]	0.00642537	0.00105259	1	1	2	4	P51858	P51858 [97-105]	P51858 1xPhospho [S103(100)]	Hepatoma-derived growth factor		0	1493.74	2	1	747.374	0.01	44.7237	0.0005154	0.00249	2.95
SCRIB	-0.380955	-0.0241304	-0.122331	0.0728158	0.543877	0.0770221	0.431662	0.690144	16.5208	13.2595	4.08263e-07	3.13279e-05	[R].VPSGAAGGK.[M]	1xTMT6plex [K9]; 1xTMT6plex [N-Term]; 1xPhospho [S3(100)]	0.0487045	0.00399593	1	1	1	6	Q14160	Q14160 [1283-1291]	Q14160 1xPhospho [S1285(100)]	Protein scribble homolog		0	1281.7	2	1	641.352	-0.32	58.3014	0.001791	0.01482	2.37
HTATSF1	-1.9173	-0.882942	-0.84259	-0.893903	0.147891	-0.83997	0.0905719	-0.0999625	15.8668	13.2461	4.12125e-07	3.15031e-05	[K].ESSPEKEAEEGCPEKESEEGCPK.[R]	2xCarbamidomethyl [C12; C21]; 3xTMT6plex [K6; K15; K23]; 1xTMT6plex [N-Term]; 1xPhospho [S3(98)]	0.00105985	0.000237222	1	1	1	5	O43719	O43719 [451-473]	O43719 1xPhospho [S453(98)]	HIV Tat-specific factor 1		2	3618.7	4	1	905.431	0.4	56.3595	0.0001128	0.0002878	4.4
SRRM2	-0.793503	-0.550162	-0.61237	-0.299151	0.485697	-0.622023	0.227653	0.237822	16.2523	13.2223	4.19043e-07	3.18094e-05	[R].SRTPPAIR.[R]	1xTMT6plex [N-Term]; 2xPhospho [S1(100); T3(100)]	0.0320441	0.00293575	1	1	1	16	Q9UQ35	Q9UQ35 [2020-2027]	Q9UQ35 2xPhospho [S2020(100); T2022(100)]	Serine/arginine repetitive matrix protein 2		1	1286.62	3	1	429.545	-1.1	47.782	0.001394	0.01017	2.69
SLTM	-1.03076	-0.514623	-0.635142	-0.249191	0.60116	-0.603459	0.185013	0.138122	16.54	13.2214	4.19321e-07	3.18094e-05	[K].DGQDAIAQSPEKESK.[D]	1xDeamidated [Q]; 2xTMT6plex [K12; K15]; 1xTMT6plex [N-Term]; 1xPhospho [S9(100)]	0.000150015	0.000144834	1	1	2	12	Q9NWH9	Q9NWH9 [281-295]	Q9NWH9 1xPhospho [S289(100)]	SAFB-like transcription modulator		1	2371.2	4	1	593.555	-0.74	59.9748	6.62e-05	8e-05	4.85
CDK12	-0.963028	-0.473918	-0.155642	-1.44531	0.127899	-0.759108	0.294881	-0.239561	15.6781	23.1737	4.21802e-07	3.18363e-05	[R].SSSPFLSK.[R]	1xTMT6plex [K8]; 1xTMT6plex [N-Term]; 1xPhospho [S3(100)]	0.0984842	0.00701819	1	1	2	4	Q9NYV4	Q9NYV4 [332-339]	Q9NYV4 1xPhospho [S334(100)]	Cyclin-dependent kinase 12		0	1390.74	2	1	695.873	-0.19	78.8456	0.002844	0.02881	2.18
CARHSP1	-0.374723	-0.197617	-0.239042	-0.148992	0.43469	-0.00361531	0.879617	0.639857	17.5309	13.2079	4.23307e-07	3.18363e-05	[R].ERSPSPLRGNVVPSPLPTR.[R]	1xTMT6plex [N-Term]; 2xPhospho [S3(100); S5(100)]	0.000156192	0.000144834	1	1	3	23	Q9Y2V2	Q9Y2V2 [28-46]	Q9Y2V2 2xPhospho [S30(100); S32(100)]	Calcium-regulated heat-stable protein 1		2	2448.24	4	1	612.815	-0.01	77.6023	6.62e-05	8.18e-05	7.03
SRRM2	-0.0629016	-0.101534	0.107105	-0.452546	0.630755	-0.30638	1.00175	0.520389	14.5677	13.204	4.24463e-07	3.18363e-05	[R].SVSPCSNVESR.[L]	1xCarbamidomethyl [C5]; 1xDeamidated [N7]; 1xTMT6plex [N-Term]; 1xPhospho [S3(100)]	0.00857611	0.001301	1	1	1	7	Q9UQ35	Q9UQ35 [952-962]	Q9UQ35 1xPhospho [S954(100)]	Serine/arginine repetitive matrix protein 2		0	1531.67	2	1	766.336	-0.99	52.8153	0.0003987	0.002941	2.64
CPSF6	-1.05149	-0.503715	-0.596604	-0.544622	0.432853	-0.450767	0.770885	0.4903	16.5209	13.1907	4.28438e-07	3.19299e-05	[R].DHSRSREK.[S]	1xTMT6plex [K8]; 1xTMT6plex [N-Term]; 2xPhospho [S3(100); S5(100)]	0.0690902	0.00515495	1	1	1	19	Q16630	Q16630 [498-505]	Q16630 2xPhospho [S500(100); S502(100)]	Cleavage and polyadenylation specificity factor subunit 6		2	1632.77	3	1	544.927	0.19	19.7049	0.002254	0.02048	2.18
SRRM1	-0.887294	-0.319485	-0.148713	-0.1832	0.396159	-0.216926	0.401788	0.206465	19.7907	13.1892	4.28912e-07	3.19299e-05	[K].KEKTPELPEPSVK.[V]	3xTMT6plex [K1; K3; K13]; 1xTMT6plex [N-Term]; 1xPhospho [T4(100)]	0.00019417	0.000144834	1	1	1	23	Q8IYB3	Q8IYB3 [217-229]	Q8IYB3 1xPhospho [T220(100)]	Serine/arginine repetitive matrix protein 1		2	2478.44	4	1	620.365	-0.15	66.8859	6.62e-05	8.84e-05	6
CASC3	-0.310179	0.0220248	-0.264542	0.559421	0.869815	-0.136177	0.695806	0.500613	14.5556	13.1586	4.38244e-07	3.24105e-05	[K].STVTGERQSGDGQESTEPVENK.[V]	1xDeamidated [Q/N]; 1xTMT6plex [K22]; 1xTMT6plex [N-Term]; 1xPhospho [S9(100)]	7.09e-05	0.000141349	1	1	6	12	O15234	O15234 [140-161]	O15234 1xPhospho [S148(100)]	Protein CASC3		1	2874.34	3	1	958.785	0.46	44.2273	0.0001662	8.11e-05	7.23
IWS1	-1.09238	-0.604157	-0.570882	-0.297857	0.537254	-0.699418	0.295029	0.0354426	16.985	13.1574	4.38616e-07	3.24105e-05	[K].TIASDSEEEAGKELSDK.[K]	2xTMT6plex [K12; K17]; 1xTMT6plex [N-Term]; 2xPhospho [S4(100); S6(100)]	0.000378229	0.000204766	1	1	1	16	Q96ST2	Q96ST2 [435-451]	Q96ST2 2xPhospho [S438(100); S440(100)]	Protein IWS1 homolog		1	2656.26	3	1	886.091	-0.51	83.8604	8.53e-05	0.0001156	5.87
SRRM1	-0.469372	-0.176405	-0.200005	-0.335378	0.209142	-0.260184	0.308594	0.193248	19.2935	13.1504	4.40771e-07	3.24496e-05	[R].VSHSPPPK.[Q]	1xTMT6plex [K8]; 1xTMT6plex [N-Term]; 1xPhospho [S4(100)]	0.00607805	0.00100852	1	1	1	32	Q8IYB3	Q8IYB3 [635-642]	Q8IYB3 1xPhospho [S638(100)]	Serine/arginine repetitive matrix protein 1		0	1386.75	3	1	462.923	-0.33	40.1591	0.0003349	0.002035	3.05
PDAP1	-0.813385	-0.454555	-0.288539	-0.0182598	0.420949	-0.313076	0.312087	0.183892	16.2935	13.1173	4.51169e-07	3.30929e-05	[K].KSLDSDESEDEEDDYQQK.[R]	2xTMT6plex [K1; K18]; 1xTMT6plex [N-Term]; 2xPhospho [S5(100); S8(100)]	0.000129023	0.000141349	1	1	1	16	Q13442	Q13442 [56-73]	Q13442 2xPhospho [S60(100); S63(100)]	28 kDa heat- and acid-stable phosphoprotein		1	3007.29	3	1	1003.1	0.44	74.6273	6.62e-05	5.67e-05	7.12
SRRM2	-0.59797	-0.574072	0.103517	-1.17314	0.817517	-0.689517	0.584446	0.320477	12.3326	22.9245	4.53632e-07	3.31517e-05	[R].SHSRTPQRR.[G]	1xTMT6plex [N-Term]; 2xPhospho [S3(100); T5(100)]	0.0338894	0.00303931	1	1	1	2	Q9UQ35	Q9UQ35 [713-721]	Q9UQ35 2xPhospho [S715(100); T717(100)]	Serine/arginine repetitive matrix protein 2		2	1513.7	3	1	505.238	-0.27	14.1119	0.001417	0.01067	2.24
SRRM2	-0.826006	-0.377984	-0.338032	-0.438759	0.534815	-0.592432	0.40038	0.0229107	16.4528	13.0932	4.58929e-07	3.34164e-05	[R].HSLSGSSPGMK.[D]	1xTMT6plex [K11]; 1xTMT6plex [N-Term]; 1xPhospho [S7(99.1)]	0.00120857	0.000270997	1	1	3	7	Q9UQ35	Q9UQ35 [1457-1467]	Q9UQ35 1xPhospho [S1463(99.1)]	Serine/arginine repetitive matrix protein 2		0	1625.81	3	1	542.609	0.69	47.6974	0.0001134	0.0003274	4.14
H3-2	-0.360673	-0.134428	-0.245673	-0.362812	0.0163288	-1.17798	-1.3438	-1.59479	18.3303	13.0756	4.64645e-07	3.35965e-05	[K].SAPATGGVK.[K]	1xTMT6plex [K9]; 1xTMT6plex [N-Term]; 1xPhospho [S1(100)]	0.000757436	0.000213588	1	4	1	11	Q5TEC6	Q5TEC6 [29-37]	Q5TEC6 1xPhospho [S29(100)]	Histone H3		0	1325.72	3	1	442.579	-1.08	53.2271	0.0001128	0.0002101	4.62
DDX23	-0.652219	-0.186794	-0.167143	-0.0731794	0.566968	-0.347777	0.482287	0.224597	19.3887	13.0753	4.6477e-07	3.35965e-05	[K].DRDASPSKEER.[K]	1xTMT6plex [K8]; 1xTMT6plex [N-Term]; 1xPhospho [S5(100)]	0.00115639	0.000237222	1	1	1	26	Q9BUQ8	Q9BUQ8 [10-20]	Q9BUQ8 1xPhospho [S14(100)]	Probable ATP-dependent RNA helicase DDX23		2	1827.9	3	1	609.971	-0.39	20.8651	0.0002012	0.0003981	3.54
ZRANB2	-0.847049	-0.226238	-0.173078	0.10839	0.597616	-0.244713	0.593265	0.24331	15.8143	13.0482	4.7374e-07	3.41212e-05	[K].EVEDKESEGEEEDEDEDLSKYK.[L]	3xTMT6plex [K5; K20; K22]; 1xTMT6plex [N-Term]; 1xPhospho [S7(100)]	0.000367824	0.000204766	1	1	1	10	O95218	O95218 [147-168]	O95218 1xPhospho [S153(100)]	Zinc finger Ran-binding domain-containing protein 2		2	3627.71	5	1	726.349	0.72	75.5769	0.0001113	0.0001473	5.68
PPHLN1	-0.740805	-0.409488	-0.586121	-0.462783	0.209122	-0.371022	0.554679	0.48082	16.8858	13.0227	4.82393e-07	3.45066e-05	[K].SVRPGASYK.[R]	1xTMT6plex [K9]; 1xTMT6plex [N-Term]; 1xPhospho [S1(100)]	0.00871729	0.00132062	1	1	1	5	Q8NEY8	Q8NEY8 [172-180]	Q8NEY8 1xPhospho [S172(100)]	Periphilin-1		0	1502.81	3	1	501.609	0.11	48.7814	0.0006433	0.003256	3.36
USP16	-1.13454	-0.565204	-0.308038	-0.43724	0.691936	-0.630814	0.474493	-0.169477	15.8943	13.02	4.83321e-07	3.45066e-05	[K].TVEDEDQDSEEEKDNDSYIK.[E]	2xTMT6plex [K13; K20]; 1xTMT6plex [N-Term]; 1xPhospho [S9(100)]	0.000104643	0.000141349	1	1	1	7	Q9Y5T5	Q9Y5T5 [407-426]	Q9Y5T5 1xPhospho [S415(100)]	Ubiquitin carboxyl-terminal hydrolase 16		1	3155.44	4	1	789.616	0.26	72.4764	6.62e-05	4.58e-05	6.65
CBX3	-0.851834	-0.361179	-0.288863	-0.122367	0.299028	-0.368787	0.205522	0.00412625	18.5659	13.0172	4.84278e-07	3.45066e-05	[K].RKSLSDSESDDSK.[S]	2xTMT6plex [K2; K13]; 1xTMT6plex [N-Term]; 2xPhospho [S3(100); S5(100)]	0.000321463	0.000204766	1	1	4	27	Q13185	Q13185 [91-103]	Q13185 2xPhospho [S93(100); S95(100)]	Chromobox protein homolog 3		2	2301.1	4	1	576.03	0.26	48.1623	0.0001338	0.0001971	6.8
SIN3A	-0.42263	-0.0931917	-0.103898	0.151535	0.690028	-0.30257	0.416097	0.325182	15.915	13.012	4.86065e-07	3.45106e-05	[K].HNGVGGSPPKSK.[L]	1xDeamidated [N2]; 2xTMT6plex [K10; K12]; 1xTMT6plex [N-Term]; 1xPhospho [S7(100)]	0.000253393	0.000144834	1	1	1	14	Q96ST3	Q96ST3 [854-865]	Q96ST3 1xPhospho [S860(100)]	Paired amphipathic helix protein Sin3a		1	1933.05	4	1	484.018	0.07	41.9735	8.53e-05	0.000102	4.35
SSB	-0.871476	-0.23372	-0.34133	-0.301678	0.288539	-0.31873	0.389138	0.169342	15.599	12.9883	4.94315e-07	3.49719e-05	[R].SPSKPLPEVTDEYKNDVK.[N]	3xTMT6plex [K4; K14; K18]; 1xTMT6plex [N-Term]; 1xPhospho [S1(98.7)]	0.000407324	0.000204766	1	1	1	3	P05455	P05455 [92-109]	P05455 1xPhospho [S92(98.7)]	Lupus La protein		1	3042.66	4	1	761.42	1.03	79.6378	0.0001338	0.0002418	5.46
RBM12	-1.03557	-0.58364	-0.573903	-0.601325	0.297092	-0.70983	0.221431	-0.229715	19.9362	12.9656	5.02379e-07	3.54169e-05	[R].SKSPSGQK.[R]	2xTMT6plex [K2; K8]; 1xTMT6plex [N-Term]; 1xPhospho [S3(100)]	0.0351008	0.00314451	1	1	2	37	Q9NTZ6	Q9NTZ6 [411-418]	Q9NTZ6 1xPhospho [S413(100)]	RNA-binding protein 12		1	1585.89	3	1	529.302	-0.32	105.757	0.001443	0.01103	1.89
RPS6	-1.02705	-0.542122	-0.401607	-0.376641	0.0399322	-0.463826	-0.993878	-1.58902	15.5944	12.9522	5.07173e-07	3.55538e-05	[R].ASTSKSESSQK.[-]	1xDeamidated [Q10]; 2xTMT6plex [K5; K11]; 1xTMT6plex [N-Term]; 2xPhospho [S6(100); S8(98.6)]	0.138054	0.00898489	1	1	1	3	P62753	P62753 [239-249]	P62753 2xPhospho [S244(100); S246(98.6)]	40S ribosomal protein S6		1	1987.96	3	1	663.324	-0.37	45.666	0.003183	0.04418	2.38
HMGN3	-1.31059	-0.727948	-0.583119	-0.728413	0.138373	-0.763261	0.163366	-0.113604	17.3469	12.9503	5.07885e-07	3.55538e-05	[K].EGTAPSENGETKAEEAQK.[T]	1xDeamidated [N8]; 2xTMT6plex [K12; K18]; 1xTMT6plex [N-Term]; 1xPhospho [S6(100)]	0.000536384	0.000213588	1	1	1	12	Q15651	Q15651 [73-90]	Q15651 1xPhospho [S78(100)]	High mobility group nucleosome-binding domain-containing protein 3		1	2644.3	3	1	882.104	0.42	55.4104	0.0001128	0.0002053	3.7
PPP1R12C	-0.161018	0.0200789	-0.0666231	-0.295417	0.468088	-0.220609	0.872883	0.973649	15.8448	12.9451	5.09744e-07	3.55591e-05	[R].RSTQGVTLTDLK.[E]	1xTMT6plex [K12]; 1xTMT6plex [N-Term]; 1xPhospho [T3(99.5)]	0.000125263	0.000141349	1	1	2	7	Q9BZL4	Q9BZL4 [558-569]	Q9BZL4 1xPhospho [T560(99.5)]	Protein phosphatase 1 regulatory subunit 12C		1	1857.02	3	1	619.68	0.29	70.9515	6.62e-05	6.13e-05	6.28
SRRM2	-0.688486	-0.049589	-0.204689	-0.147975	0.534208	-0.20376	0.463794	0.375188	15.6402	12.9307	5.15013e-07	3.56889e-05	[R].YSHSGSSSPDTK.[V]	1xTMT6plex [K12]; 1xTMT6plex [N-Term]; 3xPhospho [S6(100); S7(100); S8(100)]	0.000442335	0.000204766	1	1	4	10	Q9UQ35	Q9UQ35 [967-978]	Q9UQ35 3xPhospho [S972(100); S973(100); S974(100)]	Serine/arginine repetitive matrix protein 2		0	1950.77	3	1	650.928	-0.35	40.8412	0.0002012	0.0002267	5.56
NSUN2	-0.468026	-0.250734	-0.217546	-0.0836519	0.30755	-0.27907	0.38166	0.18521	14.3175	12.9303	5.15182e-07	3.56889e-05	[R].AGEPNSPDAEEANSPDVTAGCDPAGVHPPR.[-]	1xCarbamidomethyl [C21]; 2xDeamidated [N5; N13]; 1xTMT6plex [N-Term]; 1xPhospho [S6(100)]	9.06e-05	0.000141349	1	1	3	24	Q08J23	Q08J23 [738-767]	Q08J23 1xPhospho [S743(100)]	RNA cytosine C(5)-methyltransferase NSUN2		0	3325.42	3	1	1109.15	2.56	73.691	6.62e-05	5.63e-05	6.62
PRRC2C	-0.445108	-0.0488914	-0.186966	-0.00840719	0.419389	0.226415	0.654774	0.571132	16.4137	12.9049	5.24587e-07	3.62146e-05	[R].ATSTSPNSQSSK.[M]	1xDeamidated [N/Q]; 1xTMT6plex [K12]; 1xTMT6plex [N-Term]; 1xPhospho [S5(99.2)]	0.000915071	0.000213588	1	1	5	18	Q9Y520	Q9Y520 [2690-2701]	Q9Y520 1xPhospho [S2694(99.2)]	Protein PRRC2C		0	1733.84	2	1	867.422	0.71	40.3598	0.0001128	0.0002968	4.33
ECT2	-0.549183	-0.106716	-0.0917304	0.285225	0.579178	0.0791324	0.757049	0.538187	17.3931	12.8978	5.27265e-07	3.6274e-05	[K].ANTPELKK.[S]	2xTMT6plex [K7; K8]; 1xTMT6plex [N-Term]; 1xPhospho [T3(100)]	0.00862285	0.001301	1	1	1	7	Q9H8V3	Q9H8V3 [357-364]	Q9H8V3 1xPhospho [T359(100)]	Protein ECT2		1	1667.97	3	1	556.662	0.5	58.3432	0.0003987	0.002961	3.06
PHRF1	-0.419262	-0.159019	-0.154079	-0.230045	0.332492	-0.305702	0.557922	0.337214	16.3302	12.8786	5.34547e-07	3.66486e-05	[R].SASPSVGEERPR.[R]	1xTMT6plex [N-Term]; 1xPhospho [S3(100)]	0.000526142	0.000213588	1	1	3	9	Q9P1Y6	Q9P1Y6 [1032-1043]	Q9P1Y6 1xPhospho [S1034(100)]	PHD and RING finger domain-containing protein 1		0	1580.76	3	1	527.592	-0.35	35.3124	0.0001128	0.000169	5.45
SSB	-0.927149	-0.525797	-0.308889	-0.264236	0.370656	-0.406797	0.376829	0.218075	17.4038	12.8484	5.46249e-07	3.73227e-05	[R].SPSKPLPEVTDEYKNDVK.[N]	1xDeamidated [N15]; 3xTMT6plex [K4; K14; K18]; 1xTMT6plex [N-Term]; 1xPhospho [S1(100)]	0.000221829	0.000144834	1	1	1	9	P05455	P05455 [92-109]	P05455 1xPhospho [S92(100)]	Lupus La protein		1	3043.64	4	1	761.666	0.1	77.897	8.53e-05	0.0001003	6.32
TP53I11	-0.42624	-0.244866	-0.383006	-0.0271952	0.346428	-0.427103	0.465147	0.19889	18.4401	12.8394	5.4977e-07	3.7435e-05	[K].KHSQTDLVSR.[L]	1xTMT6plex [K1]; 1xTMT6plex [N-Term]; 1xPhospho [S3(100)]	0.0023446	0.000422536	1	1	1	13	O14683	O14683 [12-21]	O14683 1xPhospho [S14(100)]	Tumor protein p53-inducible protein 11		1	1708.91	4	1	427.984	-0.2	35.9825	0.0002762	0.001049	4.28
SRRT	-0.646758	-0.482506	-0.464981	-0.414455	0.536892	-0.767149	0.231384	0.10354	17.2987	12.8077	5.62434e-07	3.81671e-05	[R].HELSPPQKR.[M]	1xDeamidated [Q7]; 1xTMT6plex [K8]; 1xTMT6plex [N-Term]; 1xPhospho [S4(100)]	0.0041043	0.000810952	1	1	1	13	Q9BXP5	Q9BXP5 [71-79]	Q9BXP5 1xPhospho [S74(100)]	Serrate RNA effector molecule homolog		1	1630.87	3	1	544.295	0.02	42.3893	0.0002289	0.001304	2.95
SRRM2	-0.422627	-0.223463	-0.120665	-0.312409	0.702274	-0.387328	0.480787	0.0560171	17.5796	12.7969	5.6681e-07	3.83336e-05	[K].SATRPSPSPER.[S]	1xTMT6plex [N-Term]; 1xPhospho [S8(100)]	0.00416283	0.000861671	1	1	3	36	Q9UQ35	Q9UQ35 [346-356]	Q9UQ35 1xPhospho [S353(100)]	Serine/arginine repetitive matrix protein 2		0	1493.73	3	1	498.582	-0.19	28.0652	0.0004752	0.001707	3.23
PPIG	-0.757821	-0.537491	-0.358951	-0.714486	0.404705	-0.689065	0.317595	-0.0408049	17.661	12.7678	5.78781e-07	3.9011e-05	[K].ENQRSPVR.[V]	1xTMT6plex [N-Term]; 1xPhospho [S5(100)]	0.00491943	0.000955068	1	1	1	20	Q13427	Q13427 [393-400]	Q13427 1xPhospho [S397(100)]	Peptidyl-prolyl cis-trans isomerase G		1	1294.65	3	1	432.22	0	19.6673	0.0004869	0.001972	2.92
DIDO1	-0.618356	-0.255884	-0.223648	-0.265948	0.33222	-0.374387	0.229173	-0.172117	17.379	12.7575	5.83117e-07	3.9171e-05	[K].ERPASSEK.[V]	1xTMT6plex [K8]; 1xTMT6plex [N-Term]; 1xPhospho [S5(100)]	0.00920929	0.00133575	1	1	1	10	Q9BTC0	Q9BTC0 [134-141]	Q9BTC0 1xPhospho [S138(100)]	Death-inducer obliterator 1		0	1441.75	3	1	481.253	-0.39	29.7708	0.0004296	0.003159	3.02
USP16	-1.24868	-0.506969	-0.207062	-0.444752	0.50024	-0.409244	0.262782	-0.233573	15.7781	12.7483	5.86958e-07	3.92966e-05	[K].KTVEDEDQDSEEEKDNDSYIK.[E]	3xTMT6plex [K1; K14; K21]; 1xTMT6plex [N-Term]; 1xPhospho [S10(100)]	0.000114552	0.000141349	1	1	1	6	Q9Y5T5	Q9Y5T5 [406-426]	Q9Y5T5 1xPhospho [S415(100)]	Ubiquitin carboxyl-terminal hydrolase 16		2	3512.7	4	1	878.93	-0.02	66.9827	0.0001188	9.53e-05	6
PRPF38B	-0.529056	-0.143574	-0.22377	-0.113923	0.360835	-0.360712	0.408714	0.286162	18.5027	12.7256	5.96659e-07	3.98126e-05	[R].RRSQSIEQESQEK.[Q]	1xTMT6plex [K13]; 1xTMT6plex [N-Term]; 2xPhospho [S3(100); S5(100)]	0.000454488	0.000204766	1	1	2	23	Q5VTL8	Q5VTL8 [525-537]	Q5VTL8 2xPhospho [S527(100); S529(100)]	Pre-mRNA-splicing factor 38B		2	2223.06	3	1	741.691	-0.06	37.2118	0.0001128	0.0001988	5.56
PRAM1	-0.310139	0.0219111	-0.0123376	0.384459	0.679345	0.0514951	0.73692	0.470637	16.6246	12.7188	5.99586e-07	3.98452e-05	[R].RPSAASIDLR.[R]	1xTMT6plex [N-Term]; 1xPhospho [S3(100)]	0.00252991	0.000473324	1	1	1	18	Q96QH2	Q96QH2 [471-480]	Q96QH2 1xPhospho [S473(100)]	PML-RARA-regulated adapter molecule 1		0	1394.74	3	1	465.583	-0.22	49.069	0.0003492	0.0007919	4.41
HMGN3	-1.03118	-0.503219	-0.443599	-0.690923	0.011902	-0.578244	-0.0151102	-0.239833	21.1477	12.7153	6.01143e-07	3.98452e-05	[K].RKSPENTEGK.[D]	2xTMT6plex [K2; K10]; 1xTMT6plex [N-Term]; 1xPhospho [S3(100)]	0.000559525	0.000213588	1	1	1	33	Q15651	Q15651 [4-13]	Q15651 1xPhospho [S6(100)]	High mobility group nucleosome-binding domain-containing protein 3		2	1913.05	4	1	479.017	0.2	37.2663	0.0002012	0.0002562	5.05
PNN	-0.322992	0.272837	0.0530567	0.835228	0.89951	0.228867	0.811196	0.917355	18.7244	12.7037	6.06162e-07	4.00448e-05	[R].ESRQESDPEDDDVKKPALQSSVVATSK.[E]	3xTMT6plex [K14; K15; K27]; 1xTMT6plex [N-Term]; 1xPhospho [S6(100)]	8.76e-05	0.000141349	1	1	1	17	Q9H307	Q9H307 [95-121]	Q9H307 1xPhospho [S100(100)]	Pinin		2	3942.05	4	1	986.269	0.46	66.7693	6.62e-05	4.88e-05	6.59
ZNF622	-0.725194	-0.271466	-0.138961	-0.244933	0.267764	-0.230691	0.446713	0.0853648	18.3426	12.6832	6.15247e-07	4.03228e-05	[K].AQPSMSPK.[K]	1xTMT6plex [K8]; 1xTMT6plex [N-Term]; 1xPhospho [S6(100)]	0.00639282	0.00105259	1	1	1	9	Q969S3	Q969S3 [138-145]	Q969S3 1xPhospho [S143(100)]	Zinc finger protein 622		0	1383.71	3	1	461.908	-0.38	57.0997	0.0005154	0.002473	3.79
SRSF6	-0.448487	-0.148855	-0.207137	-0.170311	0.570602	-0.0330267	0.951757	0.644388	16.7703	12.6822	6.15661e-07	4.03228e-05	[R].SVSPPPK.[R]	1xTMT6plex [K7]; 1xTMT6plex [N-Term]; 1xPhospho [S3(100)]	0.0963238	0.00683778	1	1	2	15	Q13247	Q13247 [314-320]	Q13247 1xPhospho [S316(100)]	Serine/arginine-rich splicing factor 6		0	1249.7	3	1	417.237	-0.31	58.1552	0.002769	0.02819	1.47
PCYT1A	-0.316543	-0.17879	-0.188908	-0.0578824	0.517917	-0.0588834	1.20759	0.938174	17.4212	12.6805	6.16433e-07	4.03228e-05	[R].SPSPSFR.[W]	1xTMT6plex [N-Term]; 1xPhospho [S3(100)]	0.0286726	0.00259418	1	1	1	10	P49585	P49585 [329-335]	P49585 1xPhospho [S331(100)]	Choline-phosphate cytidylyltransferase A		0	1086.52	2	1	543.763	-0.22	51.9225	0.001219	0.009165	2.35
SPTBN1	-1.23915	-0.269496	-0.258155	0.359745	0.907311	0.177237	2.49926	2.06869	14.8806	21.8589	6.24264e-07	4.07016e-05	[R].TSSKESSPIPSPTSDR.[K]	1xTMT6plex [K4]; 1xTMT6plex [N-Term]; 1xPhospho [S3(99.3)]	0.000158624	0.000144834	1	1	1	3	Q01082	Q01082 [2159-2174]	Q01082 1xPhospho [S2161(99.3)]	Spectrin beta chain, non-erythrocytic 1		1	2214.11	3	1	738.708	1.19	59.1496	0.0001188	0.0001141	5.38
THOC2	-0.60665	-0.3699	-0.403635	-0.461387	0.509454	-0.546498	0.291439	-0.00572822	17.413	12.6559	6.27512e-07	4.07801e-05	[K].IDTHPSPSHSSTVK.[D]	1xTMT6plex [K14]; 1xTMT6plex [N-Term]; 1xPhospho [S6(100)]	0.000338041	0.000204766	1	1	1	10	Q8NI27	Q8NI27 [1412-1425]	Q8NI27 1xPhospho [S1417(100)]	THO complex subunit 2		0	2031.03	3	1	677.682	0.68	44.0872	8.53e-05	0.0001372	5.26
ARHGAP25	-0.426642	-0.142877	-0.409174	-0.160751	0.223182	-0.750509	-0.763339	-1.09454	14.1032	12.6398	6.34893e-07	4.10759e-05	[K].DIPLSPPAQK.[N]	1xTMT6plex [K10]; 1xTMT6plex [N-Term]; 1xPhospho [S5(100)]	0.0065912	0.00107374	1	1	1	10	P42331	P42331 [358-367]	P42331 1xPhospho [S362(100)]	Rho GTPase-activating protein 25		0	1603.89	3	1	535.3	0.1	87.1293	0.0003606	0.00223	2.98
SRRM1	-0.988547	-0.31775	-0.250139	-0.147215	0.431986	-0.159939	0.4866	0.159422	20.1534	12.637	6.36181e-07	4.10759e-05	[R].KVELSESEEDKGGK.[M]	3xTMT6plex [K1; K11; K14]; 1xTMT6plex [N-Term]; 1xPhospho [S5(100)]	0.000225734	0.000144834	1	1	3	38	Q8IYB3	Q8IYB3 [459-472]	Q8IYB3 1xPhospho [S463(100)]	Serine/arginine repetitive matrix protein 1		2	2531.38	3	1	844.464	0.17	60.5999	0.0001188	0.0001468	3.91
NIPBL	-0.581999	-0.164307	-0.238103	-0.225694	0.138067	-0.0277424	0.615581	0.564515	18.0071	12.6141	6.46872e-07	4.16314e-05	[K].GESRPETPKQK.[SN]	2xTMT6plex [K9; K11]; 1xTMT6plex [N-Term]; 1xPhospho [T7(100)]	0.00738604	0.00116495	1	1	2	11	Q6KC79	Q6KC79 [707-717]; [740-750]	Q6KC79 1xPhospho [T713(100)]; 1xPhospho [T746(100)]	Nipped-B-like protein		1	2024.11	3	1	675.376	-0.87	34.8722	0.0003732	0.002514	2.74
PNN	-0.804994	-0.405277	-0.452991	-0.092617	0.756718	-0.354345	0.23028	0.160016	17.6758	12.6093	6.49102e-07	4.16406e-05	[R].QESDPEDDDVKKPALQSSVVATSK.[E]	3xTMT6plex [K11; K12; K24]; 1xTMT6plex [N-Term]; 1xPhospho [S3(100)]	0.000188877	0.000144834	1	1	1	11	Q9H307	Q9H307 [98-121]	Q9H307 1xPhospho [S100(100)]	Pinin		1	3569.88	4	1	893.224	0.02	74.9826	6.62e-05	6.49e-05	7.35
CNK3/IPCEF1	-0.428909	-0.323354	-0.365078	-0.478886	0.118165	-0.60943	0.446247	0.506959	15.882	12.5902	6.58181e-07	4.1955e-05	[K].KSPSSPSVENSI.[-]	1xDeamidated [N10]; 1xTMT6plex [K1]; 1xTMT6plex [N-Term]; 1xPhospho [S4(100)]	0.0010557	0.000237222	1	2	2	12	G9CGD6	G9CGD6 [888-899]	G9CGD6 1xPhospho [S891(100)]	CNK3/IPCEF1 fusion protein		1	1770.89	3	1	590.969	0.69	76.9572	0.0002012	0.0003742	5.03
SRRM2	-0.56206	-0.0730687	-0.0360598	0.193271	0.550701	-0.0188769	0.753893	0.492726	18.4427	12.5902	6.58209e-07	4.1955e-05	[K].VKPETPPRQSHSGSISPYPK.[V]	2xTMT6plex [K2; K20]; 1xTMT6plex [N-Term]; 2xPhospho [T5(100); S16(96.4)]	0.000635369	0.000213588	1	1	4	24	Q9UQ35	Q9UQ35 [979-998]	Q9UQ35 2xPhospho [T983(100); S994(96.4)]	Serine/arginine repetitive matrix protein 2		1	3039.57	4	1	760.647	0.27	53.349	0.0002012	0.0002955	6.24
DDX24	-0.787006	-0.298085	-0.137205	-0.00858809	0.347053	-0.158009	0.424317	0.116146	18.2998	12.5196	6.92989e-07	4.40313e-05	[K].AQAVSEEEEEEEGKSSSPK.[K]	2xTMT6plex [K14; K19]; 1xTMT6plex [N-Term]; 1xPhospho [S5(100)]	0.000112383	0.000141349	1	1	3	17	Q9GZR7	Q9GZR7 [78-96]	Q9GZR7 1xPhospho [S82(100)]	ATP-dependent RNA helicase DDX24		1	2817.36	4	1	705.097	0.05	59.2872	6.62e-05	6.2e-05	6.74
CHAMP1	-1.03236	-0.628578	-0.446369	-0.317228	0.257307	-0.302829	0.325699	0.0129151	17.8791	12.5035	7.01159e-07	4.44089e-05	[R].KPGPSGPSESPK.[A]	2xTMT6plex [K1; K12]; 1xTMT6plex [N-Term]; 1xPhospho [S10(100)]	0.000610007	0.000213588	1	1	1	6	Q96JM3	Q96JM3 [498-509]	Q96JM3 1xPhospho [S507(100)]	Chromosome alignment-maintaining phosphoprotein 1		0	1935.06	3	1	645.69	-0.71	49.8988	0.0001128	0.0002961	4.22
PSIP1	-0.617637	-0.187462	-0.144674	-0.293798	-0.0793406	-0.599048	-0.927852	-1.25425	17.0763	12.488	7.0919e-07	4.46397e-05	[K].AVDITTPK.[A]	1xTMT6plex [K8]; 1xTMT6plex [N-Term]; 1xPhospho [T6(100)]	0.0100709	0.00140532	1	1	1	16	O75475	O75475 [136-143]	O75475 1xPhospho [T141(100)]	PC4 and SFRS1-interacting protein		0	1382.77	2	1	691.888	-1.19	74.3327	0.0007007	0.003682	3.13
SRRM1	-1.12419	-0.58811	-0.353002	-0.343358	0.461701	-0.513324	0.217711	-0.152181	18.3753	12.4878	7.09277e-07	4.46397e-05	[K].KETESEAEDNLDDLEK.[H]	2xTMT6plex [K1; K16]; 1xTMT6plex [N-Term]; 2xPhospho [T3(100); S5(100)]	9.1e-05	0.000141349	1	1	1	27	Q8IYB3	Q8IYB3 [870-885]	Q8IYB3 2xPhospho [T872(100); S874(100)]	Serine/arginine repetitive matrix protein 1		1	2712.25	3	1	904.755	-0.5	89.7231	6.62e-05	4.98e-05	8.26
BAZ1B	-0.474949	-0.353834	-0.0566042	-0.653308	0.364618	-0.568022	0.546313	-0.286402	16.0486	12.4704	7.18361e-07	4.50693e-05	[R].RQSLELQK.[C]	1xTMT6plex [K8]; 1xTMT6plex [N-Term]; 1xPhospho [S3(100)]	0.00217439	0.000394102	1	1	1	5	Q9UIG0	Q9UIG0 [1340-1347]	Q9UIG0 1xPhospho [S1342(100)]	Tyrosine-protein kinase BAZ1B		1	1539.87	3	1	513.96	0.33	62.5053	0.0003012	0.0006295	4.15
KIF15	1.99297	0.0927137	0.937389	-0.0519162	0.456439	-0.171333	0.334235	0.99366	13.1995	21.3671	7.26795e-07	4.54554e-05	[R].TVQEQMSALQAK.[L]	1xOxidation [M6]; 1xTMT6plex [K12]; 1xTMT6plex [N-Term]; 1xPhospho [S7(100)]	0.146285	0.00930214	1	1	1	2	Q9NS87	Q9NS87 [721-732]	Q9NS87 1xPhospho [S727(100)]	Kinesin-like protein KIF15		0	1887.97	4	1	472.747	0.1	48.9414	0.003833	0.04291	3.36
SUB1	-0.798891	-0.284335	-0.0741525	-0.310388	0.363101	-0.343367	0.489022	0.177359	14.0408	12.4425	7.33223e-07	4.57141e-05	[K].ELVSSSSSGSDSDSEVDKK.[L]	2xTMT6plex [K18; K19]; 1xTMT6plex [N-Term]; 2xPhospho [S10(100); S12(100)]	0.000261906	0.000144834	1	1	4	7	P53999	P53999 [6-24]	P53999 2xPhospho [S15(100); S17(100)]	Activated RNA polymerase II transcriptional coactivator p15		1	2790.29	3	1	930.771	1.24	76.0131	0.0001188	0.0001657	5.95
LARP1	-0.489074	-0.145298	-0.0177638	-0.189928	0.473574	-0.322462	0.548703	0.168969	14.378	12.4311	7.39409e-07	4.5872e-05	[R].TASISSSPSEGTPTVGSYGCTPQSLPK.[F]	1xCarbamidomethyl [C20]; 1xDeamidated [Q23]; 1xTMT6plex [K27]; 1xTMT6plex [N-Term]; 1xPhospho [S3(99.9)]	0.000936235	0.000237222	1	1	3	9	Q6PKG0	Q6PKG0 [845-871]	Q6PKG0 1xPhospho [S847(99.9)]	La-related protein 1		0	3235.55	3	1	1079.19	0.26	104.101	0.0001981	0.0004949	4.82
CCNL2	-0.903301	-0.239279	-0.185626	0.0426136	0.401533	-0.242854	0.387476	0.166193	18.2457	12.4285	7.4081e-07	4.5872e-05	[K].LVESPKEGK.[G]	2xTMT6plex [K6; K9]; 1xTMT6plex [N-Term]; 1xPhospho [S4(100)]	0.0219793	0.00201115	1	1	1	11	Q96S94	Q96S94 [335-343]	Q96S94 1xPhospho [S338(100)]	Cyclin-L2		1	1754.01	3	1	585.34	-0.12	62.0219	0.000814	0.007318	2.41
CBX1	-1.34836	-0.498866	-0.235297	-0.199893	0.461282	-0.259174	0.391111	0.0625794	22.4733	12.4251	7.42652e-07	4.5872e-05	[R].KADSDSEDKGEESKPK.[K]	4xTMT6plex [K1; K9; K14; K16]; 1xTMT6plex [N-Term]; 1xPhospho [S4(100)]	0.0002185	0.000144834	1	1	2	50	P83916	P83916 [86-101]	P83916 1xPhospho [S89(100)]	Chromobox protein homolog 1		2	2975.59	3	1	992.537	0.84	44.7801	8.53e-05	0.0001258	4.26
RRP1	-0.44639	-0.0618828	-0.170974	-0.0559724	0.302017	0.0017037	0.500884	0.192048	17.7763	12.4173	7.46913e-07	4.59928e-05	[R].GKGEKEPPSPGMER.[K]	2xTMT6plex [K2; K5]; 1xTMT6plex [N-Term]; 1xPhospho [S9(100)]	0.004085	0.000810952	1	1	1	10	P56182	P56182 [375-388]	P56182 1xPhospho [S383(100)]	Ribosomal RNA processing protein 1 homolog A		2	2266.19	3	1	756.066	-1.28	45.7128	0.0002426	0.001586	2.69
SPECC1	-0.393561	-0.462594	-0.383234	-0.144463	0.188047	-0.0644384	0.655171	1.13664	14.6575	12.3727	7.71886e-07	4.73843e-05	[R].ASSEDTLNKPGSTAASGVVR.[L]	1xTMT6plex [K9]; 1xTMT6plex [N-Term]; 1xPhospho [S3(99)]	0.000234932	0.000144834	1	1	1	3	Q5M775	Q5M775 [53-72]	Q5M775 1xPhospho [S55(99)]	Cytospin-B		0	2485.27	3	1	829.095	0.45	64.52	0.0001188	0.0001515	5.13
EIF4G1	-0.293884	-0.0906479	-0.330502	0.335402	0.904142	-0.0926437	0.497345	0.63399	14.46	12.3429	7.89001e-07	4.82448e-05	[R].RSQQGPR.[K]	1xDeamidated [Q]; 1xTMT6plex [N-Term]; 1xPhospho [S2(100)]	0.022731	0.00216964	1	1	2	14	Q04637	Q04637 [703-709]	Q04637 1xPhospho [S704(100)]	Eukaryotic translation initiation factor 4 gamma 1		1	1138.56	2	1	569.782	-0.25	9.2963	0.0008252	0.005813	2.41
PPIG	-0.852183	-0.51269	-0.465248	-0.111772	0.35087	-0.407873	0.474211	0.15104	17.0387	12.34	7.9074e-07	4.82448e-05	[K].SNEHDHSKSK.[E]	2xTMT6plex [K8; K10]; 1xTMT6plex [N-Term]; 1xPhospho [S7(100)]	0.000728107	0.000213588	1	1	3	6	Q13427	Q13427 [527-536]	Q13427 1xPhospho [S533(100)]	Peptidyl-prolyl cis-trans isomerase G		1	1935.99	4	1	484.753	0.04	22.5419	0.0001685	0.0004012	4.29
PRPF4B	-1.00492	-0.439957	-0.482125	-0.585449	0.00873965	-0.451921	0.0424301	-0.105931	19.4584	12.321	8.01876e-07	4.87751e-05	[K].KPIKSPSKDASSGK.[E]	4xTMT6plex [K1; K4; K8; K14]; 1xTMT6plex [N-Term]; 1xPhospho [S5(100)]	0.0103606	0.00142287	1	1	2	23	Q13523	Q13523 [324-337]	Q13523 1xPhospho [S328(100)]	Serine/threonine-protein kinase PRP4 homolog		2	2655.58	5	1	531.922	-0.36	52.3725	0.0005738	0.003349	3.07
TFIP11	-1.24061	-0.467079	-0.171008	-0.343119	0.180561	-0.349082	0.149094	-0.105696	17.4432	12.2824	8.25132e-07	5.00371e-05	[K].GAAEEAELEDSDDEEKPVKQDDFPK.[D]	3xTMT6plex [K16; K19; K25]; 1xTMT6plex [N-Term]; 1xPhospho [S11(100)]	9.75e-05	0.000141349	1	1	1	8	Q9UBB9	Q9UBB9 [88-112]	Q9UBB9 1xPhospho [S98(100)]	Tuftelin-interacting protein 11		1	3787.86	4	1	947.721	0.14	78.6865	6.62e-05	4.47e-05	6.15
DDX46	-0.415774	-0.0841604	-0.229591	-0.0961122	0.989666	0.064351	1.78775	1.5409	17.02	12.2734	8.30697e-07	5.01435e-05	[R].SRSPSDKR.[S]	1xTMT6plex [K7]; 1xTMT6plex [N-Term]; 1xPhospho [S3(100)]	0.00378934	0.000734378	1	1	2	15	Q7L014	Q7L014 [24-31]	Q7L014 1xPhospho [S26(100)]	Probable ATP-dependent RNA helicase DDX46		2	1470.78	3	1	490.933	-0.05	19.4547	0.000425	0.001574	2.62
PNISR	-0.437146	-0.136217	-0.106918	-0.441004	0.564472	-0.26494	0.865939	0.372279	16.5515	12.2672	8.34523e-07	5.01435e-05	[R].SRSPTIK.[A]	1xTMT6plex [K7]; 1xTMT6plex [N-Term]; 1xPhospho [S3(100)]	0.0233532	0.00221318	1	1	1	8	Q8TF01	Q8TF01 [561-567]	Q8TF01 1xPhospho [S563(100)]	Arginine/serine-rich protein PNISR		1	1326.75	3	1	442.923	-0.02	39.6535	0.001075	0.007668	2.58
SRSF6	-0.414385	-0.102111	-0.184657	-0.202159	0.605958	-0.226939	1.05084	0.680267	19.3595	12.2663	8.35084e-07	5.01435e-05	[R].SVSPPPKR.[A]	1xTMT6plex [K7]; 1xTMT6plex [N-Term]; 1xPhospho [S3(100)]	0.0127866	0.00156584	1	1	3	49	Q13247	Q13247 [314-321]	Q13247 1xPhospho [S316(100)]	Serine/arginine-rich splicing factor 6		1	1405.8	3	1	469.271	0.4	43.8974	0.0008532	0.004521	2.75
SRRM2	-0.678975	-0.385242	-0.282116	-0.228488	0.463657	-0.352659	0.550836	0.309836	16.1299	12.2633	8.36939e-07	5.01435e-05	[K].VKPETPPRQSHSGSISPYPK.[V]	2xTMT6plex [K2; K20]; 1xTMT6plex [N-Term]; 3xPhospho [T5(100); S16(99.9); S/Y]	0.00161361	0.000349478	1	1	2	9	Q9UQ35	Q9UQ35 [979-998]	Q9UQ35 3xPhospho [T983(100); S994(99.9); S/Y]	Serine/arginine repetitive matrix protein 2		1	3119.53	4	1	780.639	-0.44	66.6407	0.0002568	0.0007703	5.51
PDAP1	-0.563018	-0.104878	-0.0249338	0.208332	0.711324	-0.185177	0.49238	0.425894	13.5506	12.2575	8.40512e-07	5.01575e-05	[K].KSLDSDESEDEEDDYQQK.[R]	1xDeamidated [Q]; 2xTMT6plex [K1; K18]; 1xTMT6plex [N-Term]; 2xPhospho [S5(98.4); S8(100)]	0.000355868	0.000204766	1	1	2	6	Q13442	Q13442 [56-73]	Q13442 2xPhospho [S60(98.4); S63(100)]	28 kDa heat- and acid-stable phosphoprotein		1	3008.28	3	1	1003.43	-0.25	91.0021	0.0001338	0.0002151	5.5
RBM15B	-0.316163	-0.0573378	-0.267373	0.452338	0.652576	0.12077	0.910051	0.766638	15.7808	12.2513	8.44415e-07	5.01575e-05	[R].SLSPVAAPPLREPR.[A]	1xTMT6plex [N-Term]; 1xPhospho [S3(100)]	0.000443663	0.000204766	1	1	1	9	Q8NDT2	Q8NDT2 [265-278]	Q8NDT2 1xPhospho [S267(100)]	Putative RNA-binding protein 15B		1	1798.98	3	1	600.331	0.02	76.1493	8.53e-05	0.0001323	4.81
SRRM2	-0.469611	-0.259224	-0.204629	-0.397453	0.249924	-0.319322	0.374143	0.223247	18.6544	12.2508	8.44715e-07	5.01575e-05	[R].RRPSPQPSPR.[D]	1xTMT6plex [N-Term]; 2xPhospho [S4(100); S8(100)]	0.0144427	0.00167239	1	1	1	68	Q9UQ35	Q9UQ35 [2699-2708]	Q9UQ35 2xPhospho [S2702(100); S2706(100)]	Serine/arginine repetitive matrix protein 2		1	1566.75	3	1	522.922	0.13	15.5879	0.0006525	0.003725	3.39
BCLAF1	-0.379441	-0.0722095	-0.203561	-0.0892171	0.511814	-0.373847	0.381852	0.268012	18.863	12.2393	8.51968e-07	5.0438e-05	[R].RHSRSPR.[R]	1xTMT6plex [N-Term]; 2xPhospho [S3(100); S5(100)]	0.0119059	0.00156584	1	1	1	55	Q9NYF8	Q9NYF8 [100-106]	Q9NYF8 2xPhospho [S102(100); S104(100)]	Bcl-2-associated transcription factor 1		2	1284.59	3	1	428.869	-0.02	4.3365	0.0005244	0.003066	3.21
EIF5B	-1.03596	-0.463904	-0.192863	-0.263876	0.396655	-0.381584	0.217804	-0.100203	17.6131	12.2068	8.72804e-07	5.15187e-05	[K].KQSFDDNDSEELEDKDSK.[S]	1xDeamidated [N/Q]; 3xTMT6plex [K1; K15; K18]; 1xTMT6plex [N-Term]; 1xPhospho [S9(100)]	0.000129603	0.000141349	1	1	2	19	O60841	O60841 [105-122]	O60841 1xPhospho [S113(100)]	Eukaryotic translation initiation factor 5B		2	3126.52	4	1	782.385	-0.13	67.34	6.62e-05	5.05e-05	5.69
NUCKS1	-1.21984	-0.556701	-0.439232	0.516196	1.6036	-1.06028	0.714959	0.529739	16.2419	12.1898	8.83978e-07	5.20243e-05	[K].NSQEDSEDSEDKDVK.[T]	1xDeamidated [Q/N]; 2xTMT6plex [K12; K15]; 1xTMT6plex [N-Term]; 2xPhospho [S6(100); S9(100)]	0.00080288	0.000213588	1	1	2	12	Q9H1E3	Q9H1E3 [53-67]	Q9H1E3 2xPhospho [S58(100); S61(100)]	Nuclear ubiquitous casein and cyclin-dependent kinase substrate 1		1	2573.11	3	1	858.377	1.08	57.6705	0.0001128	0.0002676	5.16
MFF	-0.263193	-0.299479	-0.248955	-0.146938	0.181008	-0.252943	0.558333	0.393187	15.1832	12.1707	8.96617e-07	5.26129e-05	[R].ERSMSENAVR.[Q]	1xTMT6plex [N-Term]; 1xPhospho [S3(100)]	0.0010557	0.000237222	1	1	1	9	Q9GZY8	Q9GZY8 [153-162]	Q9GZY8 1xPhospho [S155(100)]	Mitochondrial fission factor		1	1487.69	3	1	496.567	-0.14	24.0537	0.0002012	0.0003749	4.88
PARVA	-0.476169	-0.185162	-0.290167	0.0258069	0.663175	-0.531134	0.218619	0.141655	15.9593	12.1611	9.03112e-07	5.26523e-05	[K].LGGTLAR.[KR]	1xTMT6plex [N-Term]; 1xPhospho [T4(100)]	0.127422	0.00827847	1	2	1	6	Q9NVD7	Q9NVD7 [33-39]	Q9NVD7 1xPhospho [T36(100)]	Alpha-parvin		0	996.544	2	1	498.775	-0.6	61.8527	0.003415	0.03715	1.86
GTF3C2	-0.734936	-0.211739	-0.421934	-0.0502374	0.452064	-0.400623	0.206611	-0.0357555	19.8957	12.1603	9.03627e-07	5.26523e-05	[K].VSSPTKPK.[K]	2xTMT6plex [K6; K8]; 1xTMT6plex [N-Term]; 1xPhospho [S3(100)]	0.0221274	0.00201115	1	1	2	22	Q8WUA4	Q8WUA4 [218-225]	Q8WUA4 1xPhospho [S220(100)]	General transcription factor 3C polypeptide 2		0	1610.95	3	1	537.654	-0.13	49.9635	0.001022	0.007309	2.69
U2SURP	-0.79545	-0.191788	-0.0836777	0.053891	0.787975	0.0783103	1.20973	0.725568	18.2333	12.158	9.05204e-07	5.26523e-05	[R].VKSPSPK.[S]	2xTMT6plex [K2; K7]; 1xTMT6plex [N-Term]; 1xPhospho [S5(100)]	0.0656284	0.00493713	1	1	2	7	O15042	O15042 [944-950]	O15042 1xPhospho [S948(100)]	U2 snRNP-associated SURP motif-containing protein		1	1509.9	2	1	755.454	0.36	47.2614	0.001732	0.02067	2.01
RBM15	-0.174631	-0.19756	-0.0555886	-0.0980982	0.663174	-0.368453	0.50468	0.172148	16.4748	12.1528	9.08672e-07	5.27003e-05	[R].HCAPSPDRSPELSSSR.[D]	1xCarbamidomethyl [C2]; 1xTMT6plex [N-Term]; 2xPhospho [S5(100); S9(100)]	0.000334451	0.000204766	1	1	1	19	Q96T37	Q96T37 [666-681]	Q96T37 2xPhospho [S670(100); S674(100)]	RNA-binding protein 15		1	2171.91	3	1	724.643	-0.07	38.8666	8.53e-05	0.0001041	6.28
MARK3	-0.294023	-0.170368	-0.239079	-0.403557	0.171818	-0.400667	0.386185	0.472356	15.9674	12.1181	9.32614e-07	5.39321e-05	[R].STFHGQPR.[E]	1xTMT6plex [N-Term]; 1xPhospho [T2(100)]	0.0142656	0.00167239	1	1	1	8	P27448	P27448 [563-570]	P27448 1xPhospho [T564(100)]	MAP/microtubule affinity-regulating kinase 3		0	1238.59	3	1	413.534	-0.11	32.7936	0.0007355	0.004949	2.64
MKI67	-0.62534	-0.106146	-0.206942	-0.237103	0.187029	-0.780876	-1.39258	-1.54482	17.7059	12.0853	9.55793e-07	5.51128e-05	[R].LKTSLGK.[V]	2xTMT6plex [K2; K7]; 1xTMT6plex [N-Term]; 1xPhospho [S4(100)]	0.0209741	0.00187935	1	1	2	9	P46013	P46013 [1633-1639]	P46013 1xPhospho [S1636(100)]	Proliferation marker protein Ki-67		1	1513.93	3	1	505.315	-0.37	66.4008	0.0007297	0.007023	2.21
GAPVD1	-1.39705	-0.661314	-0.412476	-0.785617	0.263084	-0.765331	-0.0288756	-0.5744	16.9129	12.0743	9.63712e-07	5.54093e-05	[R].KDSDDEKSDR.[N]	2xTMT6plex [K1; K7]; 1xTMT6plex [N-Term]; 1xPhospho [S3(100)]	0.000555878	0.000213588	1	1	1	8	Q14C86	Q14C86 [964-973]	Q14C86 1xPhospho [S966(100)]	GTPase-activating protein and VPS9 domain-containing protein 1		2	1961.98	3	1	654.664	-0.53	32.2534	0.0001128	0.0001604	4.2
PDS5B	-0.243642	-0.33393	-0.0575992	-0.301721	0.915584	-0.33127	1.12022	0.308945	17.1106	12.0575	9.75953e-07	5.59518e-05	[K].TPSPSQPK.[K]	1xTMT6plex [K8]; 1xTMT6plex [N-Term]; 1xPhospho [S3(100)]	0.0661116	0.00500008	1	1	1	7	Q9NTI5	Q9NTI5 [1381-1388]	Q9NTI5 1xPhospho [S1383(100)]	Sister chromatid cohesion protein PDS5 homolog B		0	1379.73	2	1	690.37	-0.28	48.0678	0.001744	0.02081	2.15
TLK2	-1.00955	-0.99144	-1.19579	-1.48429	-0.898204	-1.60211	-0.557615	-0.425998	14.1233	12.0401	9.88813e-07	5.65267e-05	[R].KAEPYETSQGK.[G]	2xTMT6plex [K1; K11]; 1xTMT6plex [N-Term]; 1xPhospho [S8(100)]	0.000811787	0.000213588	1	1	2	4	Q86UE8	Q86UE8 [66-76]	Q86UE8 1xPhospho [S73(100)]	Serine/threonine-protein kinase tousled-like 2		1	2005.06	3	1	669.025	-0.92	52.7343	0.0001847	0.0004395	4.72
EVI2B	-0.316775	-0.0922405	-0.284912	-0.212379	0.26254	-0.511726	0.402869	0.260388	17.1575	12.009	1.01223e-06	5.77e-05	[K].RTSIISLTPWKPSK.[S]	2xTMT6plex [K11; K14]; 1xTMT6plex [N-Term]; 2xPhospho [S3(99.1); S6(100)]	0.000244733	0.000144834	1	1	4	27	P34910	P34910 [266-279]	P34910 2xPhospho [S268(99.1); S271(100)]	Protein EVI2B		1	2461.36	4	1	616.095	-0.06	100.558	6.62e-05	9.91e-05	6.2
PRAM1	-0.724255	-0.0995799	-0.280776	0.703089	1.16194	0.88282	1.44089	1.14607	15.8035	20.2844	1.02731e-06	5.83629e-05	[R].KFSQPEPSAVLK.[R]	1xDeamidated [Q4]; 2xTMT6plex [K1; K12]; 1xTMT6plex [N-Term]; 1xPhospho [S3(100)]	0.000203007	0.000144834	1	1	1	3	Q96QH2	Q96QH2 [356-367]	Q96QH2 1xPhospho [S358(100)]	PML-RARA-regulated adapter molecule 1		1	2099.18	3	1	700.397	0.2	84.8208	0.0001188	0.0001353	5.03
DOCK7	-0.369403	-0.141022	-0.210998	-0.0316164	0.868866	-0.0643425	1.38156	1.62018	15.494	11.9863	1.02971e-06	5.83629e-05	[R].SAVRPASLNLNR.[S]	1xTMT6plex [N-Term]; 1xPhospho [S7(100)]	0.00159329	0.000349478	1	1	1	7	Q96N67	Q96N67 [882-893]	Q96N67 1xPhospho [S888(100)]	Dedicator of cytokinesis protein 7		0	1606.86	3	1	536.292	-0.05	57.5233	0.0001134	0.0004373	3.65
SRRM1	-0.230695	-0.0177251	-0.0138459	-0.0857734	0.431763	-0.072286	0.696203	0.532946	15.767	11.9477	1.06026e-06	5.99241e-05	[R].RLSPSASPPR.[R]	1xTMT6plex [N-Term]; 1xPhospho [S7(100)]	0.00101523	0.000237222	1	1	2	14	Q8IYB3	Q8IYB3 [387-396]	Q8IYB3 1xPhospho [S393(100)]	Serine/arginine repetitive matrix protein 1		1	1376.72	3	1	459.58	0.01	43.3505	0.0001134	0.0003924	4
SUGT1	-0.644558	-0.177345	0.042403	-0.135784	0.780042	-0.0295593	0.886235	0.411424	14.8587	11.9281	1.07606e-06	6.06454e-05	[K].LEGQGDVPTPK.[Q]	1xTMT6plex [K11]; 1xTMT6plex [N-Term]; 1xPhospho [T9(100)]	0.00249605	0.000473324	1	1	1	5	Q9Y2Z0	Q9Y2Z0 [257-267]	Q9Y2Z0 1xPhospho [T265(100)]	Protein SGT1 homolog		0	1678.88	3	1	560.299	-0.4	72.734	0.0002889	0.001107	3.11
RAB11FIP5	-0.733807	-0.372049	-0.334847	-0.0584567	0.539917	-0.138385	-0.0422654	-0.345225	16.7714	11.9042	1.0958e-06	6.15838e-05	[R].DSAQSPK.[L]	1xTMT6plex [K7]; 1xTMT6plex [N-Term]; 1xPhospho [S5(100)]	0.0628058	0.00479676	1	1	1	10	Q9BXF6	Q9BXF6 [292-298]	Q9BXF6 1xPhospho [S296(100)]	Rab11 family-interacting protein 5		0	1270.64	3	1	424.22	-0.24	23.7847	0.001745	0.01705	3.06
SRRM2	-0.847126	-0.793875	-0.622966	-0.694635	0.365907	-0.759877	0.162653	0.0230427	17.5642	11.8908	1.10694e-06	6.2035e-05	[R].SRTPPVTR.[R]	1xTMT6plex [N-Term]; 2xPhospho [S1(100); T3(100)]	0.0343685	0.0031049	1	1	1	16	Q9UQ35	Q9UQ35 [1925-1932]; [1948-1955]; [1960-1967]	Q9UQ35 2xPhospho [S1925(100); T1927(100)]; 2xPhospho [S1948(100); T1950(100)]; 2xPhospho [S1960(100); T1962(100)]	Serine/arginine repetitive matrix protein 2		1	1302.62	3	1	434.877	-0.33	37.4208	0.001417	0.01078	2.89
BCLAF1	-0.947692	-0.507718	-0.495897	-0.386702	0.562667	-0.397967	1.17301	1.1495	16.3972	11.8812	1.1151e-06	6.23174e-05	[K].SQEEPKDTFEHDPSESIDEFNK.[S]	2xTMT6plex [K6; K22]; 1xTMT6plex [N-Term]; 1xPhospho [S16(100)]	0.000108969	0.000141349	1	1	3	8	Q9NYF8	Q9NYF8 [183-204]	Q9NYF8 1xPhospho [S198(100)]	Bcl-2-associated transcription factor 1		1	3375.59	4	1	844.653	1.37	78.2791	6.62e-05	5.98e-05	7
ILF3	-1.1701	-0.495998	-0.313182	-0.290264	0.232135	-0.379602	0.200813	-0.0998008	20.6811	11.8641	1.12968e-06	6.29558e-05	[K].RPMEEDGEEKSPSK.[K]	1xOxidation [M3]; 2xTMT6plex [K10; K14]; 1xTMT6plex [N-Term]; 1xPhospho [S11(100)]	0.0129412	0.00156584	1	1	3	63	Q12906	Q12906 [372-385]	Q12906 1xPhospho [S382(100)]	Interleukin enhancer-binding factor 3		1	2402.19	3	1	801.4	-1.12	46.1673	0.0006681	0.004005	3.49
CSNK1E	-0.450578	-0.333655	-0.21361	-0.780867	0.270824	-0.703279	-0.0444448	-0.567345	16.9478	11.8577	1.13519e-06	6.30867e-05	[R].IQPAGNTSPR.[A]	1xTMT6plex [N-Term]; 1xPhospho [T7(98.9)]	0.0230397	0.00221318	1	1	3	5	P49674	P49674 [356-365]	P49674 1xPhospho [T362(98.9)]	Casein kinase I isoform epsilon		0	1349.68	2	1	675.343	0.15	47.3572	0.0008678	0.007647	2.36
NCL	-0.530413	-0.112151	-0.146807	-0.292163	-0.189469	-0.862603	-0.747403	-0.94113	19.3857	11.8376	1.15267e-06	6.38804e-05	[K].AAVTPGKK.[A]	2xTMT6plex [K7; K8]; 1xTMT6plex [N-Term]; 1xPhospho [T4(100)]	0.0248242	0.00236579	1	1	1	22	P19338	P19338 [81-88]	P19338 1xPhospho [T84(100)]	Nucleolin		1	1538.93	3	1	513.647	-0.29	49.2211	0.001127	0.008095	2.68
LIG1	-0.687608	-0.259122	-0.349589	-0.508581	0.00764328	-0.671503	-0.313427	-0.758216	17.9173	11.8194	1.16879e-06	6.4594e-05	[R].VLGSEGEEEDEALSPAK.[G]	1xTMT6plex [K17]; 1xTMT6plex [N-Term]; 1xPhospho [S4(100)]	7.43e-05	0.000141349	1	1	2	32	P18858	P18858 [63-79]	P18858 1xPhospho [S66(100)]	DNA ligase 1		0	2298.12	3	1	766.71	-0.11	88.6516	6.62e-05	4.02e-05	6.7
NIPBL	-0.604086	-0.253613	-0.209618	-0.267952	0.16104	-0.0378062	0.465988	0.429565	17.055	11.8116	1.17573e-06	6.47982e-05	[K].GDGRPETPKQK.[G]	2xTMT6plex [K9; K11]; 1xTMT6plex [N-Term]; 1xPhospho [T7(100)]	0.0109089	0.00146106	1	1	1	6	Q6KC79	Q6KC79 [729-739]	Q6KC79 1xPhospho [T735(100)]	Nipped-B-like protein		1	1980.09	4	1	495.777	-0.22	35.7192	0.0007421	0.003952	3.28
ZRANB2	-0.466728	-0.167144	-0.190181	-0.330208	0.658043	-0.272961	0.673937	0.507703	15.8367	11.8003	1.18594e-06	6.50667e-05	[R].SYSSSSSSPER.[N]	1xTMT6plex [N-Term]; 1xPhospho [S8(96.6)]	0.00255276	0.000473324	1	1	2	11	O95218	O95218 [273-283]	O95218 1xPhospho [S280(96.6)]	Zinc finger Ran-binding domain-containing protein 2		0	1482.63	2	1	741.821	2.37	23.8875	0.0003492	0.0008979	3.38
SPEN	-0.622464	-0.0249959	-0.142615	-0.486851	0.497772	-0.0576055	0.603144	0.493657	14.8402	11.7974	1.18862e-06	6.50667e-05	[R].DLEPGEVPSDSDEDGEHK.[S]	1xTMT6plex [K18]; 1xTMT6plex [N-Term]; 1xPhospho [S9(100)]	0.000114238	0.000141349	1	1	1	3	Q96T58	Q96T58 [1372-1389]	Q96T58 1xPhospho [S1380(100)]	Msx2-interacting protein		0	2493.11	3	1	831.707	-0.75	67.1745	0.0001188	9.52e-05	5.98
GPATCH8	-0.411179	-0.164465	-0.170324	-0.0936422	0.396815	-0.288971	0.395826	0.170912	18.4467	11.7954	1.19038e-06	6.50667e-05	[R].SQSPHYFR.[S]	1xTMT6plex [N-Term]; 1xPhospho [S3(100)]	0.00742489	0.00116495	1	1	1	24	Q9UKJ3	Q9UKJ3 [1033-1040]	Q9UKJ3 1xPhospho [S1035(100)]	G patch domain-containing protein 8		0	1330.61	3	1	444.209	-0.35	35.9901	0.0004399	0.001913	3.64
FOXA2	-0.921294	-0.364176	-0.364184	-0.533374	0.0378303	-0.404872	0.167648	0.167856	17.9208	11.7627	1.22049e-06	6.64865e-05	[K].VPRSPDKPGK.[G]	2xTMT6plex [K7; K10]; 1xTMT6plex [N-Term]; 1xPhospho [S4(100)]	0.00750335	0.00116495	1	1	1	10	Q9Y261	Q9Y261 [220-229]	Q9Y261 1xPhospho [S223(100)]	Hepatocyte nuclear factor 3-beta		1	1848.07	3	1	616.696	1.26	46.8477	0.0003732	0.002555	3.34
SRRM2	-0.666512	-0.272341	-0.279509	-0.0193261	0.730243	-0.357943	0.634627	0.223128	19.9994	11.76	1.22302e-06	6.64865e-05	[R].RGSRSSPEPK.[T]	1xTMT6plex [K10]; 1xTMT6plex [N-Term]; 2xPhospho [S3(100); S]	0.00871729	0.00132062	1	1	4	37	Q9UQ35	Q9UQ35 [1670-1679]	Q9UQ35 2xPhospho [S1672(100); S]	Serine/arginine repetitive matrix protein 2		2	1718.84	3	1	573.618	-0.13	32.427	0.0004743	0.002252	2.77
CHD4	-0.538458	-0.0855259	-0.158175	0.158728	0.760541	-0.297016	0.525666	0.207345	18.0844	11.7399	1.24202e-06	6.73358e-05	[K].MSQPGSPSPK.[T]	1xOxidation [M1]; 1xTMT6plex [K10]; 1xTMT6plex [N-Term]; 1xPhospho [S6(100)]	0.00617047	0.00103428	1	1	2	23	Q14839	Q14839 [1530-1539]	Q14839 1xPhospho [S1535(100)]	Chromodomain-helicase-DNA-binding protein 4		0	1569.77	3	1	523.93	0.26	50.7697	0.0004399	0.001901	4.13
MYCBP2	-0.509279	-0.138193	-0.0339211	0.0598904	0.980315	-0.284104	0.924669	0.282469	17.1373	11.7186	1.26249e-06	6.80778e-05	[R].STSPKPK.[S]	2xTMT6plex [K5; K7]; 1xTMT6plex [N-Term]; 1xPhospho [S3(99.1)]	0.149482	0.00945478	1	1	2	3	O75592	O75592 [2896-2902]	O75592 1xPhospho [S2898(99.1)]	E3 ubiquitin-protein ligase MYCBP2		0	1511.88	3	1	504.632	0.42	40.3612	0.003885	0.04392	2.11
SLC16A1	-1.20265	-0.450261	-0.41955	-0.309186	0.431655	-0.470263	0.194572	0.0377639	18.9934	11.7169	1.26411e-06	6.80778e-05	[K].KESKEEETSIDVAGKPNEVTK.[A]	4xTMT6plex [K1; K4; K15; K21]; 1xTMT6plex [N-Term]; 1xPhospho [S3(100)]	0.000139948	0.000144834	1	1	3	16	P53985	P53985 [459-479]	P53985 1xPhospho [S461(100)]	Monocarboxylate transporter 1		2	3543.95	5	1	709.596	-0.24	64.2394	6.62e-05	5.34e-05	8.2
PBDC1	-1.22821	-0.702989	-0.65125	-0.796008	-0.0402914	-0.725046	-0.0319446	-0.233448	16.7874	11.7122	1.26868e-06	6.80778e-05	[R].ADSGEEENTKNGGEK.[G]	1xDeamidated [N11]; 2xTMT6plex [K10; K15]; 1xTMT6plex [N-Term]; 1xPhospho [S3(100)]	0.000446335	0.000204766	1	1	1	12	Q9BVG4	Q9BVG4 [179-193]	Q9BVG4 1xPhospho [S181(100)]	Protein PBDC1		1	2333.11	3	1	778.376	0.29	44.4392	0.0001416	0.000262	3.75
PHC3	-0.408559	-0.209312	-0.358154	-0.181677	0.40971	-0.172177	0.637864	0.483212	16.7251	11.7115	1.26936e-06	6.80778e-05	[R].RPSGPDGAAR.[E]	1xTMT6plex [N-Term]; 1xPhospho [S3(100)]	0.00171251	0.000349478	1	1	1	11	Q8NDX5	Q8NDX5 [840-849]	Q8NDX5 1xPhospho [S842(100)]	Polyhomeotic-like protein 3		0	1292.63	3	1	431.548	-0.03	18.4366	0.0002158	0.0005261	4.46
HSP90AB1	-1.57961	-0.776751	-0.616215	-0.198499	0.832536	-0.583371	0.276	0.0295532	16.9446	11.6902	1.29036e-06	6.90189e-05	[K].IEDVGSDEEDDSGKDKK.[K]	3xTMT6plex [K14; K16; K17]; 1xTMT6plex [N-Term]; 2xPhospho [S6(100); S12(100)]	0.000516164	0.000213588	1	2	1	10	P08238	P08238 [250-266]	P08238 2xPhospho [S255(100); S261(100)]	Heat shock protein HSP 90-beta		2	2942.41	3	1	981.475	0.3	70.0126	0.0001416	0.0002981	5.37
PPIG	-0.805055	-0.302776	0.0393511	-0.362752	0.386125	-0.322098	0.31234	0.334659	13.5889	11.6747	1.30587e-06	6.96616e-05	[K].FDHESSPGTDEDKSG.[-]	1xTMT6plex [K13]; 1xTMT6plex [N-Term]; 2xPhospho [S6(98.5); T9(100)]	0.00839226	0.00125385	1	1	2	5	Q13427	Q13427 [740-754]	Q13427 2xPhospho [S745(98.5); T748(100)]	Peptidyl-prolyl cis-trans isomerase G		1	2225.9	3	1	742.639	-0.36	64.4515	0.0006149	0.003138	3.9
CWC22	-0.600967	-0.346621	-0.213514	-0.296774	0.52504	-0.575606	0.362684	-0.00925836	17.2164	11.6571	1.32367e-06	7.02835e-05	[R].RNSFSENEK.[H]	1xDeamidated [N]; 1xTMT6plex [K9]; 1xTMT6plex [N-Term]; 1xPhospho [S3(100)]	0.00209914	0.000394102	1	1	2	17	Q9HCG8	Q9HCG8 [827-835]	Q9HCG8 1xPhospho [S829(100)]	Pre-mRNA-splicing factor CWC22 homolog		1	1649.79	3	1	550.602	-0.49	45.0396	0.0001134	0.0006108	3.92
H1-5	-0.0617245	0.852899	0.405105	1.317	1.01696	0.719639	1.33621	0.82064	20.571	19.5203	1.32458e-06	7.02835e-05	[K].KATKSPAKPK.[A]	4xTMT6plex [K1; K4; K8; K10]; 1xTMT6plex [N-Term]; 1xPhospho [S5(100)]	0.0121187	0.00156584	1	1	3	34	P16401	P16401 [185-194]	P16401 1xPhospho [S189(100)]	Histone H1.5		2	2281.44	3	1	761.151	0.44	47.383	0.0006255	0.003447	2.42
INPP5D	-0.580078	0.0276247	-0.0967711	0.476184	0.7784	0.114215	0.721316	0.68891	17.7504	11.6527	1.32815e-06	7.02861e-05	[R].KDQESPKMPR.[K]	1xOxidation [M8]; 2xTMT6plex [K1; K7]; 1xTMT6plex [N-Term]; 1xPhospho [S5(100)]	0.00432349	0.000887591	1	1	1	9	Q92835	Q92835 [1035-1044]	Q92835 1xPhospho [S1039(100)]	Phosphatidylinositol 3,4,5-trisphosphate 5-phosphatase 1		2	1999.07	3	1	667.027	0.74	34.795	0.0004752	0.001765	2.82
HTATSF1	-1.13532	-0.50956	-0.355788	-0.442856	0.275046	-0.420562	0.121715	-0.0897042	18.6382	11.6378	1.3435e-06	7.09106e-05	[R].GSEEDSPKKESK.[K]	3xTMT6plex [K8; K9; K12]; 1xTMT6plex [N-Term]; 1xPhospho [S6(100)]	0.00152126	0.000349478	1	1	2	22	O43719	O43719 [493-504]	O43719 1xPhospho [S498(100)]	HIV Tat-specific factor 1		2	2317.25	3	1	773.087	0.27	44.3187	0.0002158	0.0004868	2.55
SRRM2	-0.547902	-0.172139	-0.291499	-0.143899	0.584678	-0.151577	0.894298	0.68894	17.5892	11.6203	1.36182e-06	7.16877e-05	[R].EGRPPEPTPAKR.[K]	1xTMT6plex [K11]; 1xTMT6plex [N-Term]; 1xPhospho [T8(100)]	0.00457762	0.000907885	1	1	1	12	Q9UQ35	Q9UQ35 [2592-2603]	Q9UQ35 1xPhospho [T2599(100)]	Serine/arginine repetitive matrix protein 2		1	1873.01	4	1	469.008	-0.09	36.4393	0.0004868	0.001853	3.78
ATRX	-1.23946	-0.630321	-0.416852	-0.536196	0.501638	-0.474713	0.344002	0.144374	16.1213	11.6066	1.37626e-06	7.19574e-05	[K].KDQSDETSEDDKK.[Q]	3xTMT6plex [K1; K12; K13]; 1xTMT6plex [N-Term]; 1xPhospho [S8(99.1)]	0.00326564	0.000518462	1	1	2	7	P46100	P46100 [971-983]	P46100 1xPhospho [S978(99.1)]	Transcriptional regulator ATRX		2	2521.28	4	1	631.077	1.1	34.4051	0.0003768	0.001337	2.78
CKAP4	-0.50808	-0.269867	-0.254159	-0.282387	-0.149844	-0.577776	-0.657033	-1.00973	17.1714	11.6034	1.37967e-06	7.19574e-05	[K].GGHGAASPSEK.[G]	1xTMT6plex [K11]; 1xTMT6plex [N-Term]; 1xPhospho [S7(100)]	0.000622516	0.000213588	1	1	2	13	Q07065	Q07065 [11-21]	Q07065 1xPhospho [S17(100)]	Cytoskeleton-associated protein 4		0	1535.76	3	1	512.592	-0.39	28.5569	0.0001128	0.0002319	4.77
TGOLN2	-0.592128	-0.369726	-0.381605	0.0131644	0.610147	-0.31552	0.431982	0.425594	16.3328	11.6005	1.38282e-06	7.19574e-05	[K].DSPSKSSAEAQTPEDTPNK.[S]	1xDeamidated [Q/N]; 2xTMT6plex [K5; K19]; 1xTMT6plex [N-Term]; 1xPhospho [S7(98.4)]	9.96e-05	0.000141349	1	1	6	14	O43493	O43493 [65-83]	O43493 1xPhospho [S71(98.4)]	Trans-Golgi network integral membrane protein 2		1	2757.34	3	1	919.785	-0.57	56.0755	0.0001188	9.01e-05	6.83
INPP5D	-0.774614	-0.329539	-0.189224	-0.169615	0.241472	0.0324073	0.432754	0.264244	17.8965	11.5985	1.38487e-06	7.19574e-05	[R].GESPPTPPGQPPISPK.[K]	1xTMT6plex [K16]; 1xTMT6plex [N-Term]; 1xPhospho [S14(100)]	0.000140612	0.000144834	1	1	3	24	Q92835	Q92835 [958-973]	Q92835 1xPhospho [S971(100)]	Phosphatidylinositol 3,4,5-trisphosphate 5-phosphatase 1		0	2124.11	3	1	708.71	-0.02	76.8744	6.62e-05	5.36e-05	6.67
SRSF1	-0.582462	-0.248252	-0.228818	-0.134724	0.571371	-0.193735	1.00371	0.771584	17.1848	11.5984	1.38497e-06	7.19574e-05	[R].VKVDGPRSPSYGR.[S]	1xTMT6plex [K2]; 1xTMT6plex [N-Term]; 2xPhospho [S8(100); S10(100)]	0.00208079	0.000394102	1	1	1	12	Q07955	Q07955 [192-204]	Q07955 2xPhospho [S199(100); S201(100)]	Serine/arginine-rich splicing factor 1		2	2036.01	4	1	509.759	0.86	54.1933	0.0002568	0.0009496	3.98
POGZ	-0.38885	-0.397205	-0.614944	-1.0383	-0.230836	-1.27571	0.271243	-0.364294	15.7985	11.5919	1.39199e-06	7.21341e-05	[R].KMSVMGR.[Q]	1xTMT6plex [K1]; 1xTMT6plex [N-Term]; 1xPhospho [S3(100)]	0.0318212	0.00291602	1	1	1	4	Q7Z3K3	Q7Z3K3 [744-750]	Q7Z3K3 1xPhospho [S746(100)]	Pogo transposable element with ZNF domain		1	1346.71	3	1	449.575	0.1	56.3638	0.001382	0.01007	2.22
RSL1D1	-0.868588	-0.5921	-0.75654	-0.516125	0.204793	-0.785407	-0.307132	-0.713109	18.026	11.5865	1.39784e-06	7.22347e-05	[K].EKSPSLGK.[K]	2xTMT6plex [K2; K8]; 1xTMT6plex [N-Term]; 1xPhospho [S3(100)]	0.0554816	0.00435721	1	1	1	14	O76021	O76021 [441-448]	O76021 1xPhospho [S443(100)]	Ribosomal L1 domain-containing protein 1		1	1612.93	3	1	538.314	-0.75	54.8194	0.001928	0.01669	2.17
MLLT1	-0.603072	-0.431662	-0.288641	-0.425676	0.576803	-0.444198	0.559183	-0.0232762	17.9482	11.5834	1.40117e-06	7.22347e-05	[R].RSPESCSKPEK.[I]	1xCarbamidomethyl [C6]; 2xTMT6plex [K8; K11]; 1xTMT6plex [N-Term]; 1xPhospho [S2(100)]	0.00145906	0.000349478	1	1	1	8	Q03111	Q03111 [474-484]	Q03111 1xPhospho [S475(100)]	Protein ENL		1	2072.08	4	1	518.776	0.2	37.4615	0.0002568	0.0007098	3.84
LARP1	-1.02536	-0.588715	-0.271485	-0.417921	0.461598	-0.368442	0.160766	-0.141702	14.6909	11.5774	1.40768e-06	7.2383e-05	[K].TKSDESGEEKNGDEDCQR.[G]	1xCarbamidomethyl [C16]; 2xDeamidated [N11; Q17]; 2xTMT6plex [K2; K10]; 1xTMT6plex [N-Term]; 1xPhospho [S6(97.3)]	0.00156665	0.000349478	1	1	3	5	Q6PKG0	Q6PKG0 [223-240]	Q6PKG0 1xPhospho [S228(97.3)]	La-related protein 1		2	2853.27	3	1	951.762	0.33	31.0997	0.0002158	0.0004921	4.07
DAP	-1.21967	-0.730787	-0.53035	-0.638703	0.189669	-0.696212	-0.048693	-0.44248	16.1661	11.5614	1.42522e-06	7.29142e-05	[K].EEKDKDDQEWESPSPPKPTVFISGVIAR.[G]	3xTMT6plex [K3; K5; K17]; 1xTMT6plex [N-Term]; 1xPhospho [S14(97.1)]	6.79e-05	0.000141349	1	1	1	6	P51397	P51397 [38-65]	P51397 1xPhospho [S51(97.1)]	Death-associated protein 1		2	4181.2	5	1	837.045	-0.38	99.5858	6.62e-05	4.14e-05	8.95
H1-3	-0.860855	-0.462232	-0.377543	-0.25189	0.48242	-0.191427	0.519571	-0.032488	20.3142	11.5593	1.42756e-06	7.29142e-05	[K].KVAGAATPK.[K]	2xTMT6plex [K1; K9]; 1xTMT6plex [N-Term]; 1xPhospho [T7(100)]	0.000842405	0.000213588	1	1	1	24	P16402	P16402 [141-149]	P16402 1xPhospho [T147(100)]	Histone H1.3		1	1609.96	3	1	537.326	-0.86	46.7877	0.0001128	0.0002317	3.92
SLIRP	-1.13174	-0.506576	-0.276527	-0.209303	0.254517	-0.267044	0.284992	0.102371	19.7857	11.5581	1.42897e-06	7.29142e-05	[K].LPQTSDDEKKDF.[-]	2xTMT6plex [K9; K10]; 1xTMT6plex [N-Term]; 1xPhospho [S5(99.2)]	0.00586884	0.00100852	1	1	2	11	Q9GZT3	Q9GZT3 [98-109]	Q9GZT3 1xPhospho [S102(99.2)]	SRA stem-loop-interacting RNA-binding protein, mitochondrial		2	2190.13	3	1	730.715	0.46	81.2337	0.0004869	0.0023	3.58
TP53BP1	-0.515054	-0.33503	-0.272656	-0.456518	0.25786	-0.508243	0.243542	-0.175739	18.4158	11.5544	1.43306e-06	7.2936e-05	[R].KNGSTAVAESVASPQK.[T]	1xDeamidated [N2]; 2xTMT6plex [K1; K16]; 1xTMT6plex [N-Term]; 1xPhospho [S13(100)]	2.91e-05	0.000141349	1	1	1	24	Q12888	Q12888 [1016-1031]	Q12888 1xPhospho [S1028(100)]	TP53-binding protein 1		1	2342.26	3	1	781.423	-0.54	64.3587	6.62e-05	2.23e-05	8.96
ASAP1	-0.559547	-0.495921	-0.611493	0.543949	0.931375	-0.344282	0.157427	0.558111	17.2827	19.2486	1.45295e-06	7.37602e-05	[K].SQTGDVSPK.[A]	1xTMT6plex [K9]; 1xTMT6plex [N-Term]; 1xPhospho [S7(100)]	0.00995782	0.00138175	1	1	1	5	Q9ULH1	Q9ULH1 [1002-1010]	Q9ULH1 1xPhospho [S1008(100)]	Arf-GAP with SH3 domain, ANK repeat and PH domain-containing protein 1		0	1456.74	3	1	486.254	1.23	52.2857	0.0004743	0.00257	3.9
EIF4B	-0.316464	-0.158909	-0.10417	-0.105123	0.645002	-0.437187	0.486983	0.0929892	18.257	11.5171	1.47517e-06	7.46318e-05	[R].SQSSDTEQQSPTSGGGK.[V]	1xTMT6plex [K17]; 1xTMT6plex [N-Term]; 1xPhospho [S10(100)]	0.000148537	0.000144834	1	1	6	47	P23588	P23588 [495-511]	P23588 1xPhospho [S504(100)]	Eukaryotic translation initiation factor 4B		0	2219.02	3	1	740.346	0.73	43.1135	6.62e-05	5.47e-05	5.53
SCYL2	-0.532851	-0.256145	-0.365644	-0.302499	0.393522	-0.14706	0.865141	0.545835	14.2908	11.515	1.4776e-06	7.46318e-05	[K].RASLTLEEK.[Q]	1xTMT6plex [K9]; 1xTMT6plex [N-Term]; 1xPhospho [S3(100)]	0.00304776	0.000518462	1	1	1	5	Q6P3W7	Q6P3W7 [675-683]	Q6P3W7 1xPhospho [S677(100)]	SCY1-like protein 2		1	1584.88	3	1	528.964	0.76	65.4496	0.0003492	0.0008303	4.52
MAPT	-0.918804	-0.397469	-0.489487	-0.382452	0.388495	-0.579678	0.293979	-0.115327	16.077	11.4975	1.49782e-06	7.5462e-05	[K].TPPAPKTPPSSGEPPK.[S]	2xTMT6plex [K6; K16]; 1xTMT6plex [N-Term]; 1xPhospho [T7(100)]	0.00141728	0.000349478	1	1	1	7	P10636	P10636 [492-507]	P10636 1xPhospho [T498(100)]	Microtubule-associated protein tau		1	2355.29	3	1	785.768	-0.85	52.615	0.0003012	0.0006268	3.41
TASOR	-0.638602	-0.575309	-0.81322	-0.927275	-0.657049	-0.99298	0.125018	-0.427687	16.3097	11.4903	1.50623e-06	7.56949e-05	[R].SSHSLDYDKDR.[V]	1xTMT6plex [K9]; 1xTMT6plex [N-Term]; 1xPhospho [S4(100)]	0.00120372	0.000270997	1	1	1	5	Q9UK61	Q9UK61 [670-680]	Q9UK61 1xPhospho [S673(100)]	Protein TASOR		1	1860.89	4	1	465.978	0.09	44.9374	0.0002625	0.0005599	4.11
PDE4B;PDE4D	-0.77928	-0.277184	-0.116184	-0.365685	0.633409	-0.237088	0.477008	-0.0579759	17.8389	11.4723	1.52745e-06	7.64138e-05	[R].SDSDYDLSPK.[AS]	1xTMT6plex [K10]; 1xTMT6plex [N-Term]; 1xPhospho [S3(100)]	0.000624634	0.000213588	2	2	3	19	Q07343; Q08499	Q07343 [138-147]; Q08499 [195-204]	Q07343 1xPhospho [S140(100)]; Q08499 1xPhospho [S197(100)]	cAMP-specific 3',5'-cyclic phosphodiesterase 4B;cAMP-specific 3',5'-cyclic phosphodiesterase 4D		0	1664.78	2	1	832.894	-1.01	79.3666	0.0002012	0.0002724	3.97
SAFB	-1.55163	-1.28047	-1.76416	-2.18832	-1.00096	-2.57409	-1.40423	-1.31398	15.1355	11.4717	1.5282e-06	7.64138e-05	[R].SVVSFDKVK.[E]	2xTMT6plex [K7; K9]; 1xTMT6plex [N-Term]; 2xPhospho [S1(100); S4(100)]	0.046983	0.00391688	1	1	1	5	Q15424	Q15424 [601-609]	Q15424 2xPhospho [S601(100); S604(100)]	Scaffold attachment factor B1		1	1855.99	3	1	619.336	-0.25	92.5611	0.001761	0.01429	2.34
HIRIP3	-1.21842	-0.645352	-0.412516	-0.730837	-0.0704841	-0.739035	-0.178654	-0.444045	17.2218	11.4673	1.53347e-06	7.64857e-05	[R].GEESSEEEEKGYK.[G]	2xTMT6plex [K10; K13]; 1xTMT6plex [N-Term]; 2xPhospho [S4(100); S5(100)]	0.00189051	0.00037399	1	1	1	14	Q9BW71	Q9BW71 [156-168]	Q9BW71 2xPhospho [S159(100); S160(100)]	HIRA-interacting protein 3		1	2348.06	3	1	783.357	0.18	68.5183	0.0002568	0.0008773	3.76
CTTN	-0.230497	-0.154676	-0.211958	-0.409207	0.0272117	-0.25593	0.712717	0.272478	17.6506	11.4576	1.54516e-06	7.68763e-05	[R].AKTQTPPVSPAPQPTEER.[L]	1xTMT6plex [K2]; 1xTMT6plex [N-Term]; 1xPhospho [T5(100)]	0.000123991	0.000141349	1	1	1	11	Q14247	Q14247 [397-414]	Q14247 1xPhospho [T401(100)]	Src substrate cortactin		1	2472.29	3	1	824.769	0.58	54.4472	6.62e-05	5.4e-05	5.88
TLE3	-0.550908	-0.237564	-0.313748	-0.320746	0.276841	-0.489885	0.155517	0.0104482	15.0562	11.4143	1.59832e-06	7.93237e-05	[R].ESSANNSVSPSESLR.[A]	1xTMT6plex [N-Term]; 1xPhospho [S9(99.4)]	0.000121162	0.000141349	1	1	2	9	Q04726	Q04726 [195-209]	Q04726 1xPhospho [S203(99.4)]	Transducin-like enhancer protein 3		0	1872.85	3	1	624.956	-0.13	54.6577	6.62e-05	7.1e-05	5.48
RPS6	-0.981926	-0.212717	-0.528274	0.083812	-0.0792417	-0.721399	-1.43806	-1.75493	15.3393	18.9355	1.61869e-06	8.0135e-05	[R].LSSLRASTSKSESSQK.[-]	2xTMT6plex [K10; K16]; 1xTMT6plex [N-Term]; 3xPhospho [S3(98.3); S7(98.3); S11(99.9)]	0.0181456	0.00180061	1	1	2	5	P62753	P62753 [234-249]	P62753 3xPhospho [S236(98.3); S240(98.3); S244(99.9)]	40S ribosomal protein S6		2	2623.27	3	1	875.097	0.4	73.0095	0.0009398	0.00615	2.81
E2F3	-0.391227	0.102329	-0.00322009	0.397016	0.447445	0.151388	0.667411	0.521726	16.685	11.3838	1.63698e-06	8.08399e-05	[R].SPDSPKTPK.[S]	2xTMT6plex [K6; K9]; 1xTMT6plex [N-Term]; 1xPhospho [S4(100)]	0.00418254	0.000861671	1	1	1	5	O00716	O00716 [163-171]	O00716 1xPhospho [S166(100)]	Transcription factor E2F3		1	1723.96	3	1	575.325	0.23	48.1147	0.0004752	0.001714	2.62
CHCHD3	-0.574119	-0.415909	-0.440154	-0.355382	0.627164	-0.743513	0.382525	-0.158752	15.1171	11.3663	1.65954e-06	8.17499e-05	[R].YSGAYGASVSDEELKR.[R]	1xTMT6plex [K15]; 1xTMT6plex [N-Term]; 1xPhospho [S2(100)]	0.000116794	0.000141349	1	1	1	3	Q9NX63	Q9NX63 [49-64]	Q9NX63 1xPhospho [S50(100)]	MICOS complex subunit MIC19		1	2270.11	3	1	757.376	0.9	72.9992	6.62e-05	4.8e-05	5.18
IP6K1	-0.693889	-0.252975	-0.252315	0.000706985	0.503463	-0.349985	0.386959	0.245792	18.2127	11.3623	1.66475e-06	8.17499e-05	[R].SGSGSDHKEEK.[A]	2xTMT6plex [K8; K11]; 1xTMT6plex [N-Term]; 1xPhospho [S3(98.9)]	0.0192449	0.00181715	1	1	3	14	Q92551	Q92551 [125-135]	Q92551 1xPhospho [S127(98.9)]	Inositol hexakisphosphate kinase 1		1	1927.97	4	1	482.749	-0.07	23.8815	0.0007355	0.004922	3.08
MAP7D1	-0.754907	-0.409692	-0.437466	0.131699	0.594591	-0.252855	0.820613	0.363141	14.6538	11.3553	1.674e-06	8.17499e-05	[R].LSASTASELSPK.[S]	1xTMT6plex [K12]; 1xTMT6plex [N-Term]; 1xPhospho [S10(100)]	0.000350096	0.000204766	1	1	2	9	Q3KQU3	Q3KQU3 [451-462]	Q3KQU3 1xPhospho [S460(100)]	MAP7 domain-containing protein 1		0	1728.92	3	1	576.978	0.36	76.525	8.53e-05	0.0001282	5.12
PRPF40A	-1.44048	-0.723494	-0.514363	-0.239873	0.597877	-0.444322	0.389736	0.0906054	15.8541	11.3543	1.67534e-06	8.17499e-05	[R].SESKHKSPK.[K]	3xTMT6plex [K4; K6; K9]; 1xTMT6plex [N-Term]; 2xPhospho [S3(100); S7(100)]	0.0711536	0.00523214	1	1	1	3	O75400	O75400 [912-920]	O75400 2xPhospho [S914(100); S918(100)]	Pre-mRNA-processing factor 40 homolog A		2	2104.14	3	1	702.05	-0.55	34.8673	0.001957	0.02242	2.2
CHAMP1	-0.490921	-0.143103	-0.190753	-0.124768	0.422365	-0.254455	0.380945	0.249323	16.7353	11.3492	1.68198e-06	8.17499e-05	[K].LAPVPSPEPQKPAPVSPESVK.[A]	1xDeamidated [Q10]; 2xTMT6plex [K11; K21]; 1xTMT6plex [N-Term]; 1xPhospho [S16(100)]	0.000123273	0.000141349	1	1	2	17	Q96JM3	Q96JM3 [199-219]	Q96JM3 1xPhospho [S214(100)]	Chromosome alignment-maintaining phosphoprotein 1		0	2922.62	4	1	731.411	0.76	89.9356	6.62e-05	5.07e-05	7.15
ELAC1	-0.660223	-0.202062	-0.139515	-0.155587	0.322138	-0.0938013	0.339864	0.101151	15.5341	11.3482	1.68331e-06	8.17499e-05	[R].ADSPPKEEQGR.[T]	1xTMT6plex [K6]; 1xTMT6plex [N-Term]; 1xPhospho [S3(100)]	0.00617047	0.00103428	1	1	1	6	Q9H777	Q9H777 [144-154]	Q9H777 1xPhospho [S146(100)]	Zinc phosphodiesterase ELAC protein 1		1	1751.87	3	1	584.629	-0.14	36.2515	0.0003349	0.002072	2.67
MKI67	-0.5306	-0.220769	-0.114604	-0.251824	0.216254	-0.5635	-0.62243	-1.0058	15.3518	11.3476	1.68409e-06	8.17499e-05	[R].KRTPSAGK.[A]	2xTMT6plex [K1; K8]; 1xTMT6plex [N-Term]; 2xPhospho [T3(100); S5(100)]	0.0309463	0.00287551	1	1	1	6	P46013	P46013 [1529-1536]; [2378-2385]	P46013 2xPhospho [T1531(100); S1533(100)]; 2xPhospho [T2380(100); S2382(100)]	Proliferation marker protein Ki-67		2	1691.92	4	1	423.736	-0.26	36.9205	0.001114	0.01007	3.09
ARID5B	-0.821188	-0.496367	-0.486281	-0.763809	0.356656	-0.721408	0.296052	-0.0604032	15.514	11.3336	1.70276e-06	8.24557e-05	[R].RDSFSGVK.[D]	1xTMT6plex [K8]; 1xTMT6plex [N-Term]; 1xPhospho [S3(100)]	0.00382497	0.000759232	1	1	1	4	Q14865	Q14865 [262-269]	Q14865 1xPhospho [S264(100)]	AT-rich interactive domain-containing protein 5B		1	1433.76	3	1	478.59	0.02	58.9082	0.0003509	0.00111	3.59
STMN1	-0.668883	-0.721731	-0.822579	-0.773681	-0.414729	-0.973422	-0.587848	-0.77515	15.821	11.3265	1.7123e-06	8.25383e-05	[R].ASGQAFELILSPR.[S]	1xDeamidated [Q4]; 1xTMT6plex [N-Term]; 1xPhospho [S11(100)]	0.000526142	0.000213588	1	1	1	7	P16949	P16949 [15-27]	P16949 1xPhospho [S25(100)]	Stathmin		0	1698.87	3	1	566.96	-0.32	110.599	0.0001128	0.0001528	3.83
DDX23	-0.62287	-0.210024	-0.158367	-0.337887	0.550002	-0.315496	0.516568	0.118545	20.0904	11.3262	1.71274e-06	8.25383e-05	[R].KSSPSKDR.[K]	2xTMT6plex [K1; K6]; 1xTMT6plex [N-Term]; 1xPhospho [S3(99.5)]	0.0208349	0.00187935	1	1	2	19	Q9BUQ8	Q9BUQ8 [37-44]	Q9BUQ8 1xPhospho [S39(99.5)]	Probable ATP-dependent RNA helicase DDX23		2	1671.94	3	1	557.985	0.55	28.9706	0.0009505	0.006927	2.29
HTATSF1	-1.13277	-0.458058	-0.129391	-0.667956	0.277784	-0.501292	0.358193	-0.17873	16.2951	11.3003	1.74806e-06	8.37605e-05	[K].ESEEGNPVRGSEEDSPKK.[E]	2xTMT6plex [K17; K18]; 1xTMT6plex [N-Term]; 1xPhospho [S15(100)]	0.00158658	0.000349478	1	1	1	6	O43719	O43719 [484-501]	O43719 1xPhospho [S498(100)]	HIV Tat-specific factor 1		2	2741.36	4	1	686.096	0.8	45.6379	0.0002568	0.0007594	3.08
CTTN	-0.809733	-0.254085	-0.253507	-0.443593	0.426457	-0.602626	0.517649	0.168322	15.4582	11.2986	1.75034e-06	8.37605e-05	[K].TQTPPVSPAPQPTEER.[L]	1xTMT6plex [N-Term]; 1xPhospho [T3(100)]	0.000111625	0.000141349	1	1	2	11	Q14247	Q14247 [399-414]	Q14247 1xPhospho [T401(100)]	Src substrate cortactin		0	2043.99	3	1	682.003	0.19	60.3285	6.62e-05	5.7e-05	5.19
TRA2B	-0.416072	-0.155469	-0.0737255	0.0734382	0.955023	0.172253	1.53035	1.56205	13.8214	11.297	1.75258e-06	8.37605e-05	[R].SKEDSRR.[S]	1xTMT6plex [K2]; 1xTMT6plex [N-Term]; 1xPhospho [S5(100)]	0.0166878	0.00179034	1	1	1	3	P62995	P62995 [39-45]	P62995 1xPhospho [S43(100)]	Transformer-2 protein homolog beta		2	1415.74	3	1	472.585	0.06	19.0511	0.0006938	0.005673	2.62
TOR1AIP1	-0.791934	-0.204215	-0.464027	-0.447487	0.0653179	-0.384725	0.411889	0.274506	13.4685	11.2953	1.75489e-06	8.37605e-05	[R].DSHSSEEDEASSQTDLSQTISK.[K]	1xTMT6plex [K22]; 1xTMT6plex [N-Term]; 1xPhospho [S5(100)]	8.74e-05	0.000141349	1	1	4	8	Q5JTV8	Q5JTV8 [153-174]	Q5JTV8 1xPhospho [S157(100)]	Torsin-1A-interacting protein 1		0	2919.31	3	1	973.776	-0.04	65.8609	0.0001188	8.67e-05	5.99
CDK11B	-0.431456	-0.100883	-0.198475	-0.00795061	0.470743	-0.359482	0.432298	0.248432	17.0401	11.2843	1.77025e-06	8.4292e-05	[R].HRSHSAEGGK.[H]	1xTMT6plex [K10]; 1xTMT6plex [N-Term]; 2xPhospho [S3(100); S5(100)]	0.00156007	0.000349478	1	1	1	31	P21127	P21127 [111-120]	P21127 2xPhospho [S113(100); S115(100)]	Cyclin-dependent kinase 11B		1	1683.78	4	1	421.7	-0.37	7.8782	0.0002158	0.0004906	4.16
ACLY	-0.606987	-0.333638	-0.293863	-0.375626	0.588564	-0.450021	0.466382	0.11306	19.4062	11.2725	1.78681e-06	8.48128e-05	[R].TASFSESR.[A]	1xTMT6plex [N-Term]; 1xPhospho [S3(100)]	0.0546813	0.00434148	1	1	2	11	P53396	P53396 [453-460]	P53396 1xPhospho [S455(100)]	ATP-citrate synthase		0	1193.54	2	1	597.274	0.26	34.9523	0.001612	0.01461	2.53
RRAGC	-0.0257456	-0.0388893	-0.0225411	0.170464	0.294784	-0.0561465	1.23198	1.06492	14.9529	11.2704	1.78969e-06	8.48128e-05	[R].SCGHQTSASSLK.[A]	1xCarbamidomethyl [C2]; 1xTMT6plex [K12]; 1xTMT6plex [N-Term]; 2xPhospho [S7(100); S/T]	0.0097912	0.00135822	1	1	1	4	Q9HB90	Q9HB90 [376-387]	Q9HB90 2xPhospho [S382(100); S/T]	Ras-related GTP-binding protein C		0	1880.84	3	1	627.617	-0.46	48.9175	0.0006697	0.00359	3.69
INTS3	-0.578647	-0.258266	-0.177285	-0.0491925	0.8324	0.00183115	1.55155	1.13916	15.8092	11.2621	1.80157e-06	8.51292e-05	[R].KGSSAVGSDSD.[-]	1xTMT6plex [K1]; 1xTMT6plex [N-Term]; 1xPhospho [S10(100)]	0.00198306	0.000394102	1	1	1	9	Q68E01	Q68E01 [1033-1043]	Q68E01 1xPhospho [S1042(100)]	Integrator complex subunit 3		1	1547.74	2	1	774.372	1.35	43.5833	0.0002568	0.0009104	2.78
CLIP1;CLIP2	-0.479048	-0.212591	-0.300365	-0.416279	0.165	-0.359685	0.73755	0.0923379	14.4739	11.2543	1.81269e-06	8.51292e-05	[R].KISGTTALQEALK.[E]	2xTMT6plex [K1; K13]; 1xTMT6plex [N-Term]; 1xPhospho [S3(99.5)]	0.00015835	0.000144834	2	2	1	4	P30622; Q9UDT6	P30622 [346-358]; Q9UDT6 [350-362]	P30622 1xPhospho [S348(99.5)]; Q9UDT6 1xPhospho [S352(99.5)]	CAP-Gly domain-containing linker protein 1;;CAP-Gly domain-containing linker protein 2		1	2127.24	3	1	709.751	0.08	90.7944	0.0001188	0.000114	6.21
MKI67	-0.485158	-0.308604	-0.631816	-0.81093	-0.647345	-1.0771	-1.03775	-1.08759	16.4972	11.2538	1.81337e-06	8.51292e-05	[R].GKSSEPVVIMK.[R]	2xTMT6plex [K2; K11]; 1xTMT6plex [N-Term]; 1xPhospho [S3(100)]	0.000275507	0.000144834	1	1	1	5	P46013	P46013 [3039-3049]	P46013 1xPhospho [S3041(100)]	Proliferation marker protein Ki-67		1	1942.11	3	1	648.04	0.09	77.519	0.0001128	0.0001563	5.64
SETD2	-0.584609	-0.238019	-0.13069	-0.833974	0.351629	-0.527073	0.370005	-0.206699	16.7799	11.2538	1.81344e-06	8.51292e-05	[R].LNDSPTLK.[K]	1xTMT6plex [K8]; 1xTMT6plex [N-Term]; 1xPhospho [S4(100)]	0.00604762	0.00100852	1	1	1	8	Q9BYW2	Q9BYW2 [621-628]	Q9BYW2 1xPhospho [S624(100)]	Histone-lysine N-methyltransferase SETD2		0	1425.78	2	1	713.391	-0.09	75.6938	0.0005024	0.002358	3.24
ZC3H13	-0.27626	-0.167118	-0.112998	-0.116191	0.282512	-0.340318	0.519911	0.39644	14.6178	11.2463	1.82409e-06	8.54283e-05	[R].FVHGPSPR.[G]	1xTMT6plex [N-Term]; 1xPhospho [S6(100)]	0.0078693	0.00118392	1	1	1	8	Q5T200	Q5T200 [59-66]	Q5T200 1xPhospho [S64(100)]	Zinc finger CCCH domain-containing protein 13		0	1205.6	3	1	402.539	-0.01	36.0753	0.0004743	0.002714	3.61
LIG1	-0.92514	-0.57524	-0.533502	-0.586732	0.165458	-0.841772	-0.708911	-1.2007	14.6044	11.2177	1.86595e-06	8.71842e-05	[R].VLGSEGEEEDEALSPAK.[G]	1xTMT6plex [K17]; 1xTMT6plex [N-Term]; 2xPhospho [S4(100); S14(100)]	0.000158624	0.000144834	1	1	1	10	P18858	P18858 [63-79]	P18858 2xPhospho [S66(100); S76(100)]	DNA ligase 1		0	2378.08	3	1	793.365	-0.07	104.084	6.62e-05	6.69e-05	6.91
NUCKS1	-0.916691	-0.363733	-0.446718	-0.324268	0.724427	-0.469028	0.910612	0.619527	17.8988	11.2102	1.87713e-06	8.75015e-05	[K].TSTSPPPEK.[S]	1xTMT6plex [K9]; 1xTMT6plex [N-Term]; 1xPhospho [S4(100)]	0.0162681	0.00177312	1	1	3	19	Q9H1E3	Q9H1E3 [220-228]	Q9H1E3 1xPhospho [S223(100)]	Nuclear ubiquitous casein and cyclin-dependent kinase substrate 1		0	1481.77	2	1	741.386	0.1	49.3354	0.0008972	0.005573	3.04
SQSTM1	-0.51665	-0.230643	-0.331703	-0.0432855	0.583073	-0.15295	0.517828	0.450365	16.1738	11.1977	1.89584e-06	8.80596e-05	[R].SRLTPVSPESSSTEEK.[S]	1xTMT6plex [K16]; 1xTMT6plex [N-Term]; 2xPhospho [T4(100); S7(100)]	0.000529526	0.000213588	1	1	2	11	Q13501	Q13501 [266-281]	Q13501 2xPhospho [T269(100); S272(100)]	Sequestosome-1		1	2352.11	3	1	784.709	-0.24	65.0027	0.0001128	0.0001539	5.61
SEC62	-1.58629	-0.833302	-0.537044	-0.817726	-0.220076	-1.42536	-0.90805	-1.53167	17.9206	11.1963	1.89793e-06	8.80596e-05	[K].AESGKEEDKK.[S]	3xTMT6plex [K5; K9; K10]; 1xTMT6plex [N-Term]; 1xPhospho [S3(100)]	0.000936235	0.000237222	1	1	1	9	Q99442	Q99442 [115-124]	Q99442 1xPhospho [S117(100)]	Translocation protein SEC62		2	2117.17	3	1	706.394	0.2	41.022	0.0001981	0.000494	3.22
SRRM2	-0.375084	-0.159047	-0.0503482	-0.161308	0.782013	-0.217532	1.19708	0.798053	14.9149	11.1858	1.91383e-06	8.85914e-05	[R].SRTPPVTR.[R]	1xTMT6plex [N-Term]; 1xPhospho [T3(100)]	0.00941577	0.00133575	1	1	2	7	Q9UQ35	Q9UQ35 [1925-1932]; [1948-1955]; [1960-1967]	Q9UQ35 1xPhospho [T1927(100)]; 1xPhospho [T1950(100)]; 1xPhospho [T1962(100)]	Serine/arginine repetitive matrix protein 2		1	1222.65	3	1	408.221	-0.66	27.7166	0.0006546	0.003475	2.89
IWS1	-0.942057	-0.442524	-0.343066	-0.299617	0.168377	-0.409026	-0.17201	-0.360702	17.2167	11.1662	1.94388e-06	8.97738e-05	[K].AAVLSDSEDEEKASAK.[K]	2xTMT6plex [K12; K16]; 1xTMT6plex [N-Term]; 2xPhospho [S5(100); S7(100)]	0.00086148	0.000213588	1	1	1	17	Q96ST2	Q96ST2 [394-409]	Q96ST2 2xPhospho [S398(100); S400(100)]	Protein IWS1 homolog		1	2497.21	3	1	833.074	-0.6	76.2867	0.0001128	0.0002363	4.78
PPP1R12A	-0.849158	-0.0700466	0.180639	-0.432995	0.44059	-0.20591	0.705714	0.370317	12.657	11.1596	1.95404e-06	9.00349e-05	[R].RSTGVSFWTQDSDENEQEQQSDTEEGSNKK.[E]	1xDeamidated [N/Q]; 2xTMT6plex [K29; K30]; 1xTMT6plex [N-Term]; 2xPhospho [S21(100); S/T]	0.000352005	0.000204766	1	1	2	4	O14974	O14974 [851-880]	O14974 2xPhospho [S871(100); S/T]	Protein phosphatase 1 regulatory subunit 12A		2	4294.89	4	1	1074.48	4.13	78.1728	8.53e-05	0.0001087	8.95
ZYX	-0.844643	-0.517155	-0.468417	-0.5366	0.779517	-0.537464	0.587051	-0.0217126	15.9825	11.1486	1.97124e-06	9.04911e-05	[K].FSPVTPK.[F]	1xTMT6plex [K7]; 1xTMT6plex [N-Term]; 1xPhospho [S2(100)]	0.0656284	0.00493713	1	1	2	9	Q15942	Q15942 [266-272]	Q15942 1xPhospho [S267(100)]	Zyxin		0	1313.73	3	1	438.58	-0.13	83.9922	0.002152	0.01951	2.8
CMTR1	-0.663967	-0.197027	-0.293873	-0.30024	0.454527	-0.0717445	0.718245	0.75303	13.5171	11.1475	1.97302e-06	9.04911e-05	[K].ASTTSLSGSDSETEGK.[Q]	1xTMT6plex [K16]; 1xTMT6plex [N-Term]; 1xPhospho [S9(100)]	0.000234406	0.000144834	1	1	3	6	Q8N1G2	Q8N1G2 [45-60]	Q8N1G2 1xPhospho [S53(100)]	Cap-specific mRNA (nucleoside-2'-O-)-methyltransferase 1		0	2094.98	2	1	1048	0.37	61.0712	0.0001188	0.0001513	4.62
SRRM1	-0.485096	-0.0999106	-0.229116	-0.0916873	0.21492	-0.277889	0.373785	0.30738	16.7988	11.127	2.00539e-06	9.17649e-05	[R].RYSPSPPPK.[R]	1xTMT6plex [K9]; 1xTMT6plex [N-Term]; 1xPhospho [S3(100)]	0.000976632	0.000237222	1	1	2	20	Q8IYB3	Q8IYB3 [603-611]	Q8IYB3 1xPhospho [S605(100)]	Serine/arginine repetitive matrix protein 1		1	1566.84	3	1	522.953	-0.31	43.1354	0.0002012	0.000356	3.99
RGL3	-0.364045	-0.315787	-0.0676803	-0.196075	0.50388	-0.428777	0.419498	0.259636	13.7284	11.1142	2.02606e-06	9.24987e-05	[R].DAPAGSPPASPGPQGPSTK.[L]	1xTMT6plex [K19]; 1xTMT6plex [N-Term]; 1xPhospho [S6(100)]	0.000161403	0.000144834	1	1	1	3	Q3MIN7	Q3MIN7 [564-582]	Q3MIN7 1xPhospho [S569(100)]	Ral guanine nucleotide dissociation stimulator-like 3		0	2257.13	3	1	753.047	-0.58	62.6551	6.62e-05	5.78e-05	5.86
PLEC	-0.332353	-0.184981	-0.0656483	-0.309448	0.358905	0.0513092	0.786083	0.656186	15.1297	11.1091	2.03435e-06	9.26651e-05	[K].AQLEPVASPAK.[K]	1xDeamidated [Q2]; 1xTMT6plex [K11]; 1xTMT6plex [N-Term]; 1xPhospho [S8(100)]	0.000461442	0.000204766	1	1	1	7	Q15149	Q15149 [1428-1438]	Q15149 1xPhospho [S1435(100)]	Plectin		0	1649.89	3	1	550.635	0.16	76.3064	0.0001128	0.0002274	4.38
STMN1	-0.881982	-0.55376	-0.455797	-0.340948	0.226564	-0.679325	-0.552865	-1.00344	18.9275	11.0906	2.06463e-06	9.38301e-05	[R].SKESVPEFPLSPPK.[K]	2xTMT6plex [K2; K14]; 1xTMT6plex [N-Term]; 1xPhospho [S11(100)]	8.32e-05	0.000141349	1	1	1	47	P16949	P16949 [28-41]	P16949 1xPhospho [S38(100)]	Stathmin		1	2309.28	3	1	770.431	0.53	91.4436	6.62e-05	4.7e-05	6.22
EHBP1	-0.272969	-0.158046	-0.0565364	-0.34305	0.71086	-0.166434	0.831573	0.54129	14.8119	11.0743	2.09172e-06	9.48452e-05	[K].DLSTSPKPSPIPSPVLGR.[K]	1xTMT6plex [K7]; 1xTMT6plex [N-Term]; 1xPhospho [S13(100)]	0.000662154	0.000213588	1	1	3	7	Q8NDI1	Q8NDI1 [424-441]	Q8NDI1 1xPhospho [S436(100)]	EH domain-binding protein 1		0	2386.31	4	1	597.334	-0.49	90.4339	0.0001128	0.0001864	4.22
MKI67	-0.795138	-0.452064	-0.102005	-0.348323	0.418042	-0.28238	0.384595	-0.240277	18.6759	11.0638	2.10936e-06	9.54282e-05	[K].AFKESPK.[Q]	2xTMT6plex [K3; K7]; 1xTMT6plex [N-Term]; 1xPhospho [S5(100)]	0.0777357	0.00567244	1	1	1	12	P46013	P46013 [2524-2530]	P46013 1xPhospho [S2528(100)]	Proliferation marker protein Ki-67		1	1573.9	2	1	787.452	-0.02	57.8266	0.002377	0.0228	1.91
HMGN3	-0.952361	-0.517218	-0.488517	-0.598059	-0.00047602	-0.573055	-0.0252859	-0.164792	19.2611	11.0598	2.1161e-06	9.55166e-05	[K].RKSPENTEGK.[D]	1xDeamidated [N6]; 2xTMT6plex [K2; K10]; 1xTMT6plex [N-Term]; 1xPhospho [S3(100)]	0.000568785	0.000213588	1	1	3	27	Q15651	Q15651 [4-13]	Q15651 1xPhospho [S6(100)]	High mobility group nucleosome-binding domain-containing protein 3		2	1914.03	4	1	479.263	0.12	39.2409	0.0002012	0.0002642	5.08
CEP131	-0.567655	-0.365413	-0.491963	-0.469731	0.338185	-0.582864	0.450297	0.299429	14.6367	11.056	2.12258e-06	9.55926e-05	[R].SVSVVTGSEQK.[R]	1xTMT6plex [K11]; 1xTMT6plex [N-Term]; 1xPhospho [S3(99.3)]	0.000743918	0.000213588	1	1	1	3	Q9UPN4	Q9UPN4 [45-55]	Q9UPN4 1xPhospho [S47(99.3)]	Centrosomal protein of 131 kDa		0	1658.88	3	1	553.63	0.13	70.4465	0.0001128	0.0003016	4.34
NDRG1	-0.387524	-0.133662	-0.0988248	0.176369	1.11057	0.133118	0.793489	0.635476	14.1488	11.041	2.14819e-06	9.65284e-05	[R].SHTSEGTR.[S]	1xTMT6plex [N-Term]; 1xPhospho [T3(100)]	0.0535038	0.0042349	1	1	2	10	Q92597	Q92597 [344-351]; [354-361]	Q92597 1xPhospho [T346(100)]; 1xPhospho [T356(100)]	Protein NDRG1		0	1183.53	2	1	592.269	-0.33	17.6212	0.001881	0.01616	2.41
NUCKS1	-0.9468	-0.338935	0.0698227	0.023195	1.1674	-0.229342	0.554621	0.12848	18.4786	11.0339	2.16038e-06	9.67943e-05	[R].SGKNSQEDSEDSEDKDVK.[T]	3xTMT6plex [K3; K15; K18]; 1xTMT6plex [N-Term]; 1xPhospho [S5(100)]	0.000155133	0.000144834	1	1	3	23	Q9H1E3	Q9H1E3 [50-67]	Q9H1E3 1xPhospho [S54(100)]	Nuclear ubiquitous casein and cyclin-dependent kinase substrate 1		2	2993.48	3	1	998.497	0.3	48.129	0.0001188	0.0001124	4.53
PPP1R7	-1.36325	-0.738197	-0.455254	-0.442728	0.214566	-0.516881	0.0484959	-0.33773	18.3989	11.032	2.16381e-06	9.67943e-05	[R].RVESEESGDEEGKK.[H]	2xTMT6plex [K13; K14]; 1xTMT6plex [N-Term]; 2xPhospho [S4(100); S7(100)]	0.00139403	0.000349478	1	1	1	19	Q15435	Q15435 [21-34]	Q15435 2xPhospho [S24(100); S27(100)]	Protein phosphatase 1 regulatory subunit 7		2	2426.15	3	1	809.386	-0.73	46.2172	0.0001134	0.000602	3.65
WDR20	-0.803645	-0.550164	-0.538579	-0.310533	0.71329	-0.567595	0.743904	0.59443	16.5396	11.021	2.18286e-06	9.74278e-05	[K].SSDKLNLVTK.[T]	2xTMT6plex [K4; K10]; 1xTMT6plex [N-Term]; 1xPhospho [S1(100)]	0.00176456	0.00037399	1	1	1	4	Q8TBZ3	Q8TBZ3 [491-500]	Q8TBZ3 1xPhospho [S491(100)]	WD repeat-containing protein 20		1	1872.08	3	1	624.698	-0.53	85.1579	0.0003427	0.000704	3.4
TRA2A	-0.616994	-0.243495	-0.287076	-0.241852	0.510554	-0.125781	0.892101	0.756485	15.4416	11.0139	2.19541e-06	9.751e-05	[R].SHSPMSNR.[R]	1xTMT6plex [N-Term]; 1xPhospho [S3(100)]	0.0121908	0.00156584	1	1	1	13	Q13595	Q13595 [98-105]	Q13595 1xPhospho [S100(100)]	Transformer-2 protein homolog alpha		0	1224.54	3	1	408.851	0.18	21.1832	0.0005528	0.004197	2.98
CCDC6	-0.86274	-0.463864	-0.239679	-0.627406	0.373128	-0.519098	0.255734	-0.121851	16.256	11.0133	2.19642e-06	9.751e-05	[R].RSNSPDKFK.[R]	1xDeamidated [N3]; 2xTMT6plex [K7; K9]; 1xTMT6plex [N-Term]; 1xPhospho [S4(100)]	0.00232382	0.000394102	1	1	2	8	Q16204	Q16204 [416-424]	Q16204 1xPhospho [S419(100)]	Coiled-coil domain-containing protein 6		2	1847	4	1	462.507	1	50.5426	0.0002568	0.001039	3.44
ATRX	-1.31161	-0.685408	-0.290449	-0.344648	0.880679	-0.417402	0.595286	0.00155916	17.2183	11.0076	2.20657e-06	9.751e-05	[K].STGKGDSCDSSEDKK.[S]	1xCarbamidomethyl [C8]; 3xTMT6plex [K4; K14; K15]; 1xTMT6plex [N-Term]; 2xPhospho [S7(100); S10(100)]	0.000455867	0.000204766	1	1	2	9	P46100	P46100 [1067-1081]	P46100 2xPhospho [S1073(100); S1076(100)]	Transcriptional regulator ATRX		2	2677.26	3	1	893.091	-0.71	45.8325	8.53e-05	0.0001353	5.18
POC5	-0.677232	0.0123147	-0.591169	1.06232	0.966945	-0.0795212	0.400058	1.21735	13.0263	18.0589	2.20896e-06	9.751e-05	[K].TDESSPVLSPR.[K]	1xTMT6plex [N-Term]; 1xPhospho [S9(100)]	0.00276916	0.000473324	1	1	2	2	Q8NA72	Q8NA72 [101-111]	Q8NA72 1xPhospho [S109(100)]	Centrosomal protein POC5		0	1496.72	2	1	748.864	0.59	64.2186	0.0002889	0.001207	3.27
MKI67	-0.445934	-0.186818	-0.0576562	-0.126222	0.394676	-0.334716	0.290513	0.0307062	15.2733	11.0061	2.20914e-06	9.751e-05	[K].MPCESSPPESADTPTSTR.[R]	1xCarbamidomethyl [C3]; 1xTMT6plex [N-Term]; 1xPhospho [S6(100)]	0.000400335	0.000204766	1	1	2	13	P46013	P46013 [1371-1388]	P46013 1xPhospho [S1376(100)]	Proliferation marker protein Ki-67		0	2258.95	3	1	753.654	-1.4	62.8681	0.0001128	0.0001641	3.9
DOCK5	-0.40287	-0.0492206	-0.220256	0.119362	0.557171	-0.172891	0.582027	0.34846	14.7845	10.9934	2.23192e-06	9.80887e-05	[R].RASSGAR.[V]	1xTMT6plex [N-Term]; 1xPhospho [S3(100)]	0.13906	0.00900127	1	1	2	6	Q9H7D0	Q9H7D0 [1708-1714]	Q9H7D0 1xPhospho [S1710(100)]	Dedicator of cytokinesis protein 5		1	1013.51	2	1	507.258	-0.03	5.1103	0.003398	0.03602	1.36
PRPF4B	-1.12146	-0.54862	-0.222784	-0.133998	0.986624	-0.527328	0.811137	0.237933	15.4759	10.9933	2.23208e-06	9.80887e-05	[K].HSSEEDKDKK.[H]	3xTMT6plex [K7; K9; K10]; 1xTMT6plex [N-Term]; 1xPhospho [S3(100)]	0.0901208	0.00650753	1	1	1	3	Q13523	Q13523 [59-68]	Q13523 1xPhospho [S61(100)]	Serine/threonine-protein kinase PRP4 homolog		2	2199.18	3	1	733.732	-0.26	35.8641	0.002314	0.02302	2.03
SET	-0.452723	-0.164457	-0.342142	-0.219118	0.305954	-0.320085	0.31739	0.323758	18.8053	10.9855	2.24608e-06	9.8487e-05	[K].RQSPLPPQK.[K]	1xTMT6plex [K9]; 1xTMT6plex [N-Term]; 1xPhospho [S3(100)]	0.00112011	0.000237222	1	1	1	41	Q01105	Q01105 [5-13]	Q01105 1xPhospho [S7(100)]	Protein SET		1	1588.9	3	1	530.304	0.41	46.0708	0.0001134	0.000501	4.25
H1-5	-0.820651	-0.341761	-0.377798	-0.37054	0.125605	-0.335073	0.194715	-0.220427	22.7847	10.9793	2.25734e-06	9.87638e-05	[K].ATKSPAKPK.[A]	3xTMT6plex [K3; K7; K9]; 1xTMT6plex [N-Term]; 1xPhospho [S4(100)]	0.00686751	0.00109615	1	1	2	63	P16401	P16401 [186-194]	P16401 1xPhospho [S189(100)]	Histone H1.5		1	1924.18	3	1	642.065	0.11	42.3153	0.0003732	0.002503	2.35
SRRM1	-0.614791	-0.345397	-0.133728	-0.455644	0.382841	-0.422264	0.268306	-0.0484887	17.249	10.9669	2.27993e-06	9.94935e-05	[R].HRPSPPATPPPK.[T]	1xTMT6plex [K12]; 1xTMT6plex [N-Term]; 1xPhospho [S4(100)]	0.000534659	0.000213588	1	1	2	10	Q8IYB3	Q8IYB3 [399-410]	Q8IYB3 1xPhospho [S402(100)]	Serine/arginine repetitive matrix protein 1		0	1820	3	1	607.338	0.77	41.0964	0.0001416	0.0003066	5.07
SPATS2L	-0.261696	0.402832	0.260804	0.823364	1.18091	0.193865	1.37643	1.35933	15.7014	17.9659	2.28484e-06	9.94935e-05	[R].SKSKQHQGNK.[D]	3xTMT6plex [K2; K4; K10]; 1xTMT6plex [N-Term]; 1xPhospho [S3(100)]	0.0118359	0.00155589	1	1	3	12	Q9NUQ6	Q9NUQ6 [73-82]	Q9NUQ6 1xPhospho [S75(100)]	SPATS2-like protein		2	2138.23	4	1	535.312	-0.22	27.2716	0.0007692	0.004249	2
QRICH1	-1.05649	-0.485761	-0.431271	-0.402555	0.37708	-0.422774	0.483532	0.334209	18.5099	10.9575	2.29739e-06	9.94935e-05	[K].KNPSNPK.[D]	1xDeamidated [N5]; 2xTMT6plex [K1; K7]; 1xTMT6plex [N-Term]; 1xPhospho [S4(100)]	0.0296826	0.00267821	1	1	1	7	Q2TAL8	Q2TAL8 [656-662]	Q2TAL8 1xPhospho [S659(100)]	Glutamine-rich protein 1		1	1552.87	3	1	518.295	0.13	41.302	0.001061	0.009688	2.34
DDX21	-0.931809	-0.239199	-0.160753	0.0951394	0.370393	-0.153319	0.440442	0.0124674	18.5186	10.9564	2.29937e-06	9.94935e-05	[K].KKEEPSQNDISPK.[T]	3xTMT6plex [K1; K2; K13]; 1xTMT6plex [N-Term]; 1xPhospho [S11(100)]	0.0002185	0.000144834	1	1	1	10	Q9NR30	Q9NR30 [79-91]	Q9NR30 1xPhospho [S89(100)]	Nucleolar RNA helicase 2		2	2496.39	4	1	624.853	0.09	50.7491	8.53e-05	0.0001029	5.49
PRAM1	-0.369326	-0.145432	-0.184859	0.370027	1.16927	0.230876	1.22995	1.18292	16.0197	10.956	2.3001e-06	9.94935e-05	[R].TSSEPEFNSLPR.[K]	1xTMT6plex [N-Term]; 1xPhospho [S3(99.4)]	0.00202682	0.000394102	1	1	3	9	Q96QH2	Q96QH2 [332-343]	Q96QH2 1xPhospho [S334(99.4)]	PML-RARA-regulated adapter molecule 1		0	1672.78	3	1	558.264	-0.55	78.6343	0.0002568	0.0009267	4.63
HDAC1	-0.614982	-0.243983	-0.124925	-0.261843	0.415655	-0.33002	0.326524	0.127184	17.4078	10.9539	2.30395e-06	9.94935e-05	[R].MLPHAPGVQMQAIPEDAIPEESGDEDEDDPDKR.[I]	1xDeamidated [Q]; 1xOxidation [M]; 1xTMT6plex [K32]; 1xTMT6plex [N-Term]; 1xPhospho [S22(100)]	3.49e-05	0.000141349	1	1	4	38	Q13547	Q13547 [372-404]	Q13547 1xPhospho [S393(100)]	Histone deacetylase 1		1	4186.89	4	1	1047.48	4.44	85.7033	6.62e-05	3.19e-05	9.92
API5	-1.04115	-0.490553	-0.617532	-0.648795	0.142396	-0.615564	0.107675	-0.0930499	20.1811	10.941	2.32808e-06	0.000100319	[K].KSSAGPK.[R]	2xTMT6plex [K1; K7]; 1xTMT6plex [N-Term]; 1xPhospho [S3(100)]	0.068082	0.00509559	1	1	2	17	Q9BZZ5	Q9BZZ5 [468-474]	Q9BZZ5 1xPhospho [S470(100)]	Apoptosis inhibitor 5		1	1441.84	3	1	481.284	0.04	38.1823	0.002229	0.02011	1.88
HIRIP3	-0.740695	-0.341176	-0.336943	-0.220489	0.615466	-0.322885	0.811891	0.501555	17.2769	10.9313	2.34636e-06	0.000100888	[K].SLKESEQESEEEILAQK.[K]	2xTMT6plex [K3; K17]; 1xTMT6plex [N-Term]; 1xPhospho [S9(100)]	0.000115185	0.000141349	1	1	1	10	Q9BW71	Q9BW71 [219-235]	Q9BW71 1xPhospho [S227(100)]	HIRA-interacting protein 3		1	2744.42	3	1	915.478	-0.07	79.4637	6.62e-05	6.46e-05	4.9
REPS1	-0.476027	-0.218845	-0.590314	0.358401	0.801532	-0.312151	0.169423	0.634367	15.6638	17.8516	2.38208e-06	0.00010205	[R].SSSLDMNR.[T]	1xDeamidated [N7]; 1xTMT6plex [N-Term]; 1xPhospho [S3(99.3)]	0.0618936	0.00475714	1	1	1	3	Q96D71	Q96D71 [560-567]	Q96D71 1xPhospho [S562(99.3)]	RalBP1-associated Eps domain-containing protein 1		0	1219.52	2	1	610.265	-0.25	51.7734	0.001684	0.01948	3.2
XRCC1	-0.896619	-0.616559	-0.502132	-0.311	0.599474	-0.642614	0.171384	0.21146	17.2274	10.9107	2.38572e-06	0.00010205	[K].TKPTQAAGPSSPQKPPTPEETK.[A]	3xTMT6plex [K2; K14; K22]; 1xTMT6plex [N-Term]; 1xPhospho [T17(100)]	9.89e-05	0.000141349	1	1	4	9	P18887	P18887 [437-458]	P18887 1xPhospho [T453(100)]	DNA repair protein XRCC1		0	3273.79	4	1	819.202	-0.99	57.3992	0.0001188	8.99e-05	8
H1-10	-0.628847	-0.216464	-0.177637	0.0238272	0.604418	-0.275711	0.492901	0.14026	18.777	10.9083	2.39044e-06	0.00010205	[K].AGGSAALSPSKK.[R]	2xTMT6plex [K11; K12]; 1xTMT6plex [N-Term]; 1xPhospho [S8(100)]	0.000536384	0.000213588	1	1	2	22	Q92522	Q92522 [24-35]	Q92522 1xPhospho [S31(100)]	Histone H1.10		1	1841.05	4	1	461.018	0.02	54.8761	0.0001128	0.0001556	4.23
SRSF11	-0.719124	-0.320765	-0.355852	-0.348716	0.382657	-0.285658	1.00593	0.59412	16.0774	10.9065	2.39383e-06	0.00010205	[K].LSRSPSPR.[R]	1xTMT6plex [N-Term]; 2xPhospho [S4(98.2); S6(100)]	0.00900844	0.00132062	1	1	1	9	Q05519	Q05519 [365-372]	Q05519 2xPhospho [S368(100); S370(100)]	Serine/arginine-rich splicing factor 11		1	1288.6	3	1	430.205	-0.38	40.0272	0.0006433	0.003343	3.49
PRPF3	-1.14746	-0.387259	-0.140586	-0.202602	0.54503	-0.294493	0.521137	0.107616	17.2127	10.8925	2.4212e-06	0.000102997	[R].IKWDEQTSNTKGDDDEESDEEAVK.[K]	3xTMT6plex [K2; K11; K24]; 1xTMT6plex [N-Term]; 1xPhospho [S18(100)]	5.84e-05	0.000141349	1	1	1	8	O43395	O43395 [602-625]	O43395 1xPhospho [S619(100)]	U4/U6 small nuclear ribonucleoprotein Prp3		2	3764.82	4	1	941.961	0.14	74.4096	6.62e-05	4.73e-05	6.82
MLLT1	-0.851268	-0.224373	-0.234999	-0.216079	0.215903	-0.199335	0.459633	0.232214	20.0688	10.8846	2.43675e-06	0.000103338	[K].RPATADSPKPSAK.[K]	2xTMT6plex [K9; K13]; 1xTMT6plex [N-Term]; 1xPhospho [S7(100)]	0.00179512	0.00037399	1	1	1	16	Q03111	Q03111 [286-298]	Q03111 1xPhospho [S292(100)]	Protein ENL		0	2093.17	4	1	524.049	0.48	41.2271	0.0001134	0.0004975	4.25
STMN1	-0.329682	-0.396427	-0.607256	-0.505526	-0.219096	-0.8277	-0.592652	-0.894915	14.2644	10.8831	2.43958e-06	0.000103338	[K].RASGQAFELILSPR.[S]	1xTMT6plex [N-Term]; 2xPhospho [S3(100); S12(100)]	6.49e-05	0.000141349	1	1	1	13	P16949	P16949 [14-27]	P16949 2xPhospho [S16(100); S25(100)]	Stathmin		1	1933.95	3	1	645.322	0.11	105.612	6.62e-05	4.83e-05	6.2
EIF4EBP1	-1.74229	-1.3155	-0.929983	-1.40312	-0.135824	-1.77189	-0.0626145	-0.845981	13.0945	17.7796	2.44574e-06	0.000103379	[R].NSPEDKR.[A]	1xTMT6plex [K6]; 1xTMT6plex [N-Term]; 1xPhospho [S2(100)]	0.0970387	0.00687696	1	1	1	4	Q13541	Q13541 [100-106]	Q13541 1xPhospho [S101(100)]	Eukaryotic translation initiation factor 4E-binding protein 1		1	1383.7	2	1	692.355	-0.84	28.8265	0.002807	0.02836	2.06
LBR	-0.120734	-0.130071	-0.201891	-0.296982	-0.0983739	-0.998076	-0.554864	-1.0735	15.0315	10.8721	2.46156e-06	0.000103828	[R].RSASASHQADIK.[E]	1xTMT6plex [K12]; 1xTMT6plex [N-Term]; 2xPhospho [S2(100); S4(100)]	0.000382509	0.000204766	1	1	1	4	Q14739	Q14739 [96-107]	Q14739 2xPhospho [S97(100); S99(100)]	Delta(14)-sterol reductase LBR		1	1888.91	3	1	630.308	0.09	39.1256	0.0001128	0.0001944	5.78
GTF2F1	-0.761944	-0.394977	-0.470871	-0.363799	0.194187	-0.43229	0.117856	-0.244679	17.7208	10.8512	2.50361e-06	0.000105379	[K].KAPTPQEK.[K]	1xDeamidated [Q6]; 2xTMT6plex [K1; K8]; 1xTMT6plex [N-Term]; 1xPhospho [T4(100)]	0.00690304	0.00109615	1	1	1	7	P35269	P35269 [328-335]	P35269 1xPhospho [T331(100)]	General transcription factor IIF subunit 1		1	1666.94	3	1	556.318	-0.09	46.153	0.0005444	0.002643	2.7
LUC7L2	-0.657497	-0.580487	-1.23093	-1.49185	-1.08032	-1.80266	-0.867598	-0.731071	14.7472	10.8126	2.58335e-06	0.000108506	[R].AMLDQLMGTSRDGDTTR.[Q]	1xDeamidated [Q5]; 1xTMT6plex [N-Term]; 1xPhospho [S10(98.9)]	0.000365792	0.000204766	1	1	2	5	Q9Y383	Q9Y383 [9-25]	Q9Y383 1xPhospho [S18(98.9)]	Putative RNA-binding protein Luc7-like 2		1	2177.98	3	1	726.663	-0.77	96.9396	0.0001128	0.0001643	4.54
CDC20	-0.75095	-0.226256	-0.393181	0.10279	0.680248	-0.346582	0.293265	-0.0303834	17.6044	10.7941	2.62264e-06	0.000109719	[R].TPGRTPGK.[S]	1xTMT6plex [K8]; 1xTMT6plex [N-Term]; 1xPhospho [T5(100)]	0.0609953	0.00474324	1	1	1	8	Q12834	Q12834 [55-62]	Q12834 1xPhospho [T59(100)]	Cell division cycle protein 20 homolog		1	1351.75	3	1	451.255	0.13	26.7225	0.001625	0.01543	2.09
TCOF1	-0.968164	-0.188885	-0.710844	0.231279	0.412271	-0.555435	0.0766293	0.342825	17.1152	10.7919	2.62724e-06	0.000109719	[K].DSESPSQK.[K]	1xTMT6plex [K8]; 1xTMT6plex [N-Term]; 1xPhospho [S4(100)]	0.00746399	0.00116495	1	1	1	7	Q13428	Q13428 [1468-1475]	Q13428 1xPhospho [S1471(100)]	Treacle protein		0	1415.68	2	1	708.345	0.5	38.6142	0.0005553	0.002835	2.74
SRRM1;ZNF318;THRAP3;PRPF38A	-0.328408	-0.068712	-0.222682	0.0254898	0.37839	-0.192565	0.422858	0.34166	20.0733	10.7893	2.63283e-06	0.000109719	[RK].RRSPSPR.[RFS]	1xTMT6plex [N-Term]; 2xPhospho [S3(100); S5(100)]	0.00871729	0.00132062	4	4	1	71	Q8IYB3; Q5VUA4; Q9Y2W1; Q8NAV1	Q8IYB3 [588-594]; Q5VUA4 [303-309]; Q9Y2W1 [132-138]; Q8NAV1 [248-254]	Q8IYB3 2xPhospho [S590(100); S592(100)]; Q5VUA4 2xPhospho [S305(100); S307(100)]; Q9Y2W1 2xPhospho [S134(100); S136(100)]; Q8NAV1 2xPhospho [S250(100); S252(100)]	Serine/arginine repetitive matrix protein 1;Zinc finger protein 318;Thyroid hormone receptor-associated protein 3;Pre-mRNA-splicing factor 38A		2	1244.59	3	1	415.534	-0.32	84.5225	0.0006433	0.003257	2.65
TOP2B	-0.549572	-0.0757855	-0.00729125	0.244037	0.543639	-0.267935	0.0867777	-0.292288	15.2207	10.7887	2.63423e-06	0.000109719	[R].KASGSENEGDYNPGR.[K]	1xDeamidated [N7]; 1xTMT6plex [K1]; 1xTMT6plex [N-Term]; 2xPhospho [S3(100); S5(100)]	0.000666763	0.000213588	1	1	1	9	Q02880	Q02880 [1548-1562]	Q02880 2xPhospho [S1550(100); S1552(100)]	DNA topoisomerase 2-beta		1	2199.94	3	1	733.983	-0.35	56.6223	0.0001416	0.0003715	5.12
AP3B1	-1.84308	-0.577244	-0.316869	-0.662597	0.0263271	-0.712261	0.524535	-0.38726	16.2702	17.567	2.64536e-06	0.000109953	[K].EGDELEDNGKNFYESDDDQKEK.[T]	1xDeamidated [N8]; 3xTMT6plex [K10; K20; K22]; 1xTMT6plex [N-Term]; 1xPhospho [S15(100)]	0.000589894	0.000213588	1	1	2	8	O00203	O00203 [262-283]	O00203 1xPhospho [S276(100)]	AP-3 complex subunit beta-1		2	3601.69	5	1	721.144	0.65	70.1345	0.0002012	0.000264	5.55
DOCK8	-0.744232	-0.243207	-0.331177	-0.481962	0.33771	-0.401013	0.425372	0.40448	16.6667	10.7511	2.71629e-06	0.000112667	[R].VMSSSNPDLAGTHSAADEEVK.[N]	1xTMT6plex [K21]; 1xTMT6plex [N-Term]; 1xPhospho [S5(99.2)]	3.22e-05	0.000141349	1	1	2	9	Q8NF50	Q8NF50 [900-920]	Q8NF50 1xPhospho [S904(99.2)]	Dedicator of cytokinesis protein 8		0	2683.27	3	1	895.094	-0.32	71.7015	6.62e-05	2.39e-05	9.4
DYRK1A	-0.423569	-0.134372	-0.0993834	-0.246152	0.599664	-0.449657	0.480169	0.157833	18.0025	10.739	2.74339e-06	0.000113555	[R].IYQYIQSR.[F]	1xTMT6plex [N-Term]; 1xPhospho [Y4(100)]	0.00326564	0.000518462	1	2	1	13	Q13627	Q13627 [318-325]	Q13627 1xPhospho [Y321(100)]	Dual specificity tyrosine-phosphorylation-regulated kinase 1A		0	1379.69	2	1	690.35	-0.22	78.3545	0.0001278	0.000994	2.83
ATXN2L	-0.406249	-0.209436	-0.220871	-0.0356944	0.95477	0.2541	0.818865	0.722864	16.7126	10.7351	2.75202e-06	0.000113676	[K].STSTPTSPGPR.[T]	1xTMT6plex [N-Term]; 1xPhospho [S7(100)]	0.00124827	0.000304349	1	1	3	14	Q8WWM7	Q8WWM7 [678-688]	Q8WWM7 1xPhospho [S684(100)]	Ataxin-2-like protein		0	1396.67	3	1	466.228	1.46	37.1541	0.000245	0.0006248	4.33
GTF3C2	-0.960176	-0.449117	-0.354978	-0.335693	0.379422	-0.464604	0.279994	0.137069	18.5827	10.7167	2.79387e-06	0.000115166	[K].DLDRPESQSPK.[R]	1xTMT6plex [K11]; 1xTMT6plex [N-Term]; 1xPhospho [S9(100)]	0.00150228	0.000349478	1	1	1	15	Q8WUA4	Q8WUA4 [159-169]	Q8WUA4 1xPhospho [S167(100)]	General transcription factor 3C polypeptide 2		0	1809.91	3	1	603.977	0.12	48.8324	0.0001134	0.0004097	3.59
S100A11	-0.434719	-0.276197	-0.433838	-0.0917511	0.476946	-0.418262	0.332746	0.0915262	16.2815	10.7117	2.80529e-06	0.000115399	[K].ISSPTETER.[C]	1xTMT6plex [N-Term]; 1xPhospho [S3(100)]	0.00715813	0.00111805	1	1	2	7	P31949	P31949 [4-12]	P31949 1xPhospho [S6(100)]	Protein S100-A11		0	1328.63	2	1	664.819	0.63	55.0754	0.0005553	0.00273	3.09
MKI67	-0.361546	0.0480297	-0.294313	0.186683	0.162626	-0.804111	-1.7834	-1.48348	17.3571	17.3799	2.8364e-06	0.00011627	[R].KQTPSAGK.[A]	2xTMT6plex [K1; K8]; 1xTMT6plex [N-Term]; 1xPhospho [T3(100)]	0.0277001	0.00253132	1	1	1	2	P46013	P46013 [1773-1780]	P46013 1xPhospho [T1775(100)]	Proliferation marker protein Ki-67		1	1583.91	3	1	528.642	-0.47	40.3532	0.001022	0.009106	2.06
MLF2	-0.420649	-0.244359	-0.210535	-0.595593	0.166286	-0.413002	0.196164	-0.0601279	17.2268	10.6975	2.83813e-06	0.00011627	[R].LAIQGPEDSPSR.[Q]	1xTMT6plex [N-Term]; 1xPhospho [S9(99.3)]	0.000418137	0.000204766	1	1	3	13	Q15773	Q15773 [230-241]	Q15773 1xPhospho [S238(99.3)]	Myeloid leukemia factor 2		0	1578.77	2	1	789.89	0.39	74.7711	0.0001128	0.0001518	4.26
VIRMA	-0.462775	-0.478991	-0.374513	-0.474689	-0.00891446	0.0132582	0.668738	0.570096	13.962	10.6739	2.89364e-06	0.000118301	[R].GPLPPLRPLSSTGYRPSPR.[D]	1xTMT6plex [N-Term]; 1xPhospho [S10(96.7)]	0.00434405	0.000887591	1	1	3	3	Q69YN4	Q69YN4 [1750-1768]	Q69YN4 1xPhospho [S1759(96.7)]	Protein virilizer homolog		0	2357.27	3	1	786.428	0.16	78.3481	0.0004868	0.001773	3.99
CABIN1	-0.507778	-0.438572	-0.533033	-0.816973	-0.759938	-1.29239	-0.739304	-0.710591	16.4164	10.6575	2.93288e-06	0.000119362	[R].GKNEESLESTEGFR.[A]	1xTMT6plex [K2]; 1xTMT6plex [N-Term]; 1xPhospho [S6(100)]	0.00110249	0.000237222	1	1	1	3	Q9Y6J0	Q9Y6J0 [1434-1447]	Q9Y6J0 1xPhospho [S1439(100)]	Calcineurin-binding protein cabin-1		1	2121.03	3	1	707.68	-0.71	62.3294	0.0001981	0.0005651	3.99
NCOR2	-0.518342	-0.146814	-0.389874	0.182626	0.400761	-0.0937626	0.365148	0.380877	16.1439	10.6547	2.9396e-06	0.000119362	[R].ANASPQKPLDLK.[Q]	1xDeamidated [N/Q]; 2xTMT6plex [K7; K12]; 1xTMT6plex [N-Term]; 1xPhospho [S4(100)]	0.00288495	0.000497683	1	1	2	7	Q9Y618	Q9Y618 [953-964]	Q9Y618 1xPhospho [S956(100)]	Nuclear receptor corepressor 2		0	2050.16	3	1	684.057	0.08	77.7449	0.0001278	0.0008595	3.03
SRRM2	-0.864601	-0.246295	-0.558547	0.0433116	0.633714	-0.566751	0.395411	0.243761	15.1268	10.6533	2.94316e-06	0.000119362	[R].RGEGDAPFSEPGTTSTQRPSSPETATK.[Q]	1xTMT6plex [K27]; 1xTMT6plex [N-Term]; 2xPhospho [T13(85.5); T14(85.5)]	8.49e-05	0.000141349	1	1	3	12	Q9UQ35	Q9UQ35 [303-329]	Q9UQ35 2xPhospho [T315(85.5); T316(85.5)]	Serine/arginine repetitive matrix protein 2		1	3409.57	4	1	853.148	-0.84	62.5616	6.62e-05	4.81e-05	7.78
CBX1	-1.10787	-0.699368	-0.180579	0.103449	0.800554	-0.434733	0.634627	-0.0668715	14.2402	10.6531	2.94351e-06	0.000119362	[R].KADSDSEDKGEESKPK.[K]	4xTMT6plex [K1; K9; K14; K16]; 1xTMT6plex [N-Term]; 2xPhospho [S4(100); S6(100)]	0.00031483	0.000190394	1	1	2	7	P83916	P83916 [86-101]	P83916 2xPhospho [S89(100); S91(100)]	Chromobox protein homolog 1		2	3055.56	4	1	764.646	0.45	50.1891	0.0001338	0.0001935	4.95
TOP2B	-0.752807	-0.147445	-0.41135	0.351026	0.664417	-0.532028	0.108418	0.303603	13.6638	10.646	2.96067e-06	0.000119747	[K].YTFDFSEEEDDDADDDDDDNNDLEELK.[V]	1xTMT6plex [K27]; 1xTMT6plex [N-Term]; 1xPhospho [S6(100)]	0.0079536	0.00120938	1	1	1	3	Q02880	Q02880 [1370-1396]	Q02880 1xPhospho [S1375(100)]	DNA topoisomerase 2-beta		0	3766.49	3	1	1256.17	1.32	105.957	0.0004743	0.002443	4.13
STT3B	-0.698155	-0.238323	-0.165064	0.123588	0.706105	-0.278553	0.5857	0.275413	15.739	10.6443	2.96502e-06	0.000119747	[R].ENPPVEDSSDEDDKRNQGNLYDK.[A]	1xDeamidated [N/Q]; 2xTMT6plex [K14; K23]; 1xTMT6plex [N-Term]; 2xPhospho [S8(100); S9(100)]	0.000469985	0.000204766	1	1	4	15	Q8TCJ2	Q8TCJ2 [491-513]	Q8TCJ2 2xPhospho [S498(100); S499(100)]	Dolichyl-diphosphooligosaccharide--protein glycosyltransferase subunit STT3B		2	3512.57	4	1	878.897	-1.67	72.0208	8.53e-05	0.0001388	6.4
BCLAF1	-1.35097	-0.751969	-0.495316	-0.656163	0.460252	-0.815017	0.276705	-0.247236	15.4468	10.6374	2.98175e-06	0.000120008	[R].DKEASKEK.[G]	3xTMT6plex [K2; K6; K8]; 1xTMT6plex [N-Term]; 1xPhospho [S5(100)]	0.0151789	0.00168909	1	1	1	4	Q9NYF8	Q9NYF8 [357-364]	Q9NYF8 1xPhospho [S361(100)]	Bcl-2-associated transcription factor 1		2	1931.1	3	1	644.372	-0.63	39.5276	0.0008696	0.005261	2.07
DTD1	-0.690362	-0.1874	-0.0494309	-0.327464	0.0478785	-0.840411	-0.905569	-1.18403	14.016	10.6367	2.98351e-06	0.000120008	[R].AKGPSESSKER.[N]	2xTMT6plex [K2; K9]; 1xTMT6plex [N-Term]; 2xPhospho [S5(100); S8(98.4)]	0.0278916	0.00253132	1	1	1	3	Q8TEA8	Q8TEA8 [175-185]	Q8TEA8 2xPhospho [S179(100); S182(98.4)]	D-aminoacyl-tRNA deacylase 1		2	2023.02	3	1	675.012	-0.94	38.6538	0.001176	0.008975	2.52
ITGA4	-0.354327	-0.0732728	-0.336959	0.276367	0.682524	-0.212938	0.560626	0.395211	16.067	10.6308	2.99816e-06	0.000120355	[R].RDSWSYINSK.[S]	1xTMT6plex [K10]; 1xTMT6plex [N-Term]; 1xPhospho [S3(100)]	0.000350096	0.000204766	1	1	1	9	P13612	P13612 [1019-1028]	P13612 1xPhospho [S1021(100)]	Integrin alpha-4		1	1793.9	3	1	598.638	-0.3	72.4378	8.53e-05	0.0001082	6.08
TP53BP1	-0.702715	-0.501626	-0.236068	-0.257131	0.66872	-0.383808	0.501703	0.254439	15.6991	10.6277	3.00571e-06	0.000120416	[R].SEDMPFSPK.[A]	1xOxidation [M4]; 1xTMT6plex [K9]; 1xTMT6plex [N-Term]; 1xPhospho [S7(100)]	0.00645813	0.00105259	1	1	1	7	Q12888	Q12888 [259-267]	Q12888 1xPhospho [S265(100)]	TP53-binding protein 1		0	1591.75	3	1	531.254	-0.6	69.7755	0.000349	0.002179	3.48
GPHN	-0.375448	-0.190551	-0.094939	-0.0451153	0.26979	-0.349942	1.18835	1.03729	16.2093	17.2077	3.02611e-06	0.00012099	[R].ASHSAVDITK.[V]	1xTMT6plex [K10]; 1xTMT6plex [N-Term]; 1xPhospho [S4(100)]	0.00114719	0.000237222	1	1	1	7	Q9NQX3	Q9NQX3 [302-311]	Q9NQX3 1xPhospho [S305(100)]	Gephyrin		0	1566.83	3	1	522.948	-0.15	51.6419	0.0001134	0.0005563	4.21
XRCC1	-1.25982	-0.679893	-0.486638	-0.40723	0.872997	-0.654285	0.422142	0.0583121	15.7705	10.6149	3.03766e-06	0.000121209	[K].TKPTQAAGPSSPQKPPTPEETK.[A]	3xTMT6plex [K2; K14; K22]; 1xTMT6plex [N-Term]; 2xPhospho [T17(100); S/T]	0.000323152	0.000204766	1	1	2	6	P18887	P18887 [437-458]	P18887 2xPhospho [T453(100); S/T]	DNA repair protein XRCC1		0	3353.76	4	1	839.195	0.65	60.2707	8.53e-05	0.0001246	6.65
GTSE1	-0.352335	0.0774205	-0.165819	0.180554	0.482052	0.0993437	0.61476	0.596154	16.1226	10.6083	3.05414e-06	0.000121553	[K].KEIPASPSR.[T]	1xTMT6plex [K1]; 1xTMT6plex [N-Term]; 1xPhospho [S6(99.3)]	0.00259917	0.000473324	1	1	1	7	Q9NYZ3	Q9NYZ3 [238-246]	Q9NYZ3 1xPhospho [S243(99.3)]	G2 and S phase-expressed protein 1		1	1522.84	3	1	508.285	0.24	47.4141	0.0002889	0.001144	3.25
RBM15	-0.372853	-0.203207	-0.153155	-0.267106	0.415468	-0.472197	0.199879	-0.284403	17.506	10.6066	3.05847e-06	0.000121553	[R].LHSYSSPSTK.[N]	1xTMT6plex [K10]; 1xTMT6plex [N-Term]; 1xPhospho [S5(98.6)]	0.00306178	0.000518462	1	1	3	13	Q96T37	Q96T37 [123-132]	Q96T37 1xPhospho [S127(98.6)]	RNA-binding protein 15		0	1644.84	3	1	548.951	-0.48	54.7777	0.0003509	0.001148	3.99
PATL1	-0.544034	-0.331853	-0.268015	-0.582882	0.402077	-0.583333	0.32131	-0.0849954	16.7355	10.5922	3.09515e-06	0.000122766	[R].STSPIIGSPPVR.[A]	1xTMT6plex [N-Term]; 1xPhospho [S3(100)]	0.00322074	0.000518462	1	1	2	23	Q86TB9	Q86TB9 [177-188]	Q86TB9 1xPhospho [S179(100)]	Protein PAT1 homolog 1		0	1519.81	2	1	760.408	0.77	60.5139	0.0003509	0.001078	3.26
API5	-0.9168	-0.530132	-0.395906	-0.359596	0.150464	-0.530136	-0.0238392	-0.169242	17.3602	10.5793	3.12835e-06	0.000123837	[R].ASEDTTSGSPPK.[K]	1xTMT6plex [K12]; 1xTMT6plex [N-Term]; 1xPhospho [S9(100)]	0.000950682	0.000237222	1	1	1	18	Q9BZZ5	Q9BZZ5 [456-467]	Q9BZZ5 1xPhospho [S464(100)]	Apoptosis inhibitor 5		0	1714.83	3	1	572.282	1.09	35.3478	0.0002012	0.0004119	4.26
CEP170	-0.843173	-0.675417	-0.921448	-0.9389	-0.153914	-0.90519	0.421923	0.165056	16.1887	10.5734	3.14349e-06	0.000124083	[K].VVTQRSEIGEK.[Q]	1xTMT6plex [K11]; 1xTMT6plex [N-Term]; 1xPhospho [S6(100)]	0.00578184	0.00100852	1	1	1	4	Q5SW79	Q5SW79 [662-672]	Q5SW79 1xPhospho [S667(100)]	Centrosomal protein of 170 kDa		1	1783.97	3	1	595.329	0.31	63.5784	0.0004244	0.001819	3.01
SIPA1	-0.427389	-0.163318	-0.123259	-0.104514	0.582645	-0.272473	0.351654	0.0455769	15.8792	10.5721	3.14702e-06	0.000124083	[R].SGSDAGEARPPTPASPR.[A]	1xTMT6plex [N-Term]; 1xPhospho [S3(100)]	0.00076848	0.000213588	1	1	2	11	Q96FS4	Q96FS4 [53-69]	Q96FS4 1xPhospho [S55(100)]	Signal-induced proliferation-associated protein 1		0	1961.93	3	1	654.648	1.22	48.3576	0.0002012	0.0003212	4.38
HDGF	-0.720097	-0.284427	-0.203675	-0.306562	0.233339	-0.256693	0.290363	0.0106356	22.4181	10.5668	3.16082e-06	0.000124382	[R].AGDLLEDSPKRPK.[E]	2xTMT6plex [K10; K13]; 1xTMT6plex [N-Term]; 1xPhospho [S8(100)]	0.000936235	0.000237222	1	1	1	64	P51858	P51858 [158-170]	P51858 1xPhospho [S165(100)]	Hepatoma-derived growth factor		1	2193.22	2	1	1097.12	0.5	61.4791	0.0001128	0.000255	3.72
RAB11FIP1	-0.646319	-0.337944	-0.440137	-0.0819109	0.390666	-0.281487	0.39606	-0.109167	15.5543	10.5506	3.20349e-06	0.000125813	[R].RSSLLSLMTGK.[K]	1xTMT6plex [K11]; 1xTMT6plex [N-Term]; 1xPhospho [S3(100)]	0.000156996	0.000144834	1	1	2	12	Q6WKZ4	Q6WKZ4 [433-443]	Q6WKZ4 1xPhospho [S435(100)]	Rab11 family-interacting protein 1		1	1730.96	3	1	577.66	0.56	96.6959	6.62e-05	6.13e-05	5.82
SNRNP70	-1.08847	-0.709047	-0.48585	-0.70456	0.66488	-0.813812	0.317864	-0.107548	17.0123	10.5454	3.21731e-06	0.000126107	[R].SRDKEER.[R]	1xTMT6plex [K4]; 1xTMT6plex [N-Term]; 1xPhospho [S1(100)]	0.0497697	0.00401386	1	1	1	8	P08621	P08621 [268-274]	P08621 1xPhospho [S268(100)]	U1 small nuclear ribonucleoprotein 70 kDa		2	1457.75	2	1	729.379	-0.32	19.5149	0.001413	0.01577	2.1
ZC3H8	-0.426972	-0.212037	-0.209506	0.0946247	0.786066	-0.523743	0.249258	-0.285939	15.4888	10.5424	3.22517e-06	0.000126167	[R].HSAISPK.[S]	1xTMT6plex [K7]; 1xTMT6plex [N-Term]; 1xPhospho [S5(100)]	0.0034522	0.000658179	1	1	1	5	Q8N5P1	Q8N5P1 [55-61]	Q8N5P1 1xPhospho [S59(100)]	Zinc finger CCCH domain-containing protein 8		0	1277.7	3	1	426.572	0.43	41.757	0.0003943	0.001457	4.09
SH3KBP1	-0.269106	-0.352394	-0.44795	0.0319133	0.364666	0.111427	1.22667	1.08258	14.2767	17.0339	3.23224e-06	0.000126196	[K].APEKPLHEVPSGNSLLSSETILR.[T]	1xTMT6plex [K4]; 1xTMT6plex [N-Term]; 1xPhospho [S11(100)]	0.000190739	0.000144834	1	1	2	2	Q96B97	Q96B97 [69-91]	Q96B97 1xPhospho [S79(100)]	SH3 domain-containing kinase-binding protein 1		0	3012.62	4	1	753.909	-0.7	90.0102	6.62e-05	6.53e-05	6.56
PRPF3	-1.38962	-0.64401	-0.550793	-0.439786	0.67821	-0.556524	0.393927	-0.0572865	17.7801	10.5362	3.24181e-06	0.000126323	[K].WDEQTSNTKGDDDEESDEEAVKK.[T]	3xTMT6plex [K9; K22; K23]; 1xTMT6plex [N-Term]; 1xPhospho [S16(100)]	0.000224257	0.000144834	1	1	1	11	O43395	O43395 [604-626]	O43395 1xPhospho [S619(100)]	U4/U6 small nuclear ribonucleoprotein Prp3		2	3651.74	5	1	731.153	0.09	68.4239	6.62e-05	7.42e-05	7.63
BRMS1L	-1.43242	-0.805821	-0.541097	-0.580153	0.205232	-0.650752	-0.0379065	-0.287268	16.9033	10.5291	3.26116e-06	0.000126829	[R].KDPFSPDKK.[K]	3xTMT6plex [K1; K8; K9]; 1xTMT6plex [N-Term]; 1xPhospho [S5(100)]	0.00386098	0.000759232	1	1	1	8	Q5PSV4	Q5PSV4 [193-201]	Q5PSV4 1xPhospho [S197(100)]	Breast cancer metastasis-suppressor 1-like protein		2	2058.18	3	1	686.732	-0.13	73.588	0.0003509	0.001023	3.29
ANLN	-0.734403	-0.31565	-0.375372	-0.200335	0.455056	-0.523172	0.126793	-0.137883	19.2806	10.5253	3.27129e-06	0.000126976	[K].TPISPLK.[T]	1xTMT6plex [K7]; 1xTMT6plex [N-Term]; 1xPhospho [S4(100)]	0.0431118	0.00367869	1	1	1	20	Q9NQW6	Q9NQW6 [320-326]	Q9NQW6 1xPhospho [S323(100)]	Anillin		0	1293.76	2	1	647.383	-0.35	83.7869	0.00166	0.01323	2.77
DNMT1	-0.784482	-0.37048	-0.263199	-0.032768	0.393389	-0.277414	0.414213	0.264117	15.4934	10.5179	3.29161e-06	0.000127516	[K].EADDDEEVDDNIPEMPSPK.[K]	1xOxidation [M15]; 1xTMT6plex [K19]; 1xTMT6plex [N-Term]; 1xPhospho [S17(100)]	8.14e-05	0.000141349	1	1	1	9	P26358	P26358 [698-716]	P26358 1xPhospho [S714(100)]	DNA (cytosine-5)-methyltransferase 1		0	2699.17	3	1	900.395	0.44	78.4414	6.62e-05	4.63e-05	5.25
SNX17	-0.269792	-0.117106	-0.186601	-0.361009	0.584646	-0.298533	0.775629	0.31492	17.6978	10.5145	3.30085e-06	0.000127626	[R].RSDSQQAVK.[S]	1xTMT6plex [K9]; 1xTMT6plex [N-Term]; 1xPhospho [S4(100)]	0.00214582	0.000394102	1	1	1	14	Q15036	Q15036 [406-414]	Q15036 1xPhospho [S409(100)]	Sorting nexin-17		1	1556.82	3	1	519.611	-0.31	44.4301	0.0003012	0.0006242	4.01
CUSTOS	-0.51847	-0.231635	-0.171655	-0.0618383	0.390144	-0.274073	0.324524	0.0288721	16.5203	10.5089	3.31618e-06	0.000127971	[R].EKEESPQPR.[R]	1xDeamidated [Q7]; 1xTMT6plex [K2]; 1xTMT6plex [N-Term]; 1xPhospho [S5(100)]	0.0130194	0.00156584	1	1	1	12	Q96C57	Q96C57 [134-142]	Q96C57 1xPhospho [S138(100)]	Protein CUSTOS		1	1638.81	3	1	546.943	0.09	35.4954	0.0005944	0.004485	3.39
XRCC6	-1.15999	-0.669398	-0.543286	-0.601393	0.0948501	-0.518164	0.286043	0.258212	14.8833	10.5042	3.32904e-06	0.00012822	[K].VEYSEEELK.[T]	1xTMT6plex [K9]; 1xTMT6plex [N-Term]; 1xPhospho [S4(100)]	0.00523969	0.000995315	1	1	1	3	P12956	P12956 [557-565]	P12956 1xPhospho [S560(100)]	X-ray repair cross-complementing protein 6		0	1663.82	2	1	832.415	0.21	70.0516	0.0003768	0.00136	3.3
SPTBN1	-0.206013	0.132844	0.290703	0.981565	1.50679	0.651176	3.0801	2.76168	14.9629	16.9406	3.34943e-06	0.000128756	[R].TSSKESSPIPSPTSDRK.[A]	2xTMT6plex [K4; K17]; 1xTMT6plex [N-Term]; 1xPhospho [S3(98.5)]	0.00142907	0.000349478	1	1	2	2	Q01082	Q01082 [2159-2175]	Q01082 1xPhospho [S2161(98.5)]	Spectrin beta chain, non-erythrocytic 1		2	2571.36	4	1	643.595	-1.41	56.1713	0.0002568	0.0006972	3.65
FAF1	-0.415439	-0.121006	-0.347981	0.000529132	0.347916	-0.361447	0.299365	0.221538	17.2105	10.4881	3.37405e-06	0.000129453	[R].RSSPAQTR.[E]	1xDeamidated [Q6]; 1xTMT6plex [N-Term]; 1xPhospho [S3(99.1)]	0.00723313	0.00111805	1	1	3	24	Q9UNN5	Q9UNN5 [268-275]	Q9UNN5 1xPhospho [S270(99.1)]	FAS-associated factor 1		1	1212.59	3	1	404.869	0.02	18.8743	0.0003606	0.00246	3.41
CNK3/IPCEF1	-0.411964	-0.0937711	-0.224629	-0.0244863	0.363044	-0.144963	0.395336	0.291048	15.007	10.4816	3.39222e-06	0.0001299	[R].ASPAPDDTDDTPQELK.[K]	1xTMT6plex [K16]; 1xTMT6plex [N-Term]; 1xPhospho [S2(100)]	0.000278901	0.000144834	1	2	1	12	G9CGD6	G9CGD6 [872-887]	G9CGD6 1xPhospho [S873(100)]	CNK3/IPCEF1 fusion protein		0	2238.06	3	1	746.691	0.17	74.9498	8.53e-05	0.0001332	4.88
SAFB	-0.891853	-0.579708	-0.633531	-0.434232	0.074707	-0.474135	-0.206625	-0.214568	16.7371	10.4784	3.40146e-06	0.000130005	[R].ASKSQDRK.[S]	2xTMT6plex [K3; K8]; 1xTMT6plex [N-Term]; 1xPhospho [S4(100)]	0.0263989	0.00247043	1	1	1	6	Q15424	Q15424 [586-593]	Q15424 1xPhospho [S589(100)]	Scaffold attachment factor B1		2	1686.95	2	1	843.979	0.11	28.3972	0.001152	0.008512	1.89
SLC12A2	-0.359411	-0.0635212	0.0215322	0.23303	0.956833	0.239089	1.55512	1.44497	14.7858	10.4684	3.42989e-06	0.000130766	[R].DGGGVRDEGPAAAGDGLGRPLGPTPSQSR.[F]	1xTMT6plex [N-Term]; 1xPhospho [S26(98.2)]	0.000272837	0.000144834	1	1	1	9	P55011	P55011 [52-80]	P55011 1xPhospho [S77(98.2)]	Solute carrier family 12 member 2		1	3056.47	4	1	764.873	-1.55	62.5574	0.0001188	0.0001714	5.41
ARHGEF6;ARHGEF7	-0.471171	-0.0715427	-0.314496	0.110333	0.752262	-0.460511	0.481453	0.373287	17.3113	10.466	3.43662e-06	0.000130766	[R].MSGFIYQGK.[IL]	1xOxidation [M1]; 1xTMT6plex [K9]; 1xTMT6plex [N-Term]; 1xPhospho [S2(100)]	0.00169074	0.000349478	2	2	1	32	Q15052; Q14155	Q15052 [487-495]; Q14155 [517-525]	Q15052 1xPhospho [S488(100)]; Q14155 1xPhospho [S518(100)]	Rho guanine nucleotide exchange factor 6;Rho guanine nucleotide exchange factor 7		0	1584.79	3	1	528.935	-0.06	91.7874	0.0003427	0.0007159	3.6
HSPA1B	-0.812521	-0.199985	-0.403325	-0.188031	0.263741	-0.41304	0.115715	0.0453904	17.5905	10.4645	3.44105e-06	0.000130766	[K].DISQNKR.[A]	1xDeamidated [Q4]; 1xTMT6plex [K6]; 1xTMT6plex [N-Term]; 1xPhospho [S3(100)]	0.135077	0.00883291	1	2	1	9	P0DMV9	P0DMV9 [252-258]	P0DMV9 1xPhospho [S254(100)]	Heat shock 70 kDa protein 1B		1	1399.73	3	1	467.25	-0.11	40.0302	0.003596	0.03953	2.04
RANBP3	-0.762034	-0.475174	-0.572294	-0.0920823	0.380543	-0.537124	0.0519711	-0.134014	17.199	10.4606	3.45201e-06	0.000130934	[R].VLSPPKLNEVSSDANR.[E]	1xTMT6plex [K6]; 1xTMT6plex [N-Term]; 1xPhospho [S3(100)]	0.000433196	0.000204766	1	1	1	15	Q9H6Z4	Q9H6Z4 [331-346]	Q9H6Z4 1xPhospho [S333(100)]	Ran-binding protein 3		1	2264.21	3	1	755.407	0.12	84.3437	8.53e-05	0.0001298	3.86
KDM2B	-0.834126	-0.66628	-0.737889	-1.30917	-0.802849	-1.60142	-0.38983	-0.61791	16.1419	10.449	3.48559e-06	0.000131956	[R].ELSKELNHEIQR.[T]	1xTMT6plex [K4]; 1xTMT6plex [N-Term]; 1xPhospho [S3(100)]	0.00152765	0.000349478	1	1	1	5	Q8NHM5	Q8NHM5 [949-960]	Q8NHM5 1xPhospho [S951(100)]	Lysine-specific demethylase 2B		1	2034.08	4	1	509.274	-1.3	59.5077	0.0001134	0.0004178	5.07
PHIP	-0.838036	-0.187125	-0.190743	0.153854	0.449459	-0.180705	0.475675	0.295488	19.2717	10.4387	3.51584e-06	0.000132849	[K].KVNEEKDGPISPK.[K]	3xTMT6plex [K1; K6; K13]; 1xTMT6plex [N-Term]; 1xPhospho [S11(100)]	0.00130539	0.000331511	1	1	1	12	Q8WWQ0	Q8WWQ0 [901-913]	Q8WWQ0 1xPhospho [S911(100)]	PH-interacting protein		2	2437.39	5	1	488.283	-0.33	54.3063	0.0001134	0.0003546	4.23
TJP1	-0.769981	-0.506243	-0.228766	-1.26701	-0.179048	-0.889079	0.099363	-0.071069	13.5325	16.788	3.55181e-06	0.000133955	[R].SPDQRSEPSDHSR.[H]	1xTMT6plex [N-Term]; 1xPhospho [S6(100)]	0.00416283	0.000861671	1	1	1	7	Q07157	Q07157 [315-327]	Q07157 1xPhospho [S320(100)]	Tight junction protein ZO-1		1	1806.8	3	1	602.937	0.07	21.2327	0.0003509	0.001185	3.72
RBM15	-0.626347	-0.295351	-0.421554	-0.0816266	0.534027	-0.338778	0.453275	0.22617	15.7263	10.4157	3.58407e-06	0.000134917	[R].SRSPLDKDTYPPSASVVGASVGGHR.[H]	1xTMT6plex [K7]; 1xTMT6plex [N-Term]; 2xPhospho [S1(100); S3(100)]	6.38e-05	0.000141349	1	1	1	8	Q96T37	Q96T37 [257-281]	Q96T37 2xPhospho [S257(100); S259(100)]	RNA-binding protein 15		2	3158.54	4	1	790.392	0.58	73.0313	6.62e-05	3.85e-05	9.25
NSD3	-0.697474	-0.451319	-0.413063	-0.441503	0.213229	-0.88652	-0.319573	-0.99588	16.552	10.4089	3.60436e-06	0.000135391	[R].TRSESEK.[S]	1xTMT6plex [K7]; 1xTMT6plex [N-Term]; 1xPhospho [S3(100)]	0.00708409	0.00111805	1	1	3	9	Q9BZ95	Q9BZ95 [583-589]	Q9BZ95 1xPhospho [S585(100)]	Histone-lysine N-methyltransferase NSD3		1	1374.7	3	1	458.906	0.02	35.8359	0.0005553	0.002703	3.06
SRRM2	-0.437728	-0.185885	-0.120287	-0.0971673	0.633459	-0.264389	0.451869	0.0171358	17.8559	10.407	3.61026e-06	0.000135391	[R].SLSGSSPCPK.[Q]	1xCarbamidomethyl [C8]; 1xTMT6plex [K10]; 1xTMT6plex [N-Term]; 1xPhospho [S1(100)]	0.00190696	0.00037399	1	1	4	18	Q9UQ35	Q9UQ35 [778-787]	Q9UQ35 1xPhospho [S778(100)]	Serine/arginine repetitive matrix protein 2		0	1557.77	2	1	779.391	0.06	57.5803	0.0002568	0.0008816	3.76
VPS4B	-1.08458	-0.532572	-0.0149738	-0.10062	0.771474	-0.253605	0.627965	0.060028	17.8101	10.389	3.66505e-06	0.000136989	[K].EGQPSPADEKGNDSDGEGESDDPEKK.[K]	3xTMT6plex [K10; K25; K26]; 1xTMT6plex [N-Term]; 1xPhospho [S14(100)]	9.47e-05	0.000141349	1	1	2	14	O75351	O75351 [89-114]	O75351 1xPhospho [S102(100)]	Vacuolar protein sorting-associated protein 4B		2	3713.75	4	1	929.193	0.7	55.6862	6.62e-05	5.05e-05	6.75
TGOLN2	-0.673067	-0.38476	-0.703293	-0.0683688	0.455295	-0.480958	0.164406	0.305692	13.8756	10.3885	3.66659e-06	0.000136989	[K].DSPSKSSAEAQTPEDTPNK.[S]	2xDeamidated [Q11; N18]; 2xTMT6plex [K5; K19]; 1xTMT6plex [N-Term]; 1xPhospho [S7(99.1)]	0.000202176	0.000144834	1	1	3	3	O43493	O43493 [65-83]	O43493 1xPhospho [S71(99.1)]	Trans-Golgi network integral membrane protein 2		1	2758.33	3	1	920.114	0.33	52.5785	0.0002012	0.0001565	5.85
SUZ12	-0.387678	-0.44825	-0.250915	-0.21185	0.163003	-0.357448	0.457889	0.563144	13.9984	10.3862	3.67352e-06	0.000136991	[K].ALETDSVSGVSK.[Q]	1xTMT6plex [K12]; 1xTMT6plex [N-Term]; 1xPhospho [S6(100)]	0.00208079	0.000394102	1	1	1	5	Q15022	Q15022 [721-732]	Q15022 1xPhospho [S726(100)]	Polycomb protein SUZ12		0	1730.9	2	1	865.953	0.28	74.2129	0.0001134	0.0005873	3.7
FASN	-0.650575	-0.119224	-0.147725	-0.249131	0.293831	-0.29422	0.499154	0.370848	17.9881	10.3838	3.68093e-06	0.000137012	[K].ADEASELACPTPKEDGLAQQQTQLNLR.[S]	1xCarbamidomethyl [C9]; 1xDeamidated [Q/N]; 1xTMT6plex [K13]; 1xTMT6plex [N-Term]; 1xPhospho [T11(100)]	6.5e-05	0.000141349	1	1	5	39	P49327	P49327 [2194-2220]	P49327 1xPhospho [T2204(100)]	Fatty acid synthase		1	3522.72	4	1	881.435	0.3	90.4292	6.62e-05	4.43e-05	7.33
RPAP3	-0.652232	-0.217263	-0.24207	-0.404126	0.0398424	-0.220042	0.405803	0.209626	13.7814	10.3678	3.73062e-06	0.000138166	[R].ILDELDKDDSTHESLSQESESEEDGIHVDSQK.[A]	2xTMT6plex [K7; K32]; 1xTMT6plex [N-Term]; 2xPhospho [S16(97.3); S19(97.3)]	8.52e-05	0.000141349	1	1	3	5	Q9H6T3	Q9H6T3 [101-132]	Q9H6T3 2xPhospho [S116(97.3); S119(97.3)]	RNA polymerase II-associated protein 3		1	4462.03	5	1	893.212	-0.04	93.9327	6.62e-05	4.26e-05	9.82
PMS2;PMS2CL	-0.727626	-0.401918	-0.516343	-0.630786	0.0544781	-0.804988	-0.0856178	-0.41406	15.3164	10.3675	3.73155e-06	0.000138166	[R].RSPLGQK.[R]	1xTMT6plex [K7]; 1xTMT6plex [N-Term]; 1xPhospho [S2(100)]	0.00430303	0.000861671	2	2	1	6	P54278; Q68D20	P54278 [444-450]; Q68D20 [58-64]	P54278 1xPhospho [S445(100)]; Q68D20 1xPhospho [S59(100)]	Mismatch repair endonuclease PMS2;Protein PMS2CL		1	1323.76	3	1	441.923	0.51	42.1008	0.0004752	0.001759	3.31
CCNL1	-0.704985	-0.396168	-0.408082	-0.371193	0.0953295	-0.362587	0.0866425	0.0518379	17.9044	10.3671	3.73273e-06	0.000138166	[K].AEEKSPISINVK.[T]	1xDeamidated [N10]; 2xTMT6plex [K4; K12]; 1xTMT6plex [N-Term]; 1xPhospho [S5(100)]	0.00288495	0.000497683	1	1	1	16	Q9UK58	Q9UK58 [348-359]	Q9UK58 1xPhospho [S352(100)]	Cyclin-L1		1	2083.17	3	1	695.06	-0.66	86.159	0.0003492	0.0007934	3.04
SLBP	-0.95495	-0.424188	-0.567872	-0.63244	-0.0338928	-0.638267	-0.134781	-0.541112	18.778	10.3608	3.75266e-06	0.000138647	[R].KSSSGSSDSK.[E]	2xTMT6plex [K1; K10]; 1xTMT6plex [N-Term]; 1xPhospho [S3(100)]	0.010784	0.00146106	1	1	1	12	Q14493	Q14493 [109-118]	Q14493 1xPhospho [S111(100)]	Histone RNA hairpin-binding protein		1	1736.9	2	1	868.957	1.51	34.091	0.0007421	0.003908	2.66
EIF4B	-0.421883	-0.0720075	-0.461457	0.158317	0.534262	-0.277984	0.691369	0.648162	13.1098	10.3508	3.78419e-06	0.000139553	[K].RSSNPPAR.[S]	1xTMT6plex [N-Term]; 1xPhospho [S3(99.2)]	0.00742489	0.00116495	1	1	2	7	P23588	P23588 [487-494]	P23588 1xPhospho [S489(99.2)]	Eukaryotic translation initiation factor 4B		1	1193.6	2	1	597.303	0.5	17.2358	0.0005553	0.002825	2.37
H1-4	-0.691429	-0.29911	-0.155924	0.00541543	0.760367	-0.350082	0.634203	-0.0873155	21.6735	10.3444	3.80471e-06	0.000140051	[K].KATGAATPK.[K]	2xTMT6plex [K1; K9]; 1xTMT6plex [N-Term]; 1xPhospho [T7(100)]	0.00114263	0.000237222	1	1	1	66	P10412	P10412 [140-148]	P10412 1xPhospho [T146(100)]	Histone H1.4		1	1611.94	3	1	537.986	-0.17	43.0481	0.0001134	0.0005272	3.48
RBM25	-1.44202	-0.748697	-0.544459	-0.562091	0.554714	-0.704725	0.550814	-0.0797739	18.3032	10.341	3.81554e-06	0.000140191	[K].QEPESEEEEEEKQEKEEK.[R]	3xTMT6plex [K12; K15; K18]; 1xTMT6plex [N-Term]; 1xPhospho [S5(100)]	0.000392394	0.000204766	1	1	1	15	P49756	P49756 [579-596]	P49756 1xPhospho [S583(100)]	RNA-binding protein 25		2	3259.59	3	1	1087.2	-0.14	63.1701	0.0002012	0.0002133	4.28
PCF11	-0.441603	-0.151294	-0.0440339	-0.0236625	0.6226	-0.0371114	1.1106	0.648601	16.7627	10.3387	3.82279e-06	0.000140199	[R].SMSPTSTPK.[A]	1xTMT6plex [K9]; 1xTMT6plex [N-Term]; 1xPhospho [S3(100)]	0.0117665	0.0015323	1	1	1	7	O94913	O94913 [509-517]	O94913 1xPhospho [S511(100)]	Pre-mRNA cleavage complex 2 protein Pcf11		0	1473.74	3	1	491.919	-0.25	58.6827	0.0007692	0.004221	2.85
RCSD1	-0.578103	-0.623436	-0.768185	-0.700689	-0.106747	-0.973315	0.0874215	0.0611309	16.3599	10.3279	3.85762e-06	0.000141217	[R].SQSDCGELGDFR.[A]	1xCarbamidomethyl [C5]; 1xTMT6plex [N-Term]; 1xPhospho [S1(100)]	0.000587932	0.000213588	1	1	3	18	Q6JBY9	Q6JBY9 [177-188]	Q6JBY9 1xPhospho [S177(100)]	CapZ-interacting protein		0	1679.69	2	1	840.351	0.58	73.4533	0.0001128	0.0001684	4.59
PRPF40A	-1.16127	-0.574854	-0.307005	-0.335401	0.699977	-0.511764	0.45037	0.00251507	16.9582	10.3176	3.89135e-06	0.000142191	[R].HKSDSPESDAEREK.[D]	2xTMT6plex [K2; K14]; 1xTMT6plex [N-Term]; 3xPhospho [S3(100); S5(100); S8(100)]	0.00146514	0.000349478	1	1	1	19	O75400	O75400 [881-894]	O75400 3xPhospho [S883(100); S885(100); S888(100)]	Pre-mRNA-processing factor 40 homolog A		2	2542.12	3	1	848.046	0.53	46.4388	0.0001134	0.0006902	4.35
PCF11	-1.16887	-0.561334	-0.701351	-0.5571	0.499294	-0.578349	0.642468	0.176398	14.6117	10.3107	3.91389e-06	0.000142753	[K].SKSPSPLK.[N]	2xTMT6plex [K2; K8]; 1xTMT6plex [N-Term]; 2xPhospho [S3(100); S5(100)]	0.0156626	0.00170882	1	1	1	5	O94913	O94913 [368-375]	O94913 2xPhospho [S370(100); S372(100)]	Pre-mRNA cleavage complex 2 protein Pcf11		1	1690.91	3	1	564.31	0.73	61.0423	0.0006892	0.005352	2.98
CHD4	-0.564476	-0.177842	-0.253905	-0.0277402	0.539843	-0.283557	0.210664	0.0724427	15.9335	10.3051	3.93242e-06	0.000143168	[K].MSQPGSPSPK.[T]	1xDeamidated [Q3]; 1xOxidation [M1]; 1xTMT6plex [K10]; 1xTMT6plex [N-Term]; 1xPhospho [S6(100)]	0.00471098	0.000933711	1	1	3	14	Q14839	Q14839 [1530-1539]	Q14839 1xPhospho [S1535(100)]	Chromodomain-helicase-DNA-binding protein 4		0	1570.76	3	1	524.258	0.05	46.5107	0.0002426	0.001532	3.75
ATXN2L	-0.57677	-0.299691	-0.33039	-0.257594	0.207877	-0.367203	0.21316	-0.200671	17.3798	10.3029	3.93967e-06	0.00014317	[K].EKEVDGLLTSEPMGSPVSSK.[T]	2xTMT6plex [K2; K20]; 1xTMT6plex [N-Term]; 1xPhospho [S15(100)]	3.42e-05	0.000141349	1	1	1	13	Q8WWM7	Q8WWM7 [580-599]	Q8WWM7 1xPhospho [S594(100)]	Ataxin-2-like protein		1	2857.49	3	1	953.167	-0.02	91.736	6.62e-05	2.3e-05	8.73
SRRM2	-0.646279	-0.254489	-0.225681	0.0488959	0.676879	-0.337921	0.412282	0.228063	19.0452	10.2978	3.95664e-06	0.000143525	[K].HRSPTPK.[S]	1xTMT6plex [K7]; 1xTMT6plex [N-Term]; 2xPhospho [S3(100); T5(100)]	0.00816928	0.00125385	1	1	1	43	Q9UQ35	Q9UQ35 [229-235]	Q9UQ35 2xPhospho [S231(100); T233(100)]	Serine/arginine repetitive matrix protein 2		1	1440.72	3	1	480.91	-0.1	23.644	0.0006149	0.003072	3.24
RSL1D1	-0.398196	0.038446	-0.176409	0.387814	0.642318	0.0900938	0.609569	0.312186	15.1691	10.2918	3.97685e-06	0.000143997	[K].KSPAKSPNPSTPR.[G]	2xTMT6plex [K1; K5]; 1xTMT6plex [N-Term]; 1xPhospho [S2(100)]	0.00130007	0.000331511	1	1	1	8	O76021	O76021 [391-403]	O76021 1xPhospho [S392(100)]	Ribosomal L1 domain-containing protein 1		2	2134.2	3	1	712.071	0.08	40.039	0.0002568	0.0006462	3.48
SLC39A7	-0.275919	-0.394969	0.458102	0.39559	1.66652	-0.152869	1.39283	0.348663	13.7287	10.2823	4.00877e-06	0.000144745	[K].EKQSSEEEEKETR.[G]	1xDeamidated [Q3]; 2xTMT6plex [K2; K10]; 1xTMT6plex [N-Term]; 2xPhospho [S4(100); S5(100)]	0.00239748	0.000422536	1	1	1	7	Q92504	Q92504 [272-284]	Q92504 2xPhospho [S275(100); S276(100)]	Zinc transporter SLC39A7		2	2457.14	3	1	819.719	0.3	37.3576	0.0003012	0.0006804	3.81
SAFB	-0.96592	-0.376667	-0.219338	0.0965279	0.684242	-0.228086	0.557401	0.217932	16.21	10.2813	4.01202e-06	0.000144745	[K].ESSTSEGADQKMSSPEDDSDTKR.[L]	2xTMT6plex [K11; K22]; 1xTMT6plex [N-Term]; 2xPhospho [S13(100); S14(100)]	0.000239211	0.000144834	1	1	2	13	Q15424	Q15424 [371-393]	Q15424 2xPhospho [S383(100); S384(100)]	Scaffold attachment factor B1		2	3334.46	3	1	1112.16	0.25	51.8895	6.62e-05	7.83e-05	4.74
LUC7L3	-0.926263	-0.290647	-0.277565	-0.0931892	0.614853	-0.268471	0.514618	0.114835	17.418	10.2774	4.02538e-06	0.000144964	[K].RGSDDKK.[S]	2xTMT6plex [K6; K7]; 1xTMT6plex [N-Term]; 1xPhospho [S3(100)]	0.0466466	0.00390156	1	1	1	5	O95232	O95232 [382-388]	O95232 1xPhospho [S384(100)]	Luc7-like protein 3		2	1572.87	3	1	524.962	-0.5	26.8232	0.001392	0.0148	2.1
PRPF4B	-0.519335	-0.130742	-0.277864	-0.232493	0.642151	-0.250995	1.01422	0.751883	16.2284	10.2707	4.0481e-06	0.00014552	[K].SRSPVDLR.[G]	1xTMT6plex [N-Term]; 1xPhospho [S3(100)]	0.0788922	0.00570551	1	1	1	8	Q13523	Q13523 [292-299]	Q13523 1xPhospho [S294(100)]	Serine/threonine-protein kinase PRP4 homolog		1	1238.65	3	1	413.554	0.59	39.0396	0.002377	0.02312	2.74
SRRM2	-0.362987	-0.00908058	-0.41361	0.334807	0.603916	-0.35248	0.212855	0.348702	15.1949	10.2675	4.05913e-06	0.000145654	[R].MSCFSRPSMSPTPLDR.[C]	1xCarbamidomethyl [C3]; 1xOxidation [M]; 1xTMT6plex [N-Term]; 2xPhospho [S8(100); T12(98.4)]	0.0116292	0.00150852	1	1	4	8	Q9UQ35	Q9UQ35 [2114-2129]	Q9UQ35 2xPhospho [S2121(100); T2125(98.4)]	Serine/arginine repetitive matrix protein 2		0	2273.94	3	1	758.65	0.02	81.2801	0.0007546	0.004175	3.57
HNRNPA2B1	-0.382492	-0.250012	-0.122181	-0.0983254	0.443202	-0.177062	0.599436	0.629716	14.6029	10.2508	4.11697e-06	0.000147464	[K].YHTINGHNAEVR.[K]	1xDeamidated [N5]; 1xTMT6plex [N-Term]; 1xPhospho [T3(100)]	0.000633203	0.000213588	1	1	1	4	P22626	P22626 [174-185]	P22626 1xPhospho [T176(100)]	Heterogeneous nuclear ribonucleoproteins A2/B1		0	1720.8	3	1	574.272	0.33	42.8521	0.0002012	0.0002742	4.58
MCM3	-0.441121	-0.127522	-0.200873	-0.108575	0.602158	-0.356551	0.631655	0.361902	15.2856	10.2411	4.15066e-06	0.000148145	[K].DGDSYDPYDFSDTEEEMPQVHTPK.[T]	1xOxidation [M17]; 1xTMT6plex [K24]; 1xTMT6plex [N-Term]; 2xPhospho [S11(100); T22(100)]	0.000131369	0.000141349	1	1	3	12	P25205	P25205 [701-724]	P25205 2xPhospho [S711(100); T722(100)]	DNA replication licensing factor MCM3		0	3436.39	4	1	859.851	-2.15	92.9636	6.62e-05	6.13e-05	6.5
AHNAK	-0.382906	-0.0860989	-0.13781	0.113382	0.737662	-0.201056	0.603572	0.283282	20.1291	10.2411	4.15084e-06	0.000148145	[R].KGDRSPEPGQTWTR.[E]	1xTMT6plex [K1]; 1xTMT6plex [N-Term]; 1xPhospho [S5(100)]	0.00031483	0.000190394	1	1	1	49	Q09666	Q09666 [89-102]	Q09666 1xPhospho [S93(100)]	Neuroblast differentiation-associated protein AHNAK		2	2153.09	4	1	539.028	-0.01	43.6813	8.53e-05	0.000112	5.83
BCLAF3	-0.636235	-0.3749	-0.28958	-0.567649	0.202501	-0.562769	0.123471	-0.134737	15.5029	10.2364	4.16739e-06	0.000148471	[K].VQGGHSPDDHR.[V]	1xTMT6plex [N-Term]; 1xPhospho [S6(100)]	0.000516164	0.000213588	1	1	1	11	A2AJT9	A2AJT9 [134-144]	A2AJT9 1xPhospho [S139(100)]	BCLAF1 and THRAP3 family member 3		0	1513.67	3	1	505.23	0.5	19.0791	0.0001128	0.0001748	4.68
SRRM2	-0.650383	-0.262335	-0.388136	0.0360012	0.599997	-0.366092	0.14141	0.0686242	14.4703	10.2331	4.17909e-06	0.000148622	[R].SCFESSPDPELK.[S]	1xCarbamidomethyl [C2]; 1xTMT6plex [K12]; 1xTMT6plex [N-Term]; 2xPhospho [S1(100); S5(99.1)]	0.00288495	0.000497683	1	1	3	13	Q9UQ35	Q9UQ35 [871-882]	Q9UQ35 2xPhospho [S871(100); S875(99.1)]	Serine/arginine repetitive matrix protein 2		0	2013.87	3	1	671.961	0.35	97.6537	0.0003057	0.00125	3.78
H1-3	-0.46488	0.0737292	-0.0149364	0.289309	0.621446	0.0576317	0.727478	0.265798	21.2632	10.2275	4.19869e-06	0.000148724	[K].KAAKSPAK.[A]	3xTMT6plex [K1; K4; K8]; 1xTMT6plex [N-Term]; 1xPhospho [S5(100)]	0.0127102	0.00156584	1	1	1	34	P16402	P16402 [185-192]	P16402 1xPhospho [S189(100)]	Histone H1.3		2	1797.12	4	1	450.035	-0.04	38.7312	0.0008532	0.004508	2.14
CHD4	-0.513689	0.00525067	-0.0409657	-0.318478	0.26555	-0.00827539	0.71294	0.58624	17.6578	10.226	4.2043e-06	0.000148724	[K].KMSQPGSPSPK.[T]	2xTMT6plex [K1; K11]; 1xTMT6plex [N-Term]; 1xPhospho [S7(100)]	0.000176001	0.000144834	1	1	2	10	Q14839	Q14839 [1529-1539]	Q14839 1xPhospho [S1535(100)]	Chromodomain-helicase-DNA-binding protein 4		1	1911.04	3	1	637.684	0.45	50.6455	8.53e-05	0.0001027	4.86
RBM15	-0.32173	-0.217682	-0.100097	-0.246998	0.385185	-0.357099	0.480593	0.0547277	16.0639	10.2259	4.20433e-06	0.000148724	[R].DRTPPLLYR.[D]	1xTMT6plex [N-Term]; 1xPhospho [T3(100)]	0.00251856	0.000473324	1	1	1	19	Q96T37	Q96T37 [566-574]	Q96T37 1xPhospho [T568(100)]	RNA-binding protein 15		1	1439.76	3	1	480.592	-0.14	64.6039	0.0001134	0.0007333	3.41
SON	-1.12241	-0.706988	-0.672333	-0.411421	0.757413	-0.628874	-0.00530779	0.0993686	14.2924	14.0798	4.21248e-06	0.000148749	[K].ESDQTLAALLSPK.[E]	1xTMT6plex [K13]; 1xTMT6plex [N-Term]; 1xPhospho [S11(100)]	0.000133379	0.000141349	1	1	1	7	P18583	P18583 [1687-1699]	P18583 1xPhospho [S1697(100)]	Protein SON		0	1911.02	3	1	637.68	0.38	97.404	0.0001662	0.0001269	5.33
SCAF1	-0.363484	-0.340857	0.00455765	-0.362386	0.547311	-0.214475	1.23317	1.02146	12.5903	10.2195	4.22751e-06	0.000149016	[R].SASPPPATSSSSSSR.[R]	1xTMT6plex [N-Term]; 1xPhospho [S3(100)]	0.000741252	0.000213588	1	1	1	5	Q9H7N4	Q9H7N4 [612-626]	Q9H7N4 1xPhospho [S614(100)]	Splicing factor, arginine/serine-rich 19		0	1714.78	2	1	857.896	0.25	22.6487	0.0002012	0.0003004	2.98
PAPOLA	-1.78196	-0.965103	-0.828289	-0.68003	0.924364	-0.989945	0.485306	-0.116696	14.7353	10.2098	4.26218e-06	0.00014982	[R].TSSPHKEESPKK.[T]	3xTMT6plex [K6; K11; K12]; 1xTMT6plex [N-Term]; 2xPhospho [S3(98.6); S9(100)]	0.00719551	0.00111805	1	1	3	5	P51003	P51003 [652-663]	P51003 2xPhospho [S654(98.6); S660(100)]	Poly(A) polymerase alpha		2	2431.28	3	1	811.098	-0.08	38.5948	0.0003606	0.002444	4.16
KIF23	-0.272223	0.106198	0.0620669	-0.160074	0.564859	-0.229368	0.464476	0.189743	16.2663	10.2089	4.26533e-06	0.00014982	[K].YMLTHQELASDGEIETK.[L]	1xOxidation [M2]; 1xTMT6plex [K17]; 1xTMT6plex [N-Term]; 1xPhospho [S10(100)]	9.35e-05	0.000141349	1	1	1	11	Q02241	Q02241 [858-874]	Q02241 1xPhospho [S867(100)]	Kinesin-like protein KIF23		0	2519.21	3	1	840.409	-0.07	75.7351	6.62e-05	4.4e-05	6.58
AHNAK	-0.183312	0.194526	0.0214875	-0.367435	0.747312	0.14081	1.10675	1.32859	11.9497	16.2996	4.29832e-06	0.000150713	[R].ISMSEVDLNVAAPK.[V]	1xTMT6plex [K14]; 1xTMT6plex [N-Term]; 1xPhospho [S2(100)]	0.000317294	0.000204766	1	1	3	3	Q09666	Q09666 [569-582]	Q09666 1xPhospho [S570(100)]	Neuroblast differentiation-associated protein AHNAK		0	2012.05	3	1	671.356	-0.15	101.754	0.0002012	0.0001926	4.48
TPX2	-0.42657	-0.483116	-0.499309	-0.0292963	1.19172	-0.34056	0.0698226	0.382514	15.3047	16.2774	4.33619e-06	0.000151774	[K].NASSPEK.[A]	1xDeamidated [N1]; 1xTMT6plex [K7]; 1xTMT6plex [N-Term]; 1xPhospho [S4(99.5)]	0.0284751	0.00259418	1	1	1	5	Q9ULW0	Q9ULW0 [183-189]	Q9ULW0 1xPhospho [S186(99.5)]	Targeting protein for Xklp2		0	1271.63	2	1	636.318	-0.43	45.0564	0.001205	0.009129	2.86
HNRNPA0	-0.429603	-0.26857	-0.394093	-0.433611	-0.0421252	-0.325223	0.919916	1.19049	17.9282	10.1862	4.34849e-06	0.000151938	[R].AVSREDSARPGAHAK.[V]	1xTMT6plex [K15]; 1xTMT6plex [N-Term]; 1xPhospho [S3(100)]	0.00158658	0.000349478	1	1	2	24	Q13151	Q13151 [82-96]	Q13151 1xPhospho [S84(100)]	Heterogeneous nuclear ribonucleoprotein A0		1	2090.09	3	1	697.369	0.15	28.2899	0.0001134	0.0005163	2.59
U2SURP	-1.37132	-0.840459	-0.421188	-0.431447	0.466383	-0.555664	0.330985	-0.130179	18.6019	10.1774	4.3812e-06	0.000152637	[R].VKSPSPK.[S]	2xTMT6plex [K2; K7]; 1xTMT6plex [N-Term]; 2xPhospho [S3(100); S5(100)]	0.0711536	0.00523214	1	1	1	10	O15042	O15042 [944-950]	O15042 2xPhospho [S946(100); S948(100)]	U2 snRNP-associated SURP motif-containing protein		1	1589.87	3	1	530.628	0.86	55.6077	0.001957	0.02242	2.7
THRAP3	-1.25242	-0.911578	-0.765557	-0.919291	-0.190939	-0.866711	-0.271713	-0.112391	14.6859	10.1759	4.38673e-06	0.000152637	[K].WAHDKFSGEEGEIEDDESGTENREEK.[D]	2xTMT6plex [K5; K26]; 1xTMT6plex [N-Term]; 2xPhospho [S7(100); S18(97.5)]	0.00018035	0.000144834	1	1	1	4	Q9Y2W1	Q9Y2W1 [922-947]	Q9Y2W1 2xPhospho [S928(100); S939(97.5)]	Thyroid hormone receptor-associated protein 3		2	3870.7	5	1	774.946	-0.04	73.3727	6.62e-05	6.26e-05	8.38
STK10	0.0567292	-0.0057365	0.0989916	0.212405	0.871476	0.359901	0.8674	0.89325	15.7485	10.1726	4.39902e-06	0.000152637	[K].SRPVSMDAR.[I]	1xTMT6plex [N-Term]; 1xPhospho [S5(100)]	0.0316	0.00291602	1	1	1	6	O94804	O94804 [413-421]	O94804 1xPhospho [S417(100)]	Serine/threonine-protein kinase 10		0	1327.64	3	1	443.218	-0.17	35.6718	0.001114	0.01024	3.34
ZNF326	-1.03077	-0.341364	-0.381379	-0.420373	0.501375	-0.494005	0.444295	0.0398352	20.8681	10.1726	4.39909e-06	0.000152637	[K].ISLSKSPTKTDPK.[N]	3xTMT6plex [K5; K9; K13]; 1xTMT6plex [N-Term]; 1xPhospho [S6(100)]	0.00135441	0.000331511	1	1	2	48	Q5BKZ1	Q5BKZ1 [265-277]	Q5BKZ1 1xPhospho [S270(100)]	DBIRD complex subunit ZNF326		2	2398.41	3	1	800.143	0.5	66.5069	0.0001134	0.0004598	3.26
PHIP	-0.963655	-0.403737	-0.221128	-0.192603	0.407862	-0.278662	0.34581	0.0412864	17.4636	10.1676	4.41788e-06	0.000153023	[K].KVLSDSEDEEKDADVPGTSTR.[K]	2xTMT6plex [K1; K11]; 1xTMT6plex [N-Term]; 2xPhospho [S4(100); S6(100)]	0.000125447	0.000141349	1	1	1	19	Q8WWQ0	Q8WWQ0 [1278-1298]	Q8WWQ0 2xPhospho [S1281(100); S1283(100)]	PH-interacting protein		2	3125.49	4	1	782.128	0.76	72.9958	0.0001188	0.0001043	6.82
MSN	-0.457452	-0.344821	-0.375732	-0.376555	-0.158377	-0.320264	1.076	0.867235	16.6118	16.2219	4.43273e-06	0.000153214	[R].AQSEAEK.[L]	1xTMT6plex [K7]; 1xTMT6plex [N-Term]; 1xPhospho [S3(100)]	0.142116	0.00909083	1	1	1	2	P26038	P26038 [382-388]	P26038 1xPhospho [S384(100)]	Moesin		0	1300.66	2	1	650.831	0.3	39.7126	0.003217	0.04575	2.19
IQGAP2	-0.678308	-0.502133	-0.350426	-0.510408	0.346038	-0.564979	0.532158	-0.283139	13.9094	10.1607	4.44388e-06	0.000153214	[R].YGSIVDDER.[L]	1xTMT6plex [N-Term]; 1xPhospho [S3(100)]	0.0153702	0.00170882	1	1	1	4	Q13576	Q13576 [14-22]	Q13576 1xPhospho [S16(100)]	Ras GTPase-activating-like protein IQGAP2		0	1362.61	2	1	681.811	-0.18	82.106	0.0008696	0.005317	2.64
ZMYND8	-1.25455	-0.597616	-0.584546	-0.626777	0.350167	-0.623458	0.258072	0.0196011	20.1838	10.16	4.44643e-06	0.000153214	[K].DKASPEPEKDFSEK.[A]	3xTMT6plex [K2; K9; K14]; 1xTMT6plex [N-Term]; 1xPhospho [S4(100)]	0.000304465	0.000190394	1	1	1	15	Q9ULU4	Q9ULU4 [665-678]	Q9ULU4 1xPhospho [S668(100)]	Protein kinase C-binding protein 1		2	2603.38	3	1	868.464	-0.16	61.3425	0.0001128	0.0001574	4.48
PPIG	-0.881481	-0.354572	-0.390635	-0.294041	0.0137947	-0.323274	0.0608818	0.286692	16.3408	10.1543	4.46805e-06	0.000153621	[K].SNEHDHSKSKEK.[D]	1xDeamidated [N2]; 3xTMT6plex [K8; K10; K12]; 1xTMT6plex [N-Term]; 1xPhospho [S9(98.9)]	0.00132691	0.000331511	1	1	2	7	Q13427	Q13427 [527-538]	Q13427 1xPhospho [S535(98.9)]	Peptidyl-prolyl cis-trans isomerase G		2	2423.27	5	1	485.46	-0.84	30.1153	0.0002568	0.0006571	4.96
TCOF1	-0.568529	-0.222589	-0.249919	-0.0442282	1.0024	-0.47139	0.588595	0.0618885	18.6056	10.1528	4.47364e-06	0.000153621	[K].TSQVGAASAPAKESPR.[K]	1xTMT6plex [K12]; 1xTMT6plex [N-Term]; 1xPhospho [S14(100)]	0.000100857	0.000141349	1	1	2	26	Q13428	Q13428 [368-383]	Q13428 1xPhospho [S381(100)]	Treacle protein		1	2095.09	3	1	699.036	-0.31	45.6857	6.62e-05	5.46e-05	5.16
SRRM2	-0.531628	-0.162201	-0.191571	0.150022	0.577478	-0.302416	0.343694	0.227083	16.0971	10.1472	4.49503e-06	0.000153891	[R].SASSPRTK.[T]	1xTMT6plex [K8]; 1xTMT6plex [N-Term]; 3xPhospho [S1(100); S3(100); S4(100)]	0.0670892	0.00503816	1	1	1	14	Q9UQ35	Q9UQ35 [1747-1754]	Q9UQ35 3xPhospho [S1747(100); S1749(100); S1750(100)]	Serine/arginine repetitive matrix protein 2		1	1531.67	2	1	766.34	0.1	27.6662	0.001922	0.01963	2.45
CWF19L1	-0.446644	-0.118485	-0.0901004	-0.220032	0.590289	-0.164916	0.641142	0.197491	17.8505	10.1452	4.50289e-06	0.000153891	[R].DSKSSPHPK.[Q]	2xTMT6plex [K3; K9]; 1xTMT6plex [N-Term]; 1xPhospho [S4(99.2)]	0.0286726	0.00259418	1	1	3	10	Q69YN2	Q69YN2 [308-316]	Q69YN2 1xPhospho [S311(99.2)]	CWF19-like protein 1		1	1749.95	3	1	583.988	0.3	32.5102	0.001233	0.009207	2.64
MCM3AP	-0.591415	-0.176411	-0.355537	-0.103009	0.344201	-0.234524	0.510214	0.46502	16.6504	10.1443	4.50624e-06	0.000153891	[R].KEDQDRSPR.[R]	1xTMT6plex [K1]; 1xTMT6plex [N-Term]; 1xPhospho [S7(100)]	0.00156665	0.000349478	1	1	1	7	O60318	O60318 [294-302]	O60318 1xPhospho [S300(100)]	Germinal-center associated nuclear protein		2	1668.85	3	1	556.954	-0.31	23.108	0.0001134	0.0005965	3.17
ILF3	-1.15541	-0.463646	-0.33628	-0.318878	0.197897	-0.360554	0.244207	0.000704173	21.038	10.1413	4.5177e-06	0.000153891	[K].RPMEEDGEEKSPSKK.[K]	1xOxidation [M3]; 3xTMT6plex [K10; K14; K15]; 1xTMT6plex [N-Term]; 1xPhospho [S11(100)]	0.00393411	0.000759232	1	1	2	55	Q12906	Q12906 [372-386]	Q12906 1xPhospho [S382(100)]	Interleukin enhancer-binding factor 3		2	2759.45	4	1	690.617	0.46	41.6609	0.0003907	0.001543	3.51
KMT2A;IREB2	-0.702334	-0.223707	-0.267364	-0.204992	0.264354	-0.246386	0.463499	0.159432	18.503	10.1407	4.52007e-06	0.000153891	[RK].AGKLSPLK.[SV]	2xTMT6plex [K3; K8]; 1xTMT6plex [N-Term]; 1xPhospho [S5(100)]	0.0329528	0.00299558	2	2	1	19	Q03164; P48200	Q03164 [275-282]; P48200 [153-160]	Q03164 1xPhospho [S279(100)]; P48200 1xPhospho [S157(100)]	Histone-lysine N-methyltransferase 2A;Iron-responsive element-binding protein 2		1	1580.97	3	1	527.663	-0.55	68.9049	0.001405	0.0104	1.88
NCOA2	-0.0366837	0.341202	0.268915	0.366247	0.936853	-0.393024	1.55733	0.955422	14.5626	16.1496	4.56212e-06	0.000155058	[K].LERLDSKTDPASNTK.[L]	2xTMT6plex [K7; K15]; 1xTMT6plex [N-Term]; 1xPhospho [S6(99.1)]	0.00398996	0.000810952	1	1	3	3	Q15596	Q15596 [766-780]	Q15596 1xPhospho [S771(99.1)]	Nuclear receptor coactivator 2		2	2442.32	4	1	611.336	0.09	65.6968	0.0002426	0.001412	3.69
CLASP2	-0.410147	-0.0428447	-0.271905	-0.0590211	0.66435	-0.365885	0.804813	0.341212	15.705	10.1254	4.5793e-06	0.000155377	[R].SSSSSQESLNRPFSSK.[W]	1xTMT6plex [K16]; 1xTMT6plex [N-Term]; 1xPhospho [S5(98.9)]	0.00211767	0.000394102	1	1	2	5	O75122	O75122 [323-338]	O75122 1xPhospho [S327(98.9)]	CLIP-associating protein 2		0	2266.11	3	1	756.043	0.56	60.1294	0.0001134	0.0005993	3.62
MKI67	-0.587632	-0.161097	-0.370966	-0.302999	0.112597	-1.28037	-1.37603	-1.50322	15.6561	10.1133	4.62693e-06	0.000156726	[K].LDLAGTLPGSKR.[Q]	1xTMT6plex [K11]; 1xTMT6plex [N-Term]; 1xPhospho [S10(100)]	0.000314015	0.000190394	1	1	1	4	P46013	P46013 [1198-1209]	P46013 1xPhospho [S1207(100)]	Proliferation marker protein Ki-67		1	1766	3	1	589.337	-1.13	84.6888	6.62e-05	9.85e-05	3.79
ATRX	-0.540863	-0.273808	-0.42418	-0.599748	-0.16321	-0.589059	0.352175	-0.0330169	16.9823	10.1064	4.65421e-06	0.000157383	[R].KPSIVTK.[Y]	2xTMT6plex [K1; K7]; 1xTMT6plex [N-Term]; 1xPhospho [S3(100)]	0.0466466	0.00390156	1	1	1	7	P46100	P46100 [82-88]	P46100 1xPhospho [S84(100)]	Transcriptional regulator ATRX		0	1539.95	3	1	513.988	0.56	68.13	0.001604	0.01417	2.57
INPP5D	-1.59719	-0.969904	-0.857162	-0.816953	0.330156	-0.860202	0.151676	-0.130724	17.9366	10.1023	4.67071e-06	0.000157424	[R].KDQESPK.[M]	2xTMT6plex [K1; K7]; 1xTMT6plex [N-Term]; 1xPhospho [S5(100)]	0.0149906	0.00168909	1	1	1	9	Q92835	Q92835 [1035-1041]	Q92835 1xPhospho [S1039(100)]	Phosphatidylinositol 3,4,5-trisphosphate 5-phosphatase 1		1	1598.88	3	1	533.63	0.25	38.6566	0.0008696	0.005198	2.73
RECQL5	-0.39579	-0.168217	0.032361	-0.464901	0.488432	-0.484609	0.262197	-0.243394	14.3236	10.1021	4.67118e-06	0.000157424	[R].YDEGSGGSGDEGRDEAHKR.[E]	1xTMT6plex [K18]; 1xTMT6plex [N-Term]; 2xPhospho [S5(100); S8(100)]	0.000891126	0.000213588	1	1	1	7	O94762	O94762 [484-502]	O94762 2xPhospho [S488(100); S491(100)]	ATP-dependent DNA helicase Q5		2	2640.11	3	1	880.709	-0.3	40.698	0.0002012	0.000336	2.82
CSNK2B	-0.492107	-0.11646	-0.17968	-0.0779589	0.446866	-0.186283	0.434038	0.112458	15.9425	10.0934	4.70627e-06	0.000158339	[K].IHPMAYQLQLQAASNFKSPVK.[T]	1xDeamidated [N/Q]; 2xTMT6plex [K17; K21]; 1xTMT6plex [N-Term]; 1xPhospho [S18(100)]	0.000100229	0.000141349	1	1	2	9	P67870	P67870 [192-212]	P67870 1xPhospho [S209(100)]	Casein kinase II subunit beta		1	3139.7	5	1	628.745	-0.84	94.6936	6.62e-05	4.7e-05	7.97
DPF2	-0.630975	-0.436575	-0.891387	-0.732982	-0.425008	-0.959942	-0.061584	-0.00385451	14.1988	10.0877	4.72902e-06	0.000158836	[R].VDDDSLGEFPVTNSR.[A]	1xDeamidated [N13]; 1xTMT6plex [N-Term]; 1xPhospho [S5(100)]	0.0014774	0.000349478	1	1	2	5	Q92785	Q92785 [138-152]	Q92785 1xPhospho [S142(100)]	Zinc finger protein ubi-d4		0	1960.87	2	1	980.94	-0.62	96.3721	0.0001134	0.0004035	4.41
RAD23A	-1.07464	-0.711847	-0.523112	-0.636628	0.319677	-0.791025	0.0852211	-0.231569	14.5234	10.0855	4.73787e-06	0.000158866	[R].EDKSPSEESAPTTSPESVSGSVPSSGSSGR.[E]	1xTMT6plex [K3]; 1xTMT6plex [N-Term]; 1xPhospho [S4(100)]	3.12e-05	0.000141349	1	1	2	13	P54725	P54725 [120-149]	P54725 1xPhospho [S123(100)]	UV excision repair protein RAD23 homolog A		1	3460.6	3	1	1154.21	0.41	60.1869	6.62e-05	2.13e-05	9.39
SLC39A7	-0.417646	-0.211442	-0.077987	-0.191911	0.506213	-0.378533	0.357847	-0.00744437	17.0709	10.0834	4.74658e-06	0.000158891	[R].RGGSTVPK.[D]	1xTMT6plex [K8]; 1xTMT6plex [N-Term]; 1xPhospho [S4(100)]	0.00564026	0.00100852	1	1	1	11	Q92504	Q92504 [290-297]	Q92504 1xPhospho [S293(100)]	Zinc transporter SLC39A7		1	1339.75	3	1	447.255	-0.11	36.139	0.0004869	0.002222	3.28
MAP4	-0.870965	-0.356926	-0.317031	-0.305396	0.343258	-0.385998	0.26422	0.0388688	19.3778	10.0579	4.8512e-06	0.000161693	[K].DMESPTKLDVTLAK.[D]	1xOxidation [M2]; 2xTMT6plex [K7; K14]; 1xTMT6plex [N-Term]; 1xPhospho [S4(100)]	0.000785438	0.000213588	1	1	2	34	P27816	P27816 [277-290]	P27816 1xPhospho [S280(100)]	Microtubule-associated protein 4		1	2331.25	4	1	583.568	-0.13	87.0104	0.0001128	0.0002198	4.53
CDK7	-0.37645	-0.229243	-0.267349	-0.485656	0.135554	-0.47836	0.422015	0.245521	17.8847	10.0572	4.85414e-06	0.000161693	[R].AYTHQVVTR.[W]	1xTMT6plex [N-Term]; 1xPhospho [T3(100)]	0.0048255	0.000955068	1	1	1	24	P50613	P50613 [168-176]	P50613 1xPhospho [T170(100)]	Cyclin-dependent kinase 7		0	1383.7	3	1	461.904	-0.33	39.2234	0.0004869	0.00194	3.99
PSMA3	-0.74144	-0.276829	-0.157065	-0.16977	0.53078	-0.381336	0.432209	0.0526526	20.6754	10.0571	4.8546e-06	0.000161693	[K].ESLKEEDESDDDNM.[-]	1xOxidation [M14]; 1xTMT6plex [K4]; 1xTMT6plex [N-Term]; 1xPhospho [S9(100)]	0.000469985	0.000204766	1	1	1	120	P25788	P25788 [242-255]	P25788 1xPhospho [S250(100)]	Proteasome subunit alpha type-3		1	2209.91	3	1	737.308	0.45	62.666	0.0001128	0.0001739	4.97
SRSF2	-0.607936	-0.470548	-0.464081	-0.317425	0.953267	-0.763301	0.445522	-0.128071	18.5191	10.0536	4.86939e-06	0.000161915	[R].TSPDTLR.[R]	1xTMT6plex [N-Term]; 1xPhospho [S2(100)]	0.0165816	0.00177312	1	1	1	8	Q01130	Q01130 [25-31]	Q01130 1xPhospho [S26(100)]	Serine/arginine-rich splicing factor 2		0	1098.54	2	1	549.773	-0.47	49.5598	0.0008972	0.005667	3.17
CTTN	-0.882139	-0.167726	-0.127013	0.163553	0.914925	-0.345012	1.32353	-0.380257	15.0587	15.9816	4.87982e-06	0.000161992	[K].LQLHESQKDYK.[T]	2xTMT6plex [K8; K11]; 1xTMT6plex [N-Term]; 1xPhospho [S6(100)]	0.00120857	0.000270997	1	1	1	2	Q14247	Q14247 [256-266]	Q14247 1xPhospho [S261(100)]	Src substrate cortactin		1	2156.17	4	1	539.799	0.48	63.3272	0.0002218	0.0006087	3.97
SRRM2	-0.65109	-0.366139	-0.264324	-0.0550185	0.410913	-0.279421	0.12996	-0.177265	16.9692	10.0435	4.91155e-06	0.000162613	[R].RGSRSSPEPK.[T]	1xTMT6plex [K10]; 1xTMT6plex [N-Term]; 3xPhospho [S3(100); S5(100); S6(100)]	0.0119763	0.00156584	1	1	1	21	Q9UQ35	Q9UQ35 [1670-1679]	Q9UQ35 3xPhospho [S1672(100); S1674(100); S1675(100)]	Serine/arginine repetitive matrix protein 2		2	1798.81	3	1	600.274	0.82	24.0619	0.0005244	0.003096	3.34
EVI2B	0.0246901	0.166126	0.251058	0.688785	1.35254	0.471656	1.09081	1.46009	14.0568	15.9638	4.91482e-06	0.000162613	[K].LFESSENIEDSNNPK.[T]	1xTMT6plex [K15]; 1xTMT6plex [N-Term]; 1xPhospho [S4(99.4)]	0.00103522	0.000237222	1	1	1	2	P34910	P34910 [291-305]	P34910 1xPhospho [S294(99.4)]	Protein EVI2B		0	2261.07	3	1	754.364	1.97	93.0469	0.0001981	0.0005368	5.79
VPS13C	-0.576265	-0.304993	-0.284019	-0.341349	0.757069	-0.341204	0.967661	0.78047	14.6159	10.0338	4.95258e-06	0.000163461	[K].TTNSSLEEIMDK.[A]	1xTMT6plex [K12]; 1xTMT6plex [N-Term]; 1xPhospho [S5(100)]	0.0016068	0.000349478	1	1	2	5	Q709C8	Q709C8 [733-744]	Q709C8 1xPhospho [S737(100)]	Vacuolar protein sorting-associated protein 13C		0	1905.93	2	1	953.468	-0.06	100.213	0.0002158	0.0005013	4.36
EPS15L1	-0.927921	-0.335989	-0.0910701	-0.220198	0.459293	-0.341427	0.202895	0.135695	16.4902	10.0328	4.95684e-06	0.000163461	[R].STPSHGSVSSLNSTGSLSPK.[H]	1xTMT6plex [K20]; 1xTMT6plex [N-Term]; 1xPhospho [S18(100)]	2.55e-05	0.000141349	1	1	1	8	Q9UBC2	Q9UBC2 [238-257]	Q9UBC2 1xPhospho [S255(100)]	Epidermal growth factor receptor substrate 15-like 1		0	2468.24	3	1	823.419	0.16	60.5367	6.62e-05	2.99e-05	9.69
MKI67	-0.381746	-0.315978	-0.265603	-0.377869	0.517144	-0.480971	0.315566	-0.245087	16.9853	10.0238	4.99521e-06	0.000164317	[K].RTPSAGK.[A]	1xTMT6plex [K7]; 1xTMT6plex [N-Term]; 1xPhospho [S4(100)]	0.024158	0.00227778	1	1	1	5	P46013	P46013 [1530-1536]; [2379-2385]	P46013 1xPhospho [S1533(100)]; 1xPhospho [S2382(100)]	Proliferation marker protein Ki-67		1	1254.7	3	1	418.904	0.29	31.2361	0.001088	0.007888	2.91
SIPA1	-0.988149	-0.658862	-0.952179	-1.2288	-0.834375	-2.06332	-1.05992	-1.70463	12.5838	15.9215	4.99928e-06	0.000164317	[R].ASFLPRTLSLR.[N]	1xTMT6plex [N-Term]; 2xPhospho [T7(100); S9(100)]	0.0157616	0.00170882	1	1	1	2	Q96FS4	Q96FS4 [900-910]	Q96FS4 2xPhospho [T906(100); S908(100)]	Signal-induced proliferation-associated protein 1		1	1649.84	3	1	550.618	0.45	106.92	0.0008696	0.005415	2.49
UBE2J1	-0.504498	-0.314432	-0.18393	-0.38688	0.248401	-0.43605	0.139949	0.0126263	16.7526	10.0175	5.02263e-06	0.000164813	[R].RLSTSPDVIQGHQPR.[D]	1xDeamidated [Q]; 1xTMT6plex [N-Term]; 1xPhospho [S3(100)]	7.72e-05	0.000141349	1	1	2	11	Q9Y385	Q9Y385 [264-278]	Q9Y385 1xPhospho [S266(100)]	Ubiquitin-conjugating enzyme E2 J1		1	2001.01	3	1	667.675	-0.51	54.1675	6.62e-05	4.1e-05	7.42
ARID3A	-0.28561	-0.08362	-0.227612	0.0603882	0.501039	-0.0262194	0.627267	0.427022	18.5473	10.0143	5.03635e-06	0.000164992	[R].EGTPGSPGR.[G]	1xTMT6plex [N-Term]; 1xPhospho [S6(100)]	0.0180282	0.00180061	1	1	1	14	Q99856	Q99856 [96-104]	Q99856 1xPhospho [S101(100)]	AT-rich interactive domain-containing protein 3A		0	1166.54	2	1	583.774	-0.33	36.3526	0.0007231	0.004619	2.55
UBA2	-0.627773	-0.237778	-0.172993	-0.119349	0.432279	-0.552142	0.158292	0.217787	13.6419	10.0107	5.05196e-06	0.000165232	[K].SITNGSDDGAQPSTSTAQEQDDVLIVDSDEEDSSNNADVSEEER.[S]	3xDeamidated [N4; N35; N36]; 1xTMT6plex [N-Term]; 1xPhospho [S33(87)]	7.17e-05	0.000141349	1	1	4	31	Q9UBT2	Q9UBT2 [565-608]	Q9UBT2 1xPhospho [S597(87)]	SUMO-activating enzyme subunit 2		0	4968.04	4	1	1242.77	5.37	100.186	6.62e-05	4.49e-05	6.95
SRRM1	0.0105912	0.39805	0.204304	0.414883	0.493394	0.301156	1.01132	0.9558	14.8277	10.0078	5.06428e-06	0.000165364	[R].GASSSPQRR.[Q]	1xTMT6plex [N-Term]; 1xPhospho [S5(100)]	0.0236715	0.00225623	1	1	2	7	Q8IYB3	Q8IYB3 [703-711]	Q8IYB3 1xPhospho [S707(100)]	Serine/arginine repetitive matrix protein 1		1	1254.62	3	1	418.876	-0.45	6.9521	0.0008577	0.006019	2.5
SH3D19	-0.498031	-0.173975	-0.108206	0.0641922	0.429673	-0.111697	1.0275	0.640249	15.8053	9.9893	5.14571e-06	0.000167748	[K].AKSQVFK.[N]	2xTMT6plex [K2; K7]; 1xTMT6plex [N-Term]; 1xPhospho [S3(100)]	0.0956142	0.006799	1	1	1	5	Q5HYK7	Q5HYK7 [387-393]	Q5HYK7 1xPhospho [S389(100)]	SH3 domain-containing protein 19		1	1574.93	3	1	525.647	-0.19	62.9066	0.002499	0.03007	2.29
SCAF11	-1.18422	-0.580866	-0.256246	-0.358898	0.55662	-0.355021	0.321585	-0.0280853	15.6637	9.97948	5.18939e-06	0.000168896	[R].KSQSPSPKNESAR.[G]	2xTMT6plex [K1; K8]; 1xTMT6plex [N-Term]; 3xPhospho [S2(100); S4(100); S6(100)]	0.000833068	0.000213588	1	1	1	7	Q99590	Q99590 [829-841]	Q99590 3xPhospho [S830(100); S832(100); S834(100)]	Protein SCAF11		2	2343.11	3	1	781.708	-0.42	45.577	0.0001134	0.0003304	4.64
NCL	-0.9562	-0.458931	-0.365754	-0.274151	0.474396	-0.341209	0.152037	-0.0855951	14.8664	9.96948	5.23434e-06	0.000170082	[K].KEDSDEEEDDDSEEDEEDDEDEDEDEDEIEPAAMK.[A]	2xTMT6plex [K1; K35]; 1xTMT6plex [N-Term]; 2xPhospho [S4(100); S12(100)]	0.000622516	0.000213588	1	1	1	8	P19338	P19338 [142-176]	P19338 2xPhospho [S145(100); S153(100)]	Nucleolin		1	4966.86	5	1	994.179	0.15	94.9775	0.0001128	0.0001765	6.51
ATP1A1	-0.851321	-0.667893	-0.534369	-0.60639	0.328051	-1.25556	-0.0298684	-0.532386	15.6871	9.96374	5.26029e-06	0.000170647	[R].DKYEPAAVSEQGDKK.[G]	3xTMT6plex [K2; K14; K15]; 1xTMT6plex [N-Term]; 1xPhospho [S9(100)]	0.000214792	0.000144834	1	1	1	5	P05023	P05023 [8-22]	P05023 1xPhospho [S16(100)]	Sodium/potassium-transporting ATPase subunit alpha-1		2	2661.43	4	1	666.113	-0.11	58.0615	0.0001188	0.0001411	4.53
DKC1	-0.873877	-0.440571	-0.360317	-0.257501	0.0977097	-0.474935	0.138839	-0.275176	17.7266	9.96085	5.27344e-06	0.000170765	[K].AGLESGAEPGDGDSDTTK.[K]	1xTMT6plex [K18]; 1xTMT6plex [N-Term]; 1xPhospho [S14(100)]	6.46e-05	0.000141349	1	1	2	25	O60832	O60832 [481-498]	O60832 1xPhospho [S494(100)]	H/ACA ribonucleoprotein complex subunit DKC1		0	2245.03	2	1	1123.02	1.64	67.1103	6.62e-05	5.29e-05	6.31
AHNAK	-0.25585	0.244177	0.286705	0.375978	0.648471	0.234357	-0.565414	-1.12319	19.3496	9.95785	5.28707e-06	0.000170765	[K].ASLGSLEGEAEAEASSPKGK.[F]	2xTMT6plex [K18; K20]; 1xTMT6plex [N-Term]; 1xPhospho [S16(100)]	5.98e-05	0.000141349	1	1	2	27	Q09666	Q09666 [5748-5767]	Q09666 1xPhospho [S5763(100)]	Neuroblast differentiation-associated protein AHNAK		1	2685.4	3	1	895.803	0.04	82.1488	6.62e-05	3.85e-05	6.46
NUCKS1	-1.19518	-0.185647	-0.00492297	0.136852	1.38504	-0.270575	0.501248	0.263198	15.7219	9.9573	5.2896e-06	0.000170765	[R].SGKNSQEDSEDSEDKDVK.[T]	3xTMT6plex [K3; K15; K18]; 1xTMT6plex [N-Term]; 3xPhospho [S5(100); S9(100); S12(100)]	0.00365037	0.00070759	1	1	2	16	Q9H1E3	Q9H1E3 [50-67]	Q9H1E3 3xPhospho [S54(100); S58(100); S61(100)]	Nuclear ubiquitous casein and cyclin-dependent kinase substrate 1		2	3153.41	4	1	789.107	-0.55	51.112	0.0003509	0.0009716	4.81
SON	-0.47157	-0.102906	-0.153741	-0.17544	0.791955	-0.213372	1.14032	1.07733	15.0921	9.94268	5.35677e-06	0.000172654	[R].SFSISPSRR.[S]	1xTMT6plex [N-Term]; 1xPhospho [S7(99)]	0.00449109	0.000907885	1	1	2	8	P18583	P18583 [1948-1956]	P18583 1xPhospho [S1954(99)]	Protein SON		1	1345.68	3	1	449.232	-0.16	60.347	0.0003768	0.001341	3.54
SRRM1	-0.983908	-0.498511	-0.109169	-0.229324	0.535774	-0.343155	0.424309	-0.0694189	20.0868	9.92487	5.43987e-06	0.00017505	[R].KVELSESEEDKGGK.[M]	3xTMT6plex [K1; K11; K14]; 1xTMT6plex [N-Term]; 2xPhospho [S5(100); S7(100)]	0.00104745	0.000237222	1	1	1	42	Q8IYB3	Q8IYB3 [459-472]	Q8IYB3 2xPhospho [S463(100); S465(100)]	Serine/arginine repetitive matrix protein 1		2	2611.34	3	1	871.119	-0.35	66.2	0.0001134	0.0003709	3.85
LIG1	-1.16937	-0.522457	-0.554843	-0.544057	0.056249	-0.783923	0.113325	-0.0762588	15.6595	9.921	5.45808e-06	0.000175353	[K].ESLTEAEVATEKEGEDGDQPTTPPKPLK.[T]	3xTMT6plex [K12; K25; K28]; 1xTMT6plex [N-Term]; 1xPhospho [T22(98.3)]	9.37e-05	0.000141349	1	1	1	6	P18858	P18858 [162-189]	P18858 1xPhospho [T183(98.3)]	DNA ligase 1		1	3993.08	5	1	799.42	-1.4	81.9875	6.62e-05	5.14e-05	6.45
ACIN1	-1.20428	-0.627962	-0.517178	-0.73081	-0.41591	-0.614503	-0.0378057	-0.309746	15.2693	9.9151	5.48605e-06	0.000175968	[K].AESPAEKVPEESVLPLVQK.[S]	2xTMT6plex [K7; K19]; 1xTMT6plex [N-Term]; 1xPhospho [S3(100)]	8.19e-05	0.000141349	1	1	1	6	Q9UKV3	Q9UKV3 [488-506]	Q9UKV3 1xPhospho [S490(100)]	Apoptotic chromatin condensation inducer in the nucleus		1	2817.56	3	1	939.859	0.05	103.935	6.62e-05	4.2e-05	7.4
SRSF11	-0.976406	-0.473483	-0.161789	-0.237748	0.27266	-0.266333	0.293443	0.0212004	21.9298	9.90266	5.54542e-06	0.000177525	[K].KPIETGSPK.[T]	2xTMT6plex [K1; K9]; 1xTMT6plex [N-Term]; 1xPhospho [S7(100)]	0.00105156	0.000237222	1	1	3	59	Q05519	Q05519 [443-451]	Q05519 1xPhospho [S449(100)]	Serine/arginine-rich splicing factor 11		0	1724	3	1	575.337	-0.06	48.7799	0.0002012	0.0004071	3.68
BAG4	-0.376063	-0.350004	-0.455176	0.051986	0.622368	-0.34772	0.320709	0.430044	15.0421	9.9007	5.55488e-06	0.000177525	[R].SSGNSPTPVSR.[W]	1xTMT6plex [N-Term]; 1xPhospho [S5(99)]	0.00112905	0.000237222	1	1	1	6	O95429	O95429 [175-185]	O95429 1xPhospho [S179(99)]	BAG family molecular chaperone regulator 4		0	1397.66	2	1	699.335	0.59	35.5083	0.0001134	0.0003374	3.41
APIP	-0.775508	-0.336174	-0.297937	-0.446614	0.54602	-0.495881	0.533954	0.0906854	18.8986	9.89936	5.56128e-06	0.000177525	[K].DISGPSPSKK.[L]	2xTMT6plex [K9; K10]; 1xTMT6plex [N-Term]; 1xPhospho [S6(100)]	0.00279444	0.000497683	1	1	2	20	Q96GX9	Q96GX9 [82-91]	Q96GX9 1xPhospho [S87(100)]	Methylthioribulose-1-phosphate dehydratase		1	1783	4	1	446.504	-0.58	56.3252	0.0003057	0.001218	3.58
AHNAK	-1.00404	-0.472986	-0.431712	-0.45911	0.349641	-0.961953	-0.81014	-0.988687	18.0172	9.89172	5.59826e-06	0.00017842	[K].VDVKSPK.[T]	2xTMT6plex [K4; K7]; 1xTMT6plex [N-Term]; 1xPhospho [S5(100)]	0.0476636	0.00391688	1	1	1	13	Q09666	Q09666 [5073-5079]	Q09666 1xPhospho [S5077(100)]	Neuroblast differentiation-associated protein AHNAK		1	1539.91	3	1	513.975	0.02	59.1074	0.001772	0.01453	1.85
DKC1	-0.873297	-0.389674	-0.215317	-0.213702	0.290643	-0.299799	0.294427	-0.00953266	19.5054	9.88368	5.6374e-06	0.000179381	[K].AGLESGAEPGDGDSDTTKK.[K]	2xTMT6plex [K18; K19]; 1xTMT6plex [N-Term]; 1xPhospho [S14(100)]	5.97e-05	0.000141349	1	1	2	24	O60832	O60832 [481-499]	O60832 1xPhospho [S494(100)]	H/ACA ribonucleoprotein complex subunit DKC1		1	2602.29	3	1	868.101	1.55	62.3696	6.62e-05	4.02e-05	6.03
EIF4G3	-0.584963	-0.246195	-0.291562	-0.309589	0.611687	-0.243399	0.64519	0.315761	18.1823	9.88113	5.64987e-06	0.000179491	[R].RSPVPAQIAITVPK.[T]	1xTMT6plex [K14]; 1xTMT6plex [N-Term]; 1xPhospho [S2(100)]	9.19e-05	0.000141349	1	1	1	33	O43432	O43432 [494-507]	O43432 1xPhospho [S495(100)]	Eukaryotic translation initiation factor 4 gamma 3		1	2015.18	3	1	672.399	0.27	85.9139	6.62e-05	4.46e-05	5.99
SRRM1	-0.300201	-0.155723	-0.11608	-0.129139	0.454463	-0.260089	0.431428	0.0848418	19.163	9.86726	5.71832e-06	0.000181377	[R].KAQVSPQS.[-]	1xTMT6plex [K1]; 1xTMT6plex [N-Term]; 1xPhospho [S5(100)]	0.0211144	0.00190182	1	1	2	19	Q8IYB3	Q8IYB3 [897-904]	Q8IYB3 1xPhospho [S901(100)]	Serine/arginine repetitive matrix protein 1		1	1382.74	2	1	691.876	0.6	48.402	0.0009505	0.007012	2.06
STX11	-0.540565	-0.010175	-0.299959	0.20801	0.362436	-0.438247	0.565692	0.54197	15.3607	9.85273	5.79096e-06	0.000183357	[R].RLSSIKR.[D]	1xTMT6plex [K6]; 1xTMT6plex [N-Term]; 2xPhospho [S3(100); S4(100)]	0.05508	0.00435721	1	1	1	6	O75558	O75558 [78-84]	O75558 2xPhospho [S80(100); S81(100)]	Syntaxin-11		2	1477.81	3	1	493.274	0.61	64.6288	0.001604	0.01422	2.24
ILF3	-1.20463	-0.496719	-0.346373	-0.368657	0.210067	-0.346141	0.269822	0.00536099	22.0521	9.84965	5.80648e-06	0.000183357	[K].RPMEEDGEEKSPSKK.[K]	3xTMT6plex [K10; K14; K15]; 1xTMT6plex [N-Term]; 1xPhospho [S11(100)]	0.000306813	0.000190394	1	1	2	53	Q12906	Q12906 [372-386]	Q12906 1xPhospho [S382(100)]	Interleukin enhancer-binding factor 3		2	2743.45	3	1	915.156	0.51	43.5589	0.0001338	0.000189	3.88
RNPS1	-0.352545	-0.205879	-0.124039	-0.339532	0.44474	-0.459271	0.486932	0.37183	13.9502	9.84763	5.81667e-06	0.000183357	[R].SASSGSSSTR.[S]	1xTMT6plex [N-Term]; 1xPhospho [S3(100)]	0.00466604	0.000933711	1	1	5	10	Q15287	Q15287 [67-76]	Q15287 1xPhospho [S69(100)]	RNA-binding protein with serine-rich domain 1		0	1235.55	2	1	618.276	-0.79	9.5458	0.0003716	0.001217	2.85
BAG3	-0.821688	-0.377097	-0.31768	0.0300918	0.10784	-0.146628	0.235314	0.103632	14.5822	9.84747	5.8175e-06	0.000183357	[K].VPPAPVPCPPPSPGPSAVPSSPK.[S]	1xCarbamidomethyl [C8]; 1xTMT6plex [K23]; 1xTMT6plex [N-Term]; 2xPhospho [S12(100); S21(100)]	0.000791197	0.000213588	1	1	2	11	O95817	O95817 [366-388]	O95817 2xPhospho [S377(100); S386(100)]	BAG family molecular chaperone regulator 3		0	2837.41	4	1	710.108	0.02	108.713	0.0001128	0.0002184	4.91
TCOF1	-0.87923	-0.10296	-0.699836	0.247527	0.308772	-0.448647	0.08093	0.384458	15.8743	9.83724	5.86946e-06	0.000184703	[K].DSESPSQK.[K]	1xDeamidated [Q7]; 1xTMT6plex [K8]; 1xTMT6plex [N-Term]; 1xPhospho [S4(100)]	0.00952117	0.00133575	1	1	1	3	Q13428	Q13428 [1468-1475]	Q13428 1xPhospho [S1471(100)]	Treacle protein		0	1416.67	2	1	708.837	0.16	40.6402	0.0006546	0.003502	2.87
DAXX	-1.3084	-0.724066	-0.659613	-0.811698	0.295257	-0.859117	0.274397	-0.0114226	15.5477	9.83454	5.88328e-06	0.000184846	[K].DGDKSPMSSLQISNEK.[N]	2xTMT6plex [K4; K16]; 1xTMT6plex [N-Term]; 1xPhospho [S5(100)]	0.000246997	0.000144834	1	1	1	5	Q9UER7	Q9UER7 [491-506]	Q9UER7 1xPhospho [S495(100)]	Death domain-associated protein 6		1	2503.27	3	1	835.095	-0.32	78.8833	6.62e-05	8.05e-05	5.53
NOLC1	-1.57204	-0.783008	-0.431075	-0.737709	-0.229642	-0.581735	-0.217187	-0.303249	16.9032	9.82944	5.90948e-06	0.000185017	[K].AAKNSEEEEEEK.[K]	1xDeamidated [N4]; 2xTMT6plex [K3; K12]; 1xTMT6plex [N-Term]; 1xPhospho [S5(100)]	0.00274413	0.000473324	1	1	1	9	Q14978	Q14978 [559-570]	Q14978 1xPhospho [S563(100)]	Nucleolar and coiled-body phosphoprotein 1		1	2161.05	2	1	1081.03	2.45	36.9332	0.0003492	0.0007611	2.67
RFC1	-0.754778	-0.129558	-0.183597	-0.196993	0.292422	-0.304973	0.378585	0.171552	18.3399	9.82882	5.91265e-06	0.000185017	[R].KISPSKK.[E]	3xTMT6plex [K1; K6; K7]; 1xTMT6plex [N-Term]; 1xPhospho [S3(100)]	0.0685842	0.00511421	1	1	1	9	P35251	P35251 [516-522]	P35251 1xPhospho [S518(100)]	Replication factor C subunit 1		2	1784.12	4	1	446.786	-0.45	48.1266	0.002241	0.02029	2.24
CEP43	-0.995253	-0.261599	-0.186511	-0.162219	0.611947	-0.359933	0.500575	0.141145	16.0727	9.82806	5.91655e-06	0.000185017	[K].EKGPTTGEGALDLSDVHSPPKSPEGK.[T]	3xTMT6plex [K2; K21; K26]; 1xTMT6plex [N-Term]; 2xPhospho [S18(100); S22(100)]	4.17e-05	0.000141349	1	1	1	7	O95684	O95684 [139-164]	O95684 2xPhospho [S156(100); S160(100)]	Centrosomal protein 43		2	3709.89	5	1	742.784	-0.08	74.1544	6.62e-05	2.69e-05	9.83
NELFE	-0.352003	-0.168176	-0.212929	-0.077462	0.501944	-0.366348	0.332466	0.0767148	18.6511	9.82273	5.94407e-06	0.000185587	[R].SGAHSSASPPR.[S]	1xTMT6plex [N-Term]; 1xPhospho [S8(100)]	0.00181063	0.00037399	1	1	4	53	P18615	P18615 [174-184]	P18615 1xPhospho [S181(100)]	Negative elongation factor E		0	1362.64	3	1	454.884	-0.02	21.6288	0.0001134	0.0005029	3.98
PDS5B	-1.18877	-0.473373	-0.410799	-0.47473	0.149567	-0.426753	0.181614	0.0423652	18.9172	9.81865	5.96524e-06	0.000185691	[R].LKEDILENEDEQNSPPKK.[G]	3xTMT6plex [K2; K17; K18]; 1xTMT6plex [N-Term]; 1xPhospho [S14(100)]	7.26e-05	0.000141349	1	1	1	20	Q9NTI5	Q9NTI5 [1270-1287]	Q9NTI5 1xPhospho [S1283(100)]	Sister chromatid cohesion protein PDS5 homolog B		2	3122.68	4	1	781.426	0.47	76.7853	6.62e-05	4.8e-05	6.06
PNN	-0.466898	-0.501016	-0.661386	-0.923079	-0.587553	-0.945542	0.28696	-0.0911938	17.9862	9.8167	5.9754e-06	0.000185691	[R].GFSDSGGGPPAK.[Q]	1xTMT6plex [K12]; 1xTMT6plex [N-Term]; 1xPhospho [S3(100)]	0.00154701	0.000349478	1	1	1	12	Q9H307	Q9H307 [64-75]	Q9H307 1xPhospho [S66(100)]	Pinin		0	1614.79	2	1	807.901	0.72	73.8817	0.0002158	0.0004871	3.64
DDX54	-0.416857	-0.0382204	-0.0801665	0.200618	0.617731	-0.18452	0.608394	0.437534	17.003	9.81591	5.97949e-06	0.000185691	[K].QKIDDRDSDEEGASDR.[R]	1xTMT6plex [K2]; 1xTMT6plex [N-Term]; 1xPhospho [S8(100)]	0.00012712	0.000141349	1	1	1	12	Q8TDD1	Q8TDD1 [775-790]	Q8TDD1 1xPhospho [S782(100)]	ATP-dependent RNA helicase DDX54		2	2374.09	3	1	792.036	-0.03	37.0194	6.62e-05	6e-05	4.88
PROSER2	-0.492477	-0.176791	0.0046296	0.00250379	0.698413	-0.180208	0.526663	0.212086	17.0162	9.81493	5.98464e-06	0.000185691	[R].APSPPVEHPR.[L]	1xTMT6plex [N-Term]; 1xPhospho [S3(100)]	0.00244074	0.000473324	1	1	1	16	Q86WR7	Q86WR7 [177-186]	Q86WR7 1xPhospho [S179(100)]	Proline and serine-rich protein 2		0	1395.7	3	1	465.904	-0.46	44.2683	0.0001134	0.0007075	3.11
UBA2	-0.422958	-0.0911488	-0.148245	-0.0153038	0.465659	-0.237938	0.431223	0.377076	13.2064	9.81277	5.99589e-06	0.000185752	[K].SITNGSDDGAQPSTSTAQEQDDVLIVDSDEEDSSNNADVSEEER.[S]	2xDeamidated [N4; N35]; 1xTMT6plex [N-Term]; 1xPhospho [S28(90.5)]	6.16e-05	0.000141349	1	1	3	29	Q9UBT2	Q9UBT2 [565-608]	Q9UBT2 1xPhospho [S592(90.5)]	SUMO-activating enzyme subunit 2		0	4967.06	4	1	1242.52	-0.91	99.3386	6.62e-05	4.07e-05	7.07
RNPS1	-0.914939	-0.430906	-0.26644	-0.428696	0.563955	-0.452989	0.493173	-0.0394994	16.6008	9.8084	6.01879e-06	0.000186041	[R].KDRSDEK.[S]	2xTMT6plex [K1; K7]; 1xTMT6plex [N-Term]; 1xPhospho [S4(100)]	0.0194998	0.00181715	1	1	1	9	Q15287	Q15287 [32-38]	Q15287 1xPhospho [S35(100)]	RNA-binding protein with serine-rich domain 1		2	1644.89	3	1	548.969	0.13	32.1104	0.0007355	0.005004	2.12
STK39	-0.915531	-0.404421	-0.286782	-0.0799243	0.81298	-0.523155	0.62292	0.154678	15.7486	9.80743	6.02389e-06	0.000186041	[K].TEDGDWEWSDDEMDEKSEEGK.[A]	2xTMT6plex [K16; K21]; 1xTMT6plex [N-Term]; 1xPhospho [S9(100)]	0.000131568	0.000141349	1	1	1	10	Q9UEW8	Q9UEW8 [377-397]	Q9UEW8 1xPhospho [S385(100)]	STE20/SPS1-related proline-alanine-rich protein kinase		1	3284.41	4	1	821.857	0.07	93.5552	6.62e-05	6.38e-05	5.56
KIAA0930	-0.16536	0.141574	-0.0416055	0.338681	0.45564	0.112467	0.532968	0.58582	14.9803	9.8003	6.06146e-06	0.000186912	[R].VTSFSTPPTPER.[N]	1xTMT6plex [N-Term]; 1xPhospho [T9(100)]	0.000881104	0.000213588	1	1	2	7	Q6ICG6	Q6ICG6 [285-296]	Q6ICG6 1xPhospho [T293(100)]	Uncharacterized protein KIAA0930		0	1627.79	3	1	543.269	0.41	75.5473	0.0001128	0.0002409	4.84
MTA2	-0.65807	-0.539216	-0.246257	-0.361481	0.0130278	-0.453786	0.385037	0.0858842	16.099	9.79636	6.08232e-06	0.000187005	[K].AAKTPLK.[I]	2xTMT6plex [K3; K7]; 1xTMT6plex [N-Term]; 1xPhospho [T4(100)]	0.0901208	0.00650753	1	1	1	5	O94776	O94776 [502-508]	O94776 1xPhospho [T505(100)]	Metastasis-associated protein MTA2		1	1495.92	3	1	499.312	-0.27	51.5079	0.002354	0.02846	1.52
EIF4B	-0.165307	0.119843	0.00678524	0.516047	0.850253	-0.0984252	0.568817	0.661926	15.2732	9.79619	6.08322e-06	0.000187005	[R].SQSSDTEQQSPTSGGGK.[V]	2xDeamidated [Q8; Q]; 1xTMT6plex [K17]; 1xTMT6plex [N-Term]; 1xPhospho [S1(99.3)]	0.000293108	0.000144834	1	1	5	12	P23588	P23588 [495-511]	P23588 1xPhospho [S495(99.3)]	Eukaryotic translation initiation factor 4B		0	2220.99	3	1	741.002	-0.02	43.6555	8.53e-05	0.0001032	4.71
GIGYF1	-0.556878	-0.251365	-0.376274	-0.34012	0.326436	-0.469396	0.501699	0.378265	16.8854	9.79187	6.1062e-06	0.000187423	[R].SLSVPDSGR.[L]	1xTMT6plex [N-Term]; 1xPhospho [S3(100)]	0.0180282	0.00180061	1	1	1	8	O75420	O75420 [636-644]	O75420 1xPhospho [S638(100)]	GRB10-interacting GYF protein 1		0	1226.6	2	1	613.803	-0.1	62.9105	0.0009398	0.006088	2.63
FAF1	-0.352446	-0.0937086	-0.214427	-0.0311548	0.477616	-0.28985	0.391748	0.201516	18.683	9.78564	6.1395e-06	0.000188156	[R].RSSPAQTR.[E]	1xTMT6plex [N-Term]; 1xPhospho [S2(99.3)]	0.00366743	0.00070759	1	1	3	47	Q9UNN5	Q9UNN5 [268-275]	Q9UNN5 1xPhospho [S269(99.3)]	FAS-associated factor 1		1	1211.61	3	1	404.541	0.23	20.6399	0.000425	0.001532	3.07
SLC16A1	-1.15433	-0.351756	-0.25591	-0.205897	0.516037	-0.307815	0.414312	0.118058	18.0243	9.78174	6.16045e-06	0.000188508	[K].KESKEEETSIDVAGKPNEVTK.[A]	1xDeamidated [N17]; 4xTMT6plex [K1; K4; K15; K21]; 1xTMT6plex [N-Term]; 1xPhospho [S3(100)]	9.94e-05	0.000141349	1	1	3	14	P53985	P53985 [459-479]	P53985 1xPhospho [S461(100)]	Monocarboxylate transporter 1		2	3544.94	5	1	709.794	0.77	66.1256	6.62e-05	4.7e-05	9.94
PPP1R7	-1.59308	-0.695173	-0.422436	-0.988964	0.0938429	-0.657525	0.357809	-0.143697	17.1629	15.402	6.18397e-06	0.000188938	[R].VESEESGDEEGKK.[H]	2xTMT6plex [K12; K13]; 1xTMT6plex [N-Term]; 1xPhospho [S6(100)]	0.00130007	0.000331511	1	1	2	4	Q15435	Q15435 [22-34]	Q15435 1xPhospho [S27(100)]	Protein phosphatase 1 regulatory subunit 7		1	2190.08	3	1	730.697	-0.18	50.9958	0.0001134	0.0003529	3.67
CPSF7	-0.870445	-0.285332	-0.455101	-0.293623	0.576777	-0.372079	0.768099	0.688833	17.1124	9.77297	6.20783e-06	0.000189377	[R].QEPSPKPNNK.[T]	2xTMT6plex [K6; K10]; 1xTMT6plex [N-Term]; 1xPhospho [S4(100)]	0.0205596	0.00183564	1	1	1	7	Q8N684	Q8N684 [57-66]	Q8N684 1xPhospho [S60(100)]	Cleavage and polyadenylation specificity factor subunit 7		0	1906.04	3	1	636.018	-0.61	42.9548	0.0009505	0.006853	2.5
ZC3H13	-0.429065	-0.221739	-0.296743	-0.214645	0.442069	-0.356958	0.453738	0.163642	16.9508	9.76932	6.22767e-06	0.000189686	[R].DQRPSSPIR.[H]	1xDeamidated [Q2]; 1xTMT6plex [N-Term]; 1xPhospho [S5(99.4)]	0.0048255	0.000955068	1	1	2	11	Q5T200	Q5T200 [638-646]	Q5T200 1xPhospho [S642(99.4)]	Zinc finger CCCH domain-containing protein 13		0	1365.67	3	1	455.896	0.41	32.63	0.0004869	0.001933	3.68
LMNA	-0.349153	0.0587578	-0.288307	0.43164	0.751304	-0.439838	0.191669	0.401932	13.7308	9.76579	6.24693e-06	0.000189686	[R].SGAQASSTPLSPTR.[I]	1xTMT6plex [N-Term]; 2xPhospho [T8(98.6); S11(98.6)]	0.00227277	0.000394102	1	1	3	4	P02545	P02545 [12-25]	P02545 2xPhospho [T19(98.6); S22(98.6)]	Prelamin-A/C		0	1748.78	2	1	874.893	-1.82	56.9656	0.0002568	0.001021	3.24
NCOR2	0.943758	-0.216544	0.311317	-0.217921	0.874203	-0.333123	0.765242	1.32251	14.5169	9.7641	6.2562e-06	0.000189686	[R].SGLEPASSPSK.[G]	1xTMT6plex [K11]; 1xTMT6plex [N-Term]; 1xPhospho [S8(100)]	0.00224274	0.000394102	1	1	2	5	Q9Y618	Q9Y618 [1964-1974]	Q9Y618 1xPhospho [S1971(100)]	Nuclear receptor corepressor 2		0	1597.82	3	1	533.28	0.4	61.1607	0.0001134	0.0006408	3.6
UBAP2L	-0.534995	-0.028574	-0.138373	-0.178384	0.36859	-0.02111	0.762517	0.288789	18.1324	9.76344	6.25979e-06	0.000189686	[K].KKASLTSK.[I]	3xTMT6plex [K1; K2; K8]; 1xTMT6plex [N-Term]; 1xPhospho [S4(100)]	0.0316	0.00291602	1	1	2	8	Q14157	Q14157 [490-497]	Q14157 1xPhospho [S493(100)]	Ubiquitin-associated protein 2-like		2	1859.15	4	1	465.544	-0.74	49.2871	0.001369	0.009988	2.58
GTF2F1	-0.790315	-0.322882	-0.140802	-0.288318	0.305134	-0.23111	0.471443	-0.215974	13.9366	9.76205	6.26742e-06	0.000189686	[R].GNSRPGTPSAEGGSTSSTLR.[A]	1xDeamidated [N2]; 1xTMT6plex [N-Term]; 1xPhospho [T7(100)]	0.000526142	0.000213588	1	1	1	10	P35269	P35269 [383-402]	P35269 1xPhospho [T389(100)]	General transcription factor IIF subunit 1		0	2229.03	3	1	743.683	-0.12	44.096	0.0002012	0.0002481	4.27
RSRC2	-0.545178	-0.206259	-0.312277	-0.526832	0.172296	-0.512802	0.299981	0.445824	16.8438	9.76067	6.275e-06	0.000189686	[K].KEQSEVSVSPR.[A]	1xTMT6plex [K1]; 1xTMT6plex [N-Term]; 2xPhospho [S7(100); S9(100)]	0.00292473	0.000497683	1	1	3	10	Q7L4I2	Q7L4I2 [24-34]	Q7L4I2 2xPhospho [S30(100); S32(100)]	Arginine/serine-rich coiled-coil protein 2		1	1863.9	3	1	621.972	0.31	50.3059	0.0001278	0.0008765	2.96
RPS6	-0.896366	-0.451985	-0.600422	-0.586676	0.0840409	-1.09781	-0.81018	-1.22689	17.7424	9.75707	6.2948e-06	0.000189723	[R].LSSLRASTSK.[S]	1xTMT6plex [K10]; 1xTMT6plex [N-Term]; 2xPhospho [S3(100); S7(100)]	0.0218324	0.00201115	1	1	3	17	P62753	P62753 [234-243]	P62753 2xPhospho [S236(100); S240(100)]	40S ribosomal protein S6		1	1667.85	2	1	834.431	0.29	69.7816	0.000814	0.007292	3.3
PRDM2	-0.871588	-0.419641	-0.338973	-0.401205	0.0899573	-0.353705	0.178756	-0.0590464	15.7485	9.75698	6.29527e-06	0.000189723	[K].KPLSPPK.[K]	2xTMT6plex [K1; K7]; 1xTMT6plex [N-Term]; 1xPhospho [S4(100)]	0.00843776	0.00125385	1	1	1	8	Q13029	Q13029 [1481-1487]	Q13029 1xPhospho [S1484(100)]	PR domain zinc finger protein 2		0	1533.94	3	1	511.984	0.27	61.3503	0.0006149	0.003164	2.93
POTEA	-0.258767	-0.730747	0.1482	-0.135618	0.988939	-0.547202	0.510797	-0.88704	16.3354	9.7541	6.31119e-06	0.000189882	[-].MVAEVSPK.[L]	1xTMT6plex [K8]; 1xTMT6plex [N-Term]; 1xMet-loss [N-Term]; 1xPhospho [S6(100)]	0.091464	0.00662888	1	1	1	8	Q6S8J7	Q6S8J7 [1-8]	Q6S8J7 1xMet-loss [N-Term]; 1xPhospho [S6(100)]	POTE ankyrin domain family member A		0	1267.71	2	1	634.357	0.56	56.0476	0.002365	0.02871	2.64
DDX24	-0.781512	-0.456411	-0.266123	-0.195418	0.246746	-0.218373	0.194268	0.0193586	16.5823	9.75258	6.31958e-06	0.000189882	[K].AQAVSEEEEEEEGKSSSPK.[K]	1xDeamidated [Q2]; 2xTMT6plex [K14; K19]; 1xTMT6plex [N-Term]; 1xPhospho [S5(100)]	0.000263158	0.000144834	1	1	2	8	Q9GZR7	Q9GZR7 [78-96]	Q9GZR7 1xPhospho [S82(100)]	ATP-dependent RNA helicase DDX24		1	2818.35	3	1	940.12	-1.17	60.8573	6.62e-05	8.49e-05	5.67
TCOF1	-0.78108	-0.400831	-0.343558	-0.461188	0.299852	-0.520932	0.211425	-0.0196586	18.0133	9.74142	6.38163e-06	0.000191459	[K].ASSVSTKESPAR.[K]	1xTMT6plex [K7]; 1xTMT6plex [N-Term]; 1xPhospho [S9(100)]	0.000591865	0.000213588	1	1	2	14	Q13428	Q13428 [225-236]	Q13428 1xPhospho [S233(100)]	Treacle protein		1	1757.92	2	1	879.464	0.23	37.8085	0.0001128	0.0001692	3.41
LARP7	-0.56217	-0.133925	-0.14649	-0.0238445	0.548862	-0.25997	0.179806	0.128862	15.3391	9.73746	6.40379e-06	0.000191835	[R].SRPTSEGSDIESTEPQK.[Q]	1xDeamidated [Q16]; 1xTMT6plex [K17]; 1xTMT6plex [N-Term]; 2xPhospho [S5(98.2); S8(100)]	0.00128951	0.000331511	1	1	2	5	Q4G0J3	Q4G0J3 [254-270]	Q4G0J3 2xPhospho [S258(98.2); S261(100)]	La-related protein 7		0	2467.1	3	1	823.04	0.47	60.9833	0.0001134	0.0005077	4.8
PHIP	-0.831149	-0.625646	-0.301224	0.167155	0.67535	-0.286288	0.0507645	0.299706	16.0796	15.3088	6.4285e-06	0.000192286	[K].VLSDSEDEEKDADVPGTSTR.[K]	1xTMT6plex [K10]; 1xTMT6plex [N-Term]; 2xPhospho [S3(100); S5(100)]	0.000469985	0.000204766	1	1	1	14	Q8WWQ0	Q8WWQ0 [1279-1298]	Q8WWQ0 2xPhospho [S1281(100); S1283(100)]	PH-interacting protein		1	2768.23	3	1	923.415	-0.1	95.7461	0.0001416	0.0002743	4.82
RSL1D1	-1.28889	-0.791945	-0.739157	-0.557172	0.121348	-0.533223	0.035592	-0.222282	18.5129	9.72862	6.45363e-06	0.000192749	[K].AAESETPGKSPEK.[K]	2xTMT6plex [K9; K13]; 1xTMT6plex [N-Term]; 1xPhospho [S10(100)]	0.000631046	0.000213588	1	1	1	17	O76021	O76021 [418-430]	O76021 1xPhospho [S427(100)]	Ribosomal L1 domain-containing protein 1		1	2098.1	4	1	525.282	0.78	49.7245	0.0001416	0.0003542	4.44
SRRM2	-0.378789	-0.126927	-0.250093	-0.0189052	0.501232	-0.297473	0.513486	0.268981	17.931	9.72643	6.46605e-06	0.000192831	[R].RSSRSSPELTR.[K]	1xTMT6plex [N-Term]; 2xPhospho [S2(100); S5(99.1)]	0.00523969	0.000995315	1	1	6	41	Q9UQ35	Q9UQ35 [1689-1699]	Q9UQ35 2xPhospho [S1690(100); S1693(99.1)]	Serine/arginine repetitive matrix protein 2		2	1664.77	3	1	555.596	0.46	28.3763	0.0003235	0.00173	3.58
ZMYND8	-1.37571	-0.895109	-0.619294	-0.818341	0.146791	-0.6122	0.0671895	-0.0572767	16.7901	9.72435	6.47786e-06	0.000192895	[K].EPKEPSPK.[Q]	2xTMT6plex [K3; K8]; 1xTMT6plex [N-Term]; 1xPhospho [S6(100)]	0.00920929	0.00133575	1	1	1	6	Q9ULU4	Q9ULU4 [732-739]	Q9ULU4 1xPhospho [S737(100)]	Protein kinase C-binding protein 1		1	1678.94	3	1	560.318	0.3	46.941	0.0006546	0.003404	2.36
ABCF1	-0.41247	0.00706445	-0.201383	0.084492	0.434177	0.0438674	0.638184	0.543096	17.1596	9.70246	6.6035e-06	0.000196344	[K].KLSVPTSDEEDEVPAPKPR.[G]	2xTMT6plex [K1; K17]; 1xTMT6plex [N-Term]; 1xPhospho [S7(100)]	3.21e-05	0.000141349	1	1	3	16	Q8NE71	Q8NE71 [103-121]	Q8NE71 1xPhospho [S109(100)]	ATP-binding cassette sub-family F member 1		1	2861.53	4	1	716.137	0.37	72.1875	6.62e-05	4.32e-05	7.55
ARHGEF7	-0.799429	-0.311278	-0.168188	-0.261839	0.260188	-0.252042	0.228982	-0.311044	19.8629	9.69631	6.63931e-06	0.000196648	[K].ASEKPVSPK.[S]	2xTMT6plex [K4; K9]; 1xTMT6plex [N-Term]; 1xPhospho [S7(100)]	0.0130981	0.00156584	1	1	1	20	Q14155	Q14155 [243-251]	Q14155 1xPhospho [S249(100)]	Rho guanine nucleotide exchange factor 7		0	1709.98	2	1	855.494	0.32	49.2369	0.0005944	0.004503	2.64
CIR1	-0.670783	-0.206073	-0.251496	0.303601	0.967936	-0.351459	0.715476	0.392296	15.0845	15.2308	6.64173e-06	0.000196648	[R].THKHSPEKR.[G]	2xTMT6plex [K3; K8]; 1xTMT6plex [N-Term]; 1xPhospho [S5(100)]	0.0175674	0.00180061	1	1	1	7	Q86X95	Q86X95 [361-369]	Q86X95 1xPhospho [S365(100)]	Corepressor interacting with RBPJ 1		2	1887.06	3	1	629.691	0.54	22.6028	0.0007103	0.0045	2.48
CTPS1	-0.423082	-0.313839	-0.495324	-0.00938034	0.720609	-0.436528	0.46094	0.429921	13.5182	9.69562	6.64331e-06	0.000196648	[R].DTYSDRSGSSSPDSEITELK.[F]	1xTMT6plex [K20]; 1xTMT6plex [N-Term]; 3xPhospho [S4(100); S7(99.9); S9(96)]	0.000536384	0.000213588	1	1	3	3	P17812	P17812 [565-584]	P17812 3xPhospho [S568(100); S571(99.9); S573(96)]	CTP synthase 1		1	2872.2	3	1	958.071	0.04	105.947	0.0001416	0.0003076	5.22
EIF2AK2	-0.899023	-0.346855	-0.257032	-0.332762	0.386621	-0.393908	0.537533	0.316605	16.3749	9.6938	6.65397e-06	0.000196672	[K].KSPEKNER.[H]	2xTMT6plex [K1; K5]; 1xTMT6plex [N-Term]; 1xPhospho [S2(100)]	0.0101855	0.00142287	1	1	1	7	P19525	P19525 [541-548]	P19525 1xPhospho [S542(100)]	Interferon-induced, double-stranded RNA-activated protein kinase		2	1754.98	3	1	585.664	-0.13	31.5527	0.0007135	0.00372	2.45
SCAF1	-0.457751	-0.330136	-0.34426	-0.263554	0.0845775	-0.194311	0.401503	0.341556	16.9854	9.6892	6.6809e-06	0.000197176	[R].GPSPAPASSPKR.[E]	1xTMT6plex [K11]; 1xTMT6plex [N-Term]; 1xPhospho [S9(100)]	0.00276916	0.000473324	1	1	2	10	Q9H7N4	Q9H7N4 [717-728]	Q9H7N4 1xPhospho [S725(100)]	Splicing factor, arginine/serine-rich 19		1	1689.91	3	1	563.974	-0.48	30.6089	0.0003509	0.001044	3.55
RPS6	-1.051	-0.974093	-0.891779	-1.22956	-0.582533	-1.66988	-1.80889	-2.29949	17.176	15.2066	6.70967e-06	0.000197345	[R].RLSSLRASTSK.[S]	1xTMT6plex [K11]; 1xTMT6plex [N-Term]; 3xPhospho [S3(100); S4(100); S8(97.8)]	0.00529111	0.000995315	1	1	3	5	P62753	P62753 [233-243]	P62753 3xPhospho [S235(100); S236(100); S240(97.8)]	40S ribosomal protein S6		2	1903.92	4	1	476.736	-0.33	67.3917	0.0003235	0.00175	4.39
PAG1	-0.123732	-0.343057	-0.398595	-0.205172	0.736254	0.406826	1.13001	1.26196	13.9849	15.2046	6.71523e-06	0.000197345	[K].RFSSLSYK.[S]	1xTMT6plex [K8]; 1xTMT6plex [N-Term]; 2xPhospho [S3(100); S6(100)]	0.0127866	0.00156584	1	1	1	2	Q9NWQ8	Q9NWQ8 [293-300]	Q9NWQ8 2xPhospho [S295(100); S298(100)]	Phosphoprotein associated with glycosphingolipid-enriched microdomains 1		1	1605.78	3	1	535.933	0.54	80.7809	0.0005816	0.004406	3.21
NIPBL	-0.622144	-0.104989	-0.00542715	0.248693	0.503626	0.433278	1.08624	1.10779	16.4148	15.2015	6.72388e-06	0.000197345	[K].SDGHPETPKQK.[G]	2xTMT6plex [K9; K11]; 1xTMT6plex [N-Term]; 1xPhospho [T7(100)]	0.00156665	0.000349478	1	1	1	5	Q6KC79	Q6KC79 [718-728]	Q6KC79 1xPhospho [T724(100)]	Nipped-B-like protein		1	1991.06	3	1	664.357	-0.25	34.3834	0.0002568	0.0007516	3.07
DENND4C	-0.475098	-0.316073	-0.463418	-0.151046	0.399397	-0.0778596	1.12622	0.807282	15.0816	15.2007	6.72622e-06	0.000197345	[K].VPSGIFDVNSR.[K]	1xTMT6plex [N-Term]; 1xPhospho [S3(100)]	0.00723313	0.00111805	1	1	1	5	Q5VZ89	Q5VZ89 [987-997]	Q5VZ89 1xPhospho [S989(100)]	DENN domain-containing protein 4C		0	1499.75	2	1	750.376	-0.01	105.045	0.0005553	0.002763	2.89
GLI3	-1.11532	-0.70151	-0.673249	-0.84668	-0.0657585	-0.747237	0.00397245	-0.518697	13.2528	9.67763	6.74927e-06	0.000197731	[R].SPGRPTQGALGEQQDLSNTTSK.[R]	1xTMT6plex [K22]; 1xTMT6plex [N-Term]; 1xPhospho [S1(100)]	4.89e-05	0.000141349	1	1	1	5	P10071	P10071 [664-685]	P10071 1xPhospho [S664(100)]	Transcriptional activator GLI3		0	2810.41	3	1	937.474	-0.04	61.0773	6.62e-05	3.04e-05	7.35
SUB1	-0.875339	-0.416748	-0.0230351	-1.22279	0.791981	-0.630735	0.610436	0.303522	14.93	15.1836	6.77468e-06	0.000197758	[K].SKELVSSSSSGSDSDSEVDKK.[L]	3xTMT6plex [K2; K20; K21]; 1xTMT6plex [N-Term]; 1xPhospho [S14(100)]	0.000105594	0.000141349	1	1	2	3	P53999	P53999 [4-24]	P53999 1xPhospho [S17(100)]	Activated RNA polymerase II transcriptional coactivator p15		2	3154.62	3	1	1052.21	-0.37	59.9354	0.0001188	9.41e-05	5.35
BOD1L1	-0.8475	-0.707891	-0.746717	-0.411181	0.650159	-0.637075	0.105223	-0.0382086	15.971	9.67258	6.77933e-06	0.000197758	[K].DKDVTLSPVK.[A]	2xTMT6plex [K2; K10]; 1xTMT6plex [N-Term]; 1xPhospho [S7(100)]	0.00141142	0.000349478	1	1	1	8	Q8NFC6	Q8NFC6 [1525-1534]	Q8NFC6 1xPhospho [S1531(100)]	Biorientation of chromosomes in cell division protein 1-like 1		1	1869.07	3	1	623.695	-0.31	65.4917	0.0002158	0.0004563	3.75
DDX17	-0.410251	-0.291646	-0.492969	-0.705794	-0.131507	-0.988269	-0.249652	-0.362302	16.8324	9.67248	6.77993e-06	0.000197758	[R].RDSASYR.[D]	1xTMT6plex [N-Term]; 1xPhospho [S3(100)]	0.014178	0.00167239	1	1	1	19	Q92841	Q92841 [597-603]	Q92841 1xPhospho [S599(100)]	Probable ATP-dependent RNA helicase DDX17		1	1163.54	2	1	582.274	0.13	94.1711	0.0008696	0.004947	1.99
CAP1	-1.00905	-0.331272	-0.0436984	0.841971	1.33593	-0.0271174	0.727518	0.548417	16.9515	15.1739	6.80236e-06	0.000197836	[R].SGPKPFSAPKPQTSPSPK.[R]	1xDeamidated [Q12]; 3xTMT6plex [K4; K10; K18]; 1xTMT6plex [N-Term]; 2xPhospho [S14(99.9); S16(100)]	0.0135834	0.00160966	1	1	2	7	Q01518	Q01518 [295-312]	Q01518 2xPhospho [S308(99.9); S310(100)]	Adenylyl cyclase-associated protein 1		0	2915.55	4	1	729.645	2.52	74.6129	0.0008532	0.004779	4.64
BCLAF1	-1.22658	-0.780571	-0.66272	-0.835729	0.102209	-0.775174	0.138086	-0.110504	19.9542	9.66872	6.80243e-06	0.000197836	[K].KAEGEPQEESPLK.[S]	2xTMT6plex [K1; K13]; 1xTMT6plex [N-Term]; 1xPhospho [S10(100)]	9.03e-05	0.000141349	1	1	1	23	Q9NYF8	Q9NYF8 [168-180]	Q9NYF8 1xPhospho [S177(100)]	Bcl-2-associated transcription factor 1		1	2209.17	3	1	737.062	0.11	56.4519	6.62e-05	4.36e-05	6.12
TFIP11	-1.09632	-0.455613	-0.285771	-0.0920472	0.463422	-0.228604	0.42175	0.115225	16.7274	9.65896	6.86115e-06	0.000199253	[K].KGAAEEAELEDSDDEEKPVKQDDFPK.[D]	4xTMT6plex [K1; K17; K20; K26]; 1xTMT6plex [N-Term]; 1xPhospho [S12(100)]	6.37e-05	0.000141349	1	1	1	9	Q9UBB9	Q9UBB9 [87-112]	Q9UBB9 1xPhospho [S98(100)]	Tuftelin-interacting protein 11		2	4145.12	4	1	1037.04	0.1	74.0424	6.62e-05	5.41e-05	5.68
KIAA0930	-0.402115	-0.0645892	-0.272505	0.137769	0.480191	-0.207224	0.538782	0.544433	15.7841	9.65431	6.88931e-06	0.000199397	[R].SRSLSGTGR.[S]	1xTMT6plex [N-Term]; 2xPhospho [S3(98.2); S5(100)]	0.0260397	0.00245201	1	1	4	8	Q6ICG6	Q6ICG6 [349-357]	Q6ICG6 2xPhospho [S351(98.2); S353(100)]	Uncharacterized protein KIAA0930		1	1309.59	3	1	437.2	-0.34	30.6242	0.0009734	0.008578	3.06
NME1;NME2	-0.657171	-0.31226	-0.404342	-0.3399	0.040735	-0.329205	-0.00365052	0.0545432	15.6931	9.65406	6.89084e-06	0.000199397	[R].VMLGETNPADSKPGTIR.[G]	1xTMT6plex [K12]; 1xTMT6plex [N-Term]; 1xPhospho [T6(100)]	0.000375064	0.000204766	2	3	1	7	P15531; P22392	P15531 [89-105]; P22392 [89-105]	P15531 1xPhospho [T94(100)]; P22392 1xPhospho [T94(100)]	Nucleoside diphosphate kinase A;Nucleoside diphosphate kinase B		0	2324.21	3	1	775.408	-0.12	71.3495	0.0002012	0.0002087	4.77
XRCC1	-0.868464	-0.206387	-0.169869	-0.0425938	0.332113	0.0725448	0.349566	0.287296	18.4526	9.65319	6.8961e-06	0.000199397	[R].AIGSTSKPQESPKGK.[R]	3xTMT6plex [K7; K13; K15]; 1xTMT6plex [N-Term]; 1xPhospho [S11(100)]	0.00080288	0.000213588	1	1	2	14	P18887	P18887 [231-245]	P18887 1xPhospho [S241(100)]	DNA repair protein XRCC1		1	2511.44	3	1	837.817	0.42	52.2447	0.0001128	0.0002832	4.07
SRRM1	-0.506162	-0.253747	-0.3901	0.201483	0.702142	-0.393065	0.423813	0.564143	15.5804	15.1152	6.97275e-06	0.000201322	[R].RSSPVRR.[E]	1xTMT6plex [N-Term]; 1xPhospho [S3(100)]	0.099951	0.00707206	1	1	2	7	Q8IYB3	Q8IYB3 [185-191]	Q8IYB3 1xPhospho [S187(100)]	Serine/arginine repetitive matrix protein 1		2	1166.64	2	1	583.821	-0.23	16.3301	0.002869	0.02906	1.52
SRSF7	-0.268996	-0.143052	-0.0744924	-0.139349	0.784225	-0.00622152	1.05231	1.02154	14.8551	9.63028	7.03696e-06	0.000202465	[R].YFQSPSR.[S]	1xDeamidated [Q3]; 1xTMT6plex [N-Term]; 1xPhospho [S4(99.1)]	0.092143	0.00664655	1	1	2	8	Q16629	Q16629 [189-195]	Q16629 1xPhospho [S192(99.1)]	Serine/arginine-rich splicing factor 7		0	1194.54	2	1	597.773	-0.14	69.3108	0.002671	0.02687	1.99
SCAF11	-0.681085	-0.226769	-0.21821	-0.0266626	0.619893	-0.0633321	1.05427	0.738098	15.3938	9.62973	7.04038e-06	0.000202465	[R].KSQSPSPKNESAR.[G]	2xTMT6plex [K1; K8]; 1xTMT6plex [N-Term]; 2xPhospho [S4(98.9); S6(98.9)]	0.000554067	0.000213588	1	1	4	12	Q99590	Q99590 [829-841]	Q99590 2xPhospho [S832(98.9); S834(98.9)]	Protein SCAF11		2	2263.15	3	1	755.054	0.59	36.539	0.0001128	0.0001753	4.05
TCOF1	-0.361572	-0.102117	-0.1532	-0.274353	0.30239	-0.461088	0.281429	-0.361328	21.2336	9.62934	7.04278e-06	0.000202465	[R].KLSGDQPAAR.[T]	1xTMT6plex [K1]; 1xTMT6plex [N-Term]; 1xPhospho [S3(100)]	0.00320592	0.000518462	1	1	1	24	Q13428	Q13428 [1348-1357]	Q13428 1xPhospho [S1350(100)]	Treacle protein		1	1580.86	3	1	527.624	0.01	32.9718	0.0003509	0.001182	3.16
NUF2	-1.06475	-0.360229	-0.325902	-0.268481	0.293112	-0.288391	0.306497	0.107889	17.3399	9.62714	7.0565e-06	0.000202567	[K].IVDSPEKLK.[N]	2xTMT6plex [K7; K9]; 1xTMT6plex [N-Term]; 1xPhospho [S4(100)]	0.00384293	0.000759232	1	1	1	9	Q9BZD4	Q9BZD4 [244-252]	Q9BZD4 1xPhospho [S247(100)]	Kinetochore protein Nuf2		1	1796.05	3	1	599.356	-0.08	76.512	0.000425	0.001597	3.26
CAAP1	-0.682048	-0.268077	-0.38099	-0.163576	0.258466	-0.375485	0.212682	0.0626012	15.5898	9.6252	7.06854e-06	0.000202621	[K].ILEGDNGMDSDMEEEADDGSK.[M]	1xDeamidated [N6]; 1xTMT6plex [K21]; 1xTMT6plex [N-Term]; 1xPhospho [S10(100)]	9.95e-05	0.000141349	1	1	1	16	Q9H8G2	Q9H8G2 [194-214]	Q9H8G2 1xPhospho [S203(100)]	Caspase activity and apoptosis inhibitor 1		0	2796.15	3	1	932.722	-0.51	102.813	6.62e-05	6.95e-05	5.44
HDGF	-1.31831	-0.765317	-0.608726	-0.647441	-0.0605082	-0.628513	-0.187508	-0.302029	20.1258	9.62276	7.08383e-06	0.000202768	[K].GNAEGSSDEEGKLVIDEPAKEK.[N]	3xTMT6plex [K12; K20; K22]; 1xTMT6plex [N-Term]; 2xPhospho [S6(100); S7(100)]	5.28e-05	0.000141349	1	1	1	37	P51858	P51858 [127-148]	P51858 2xPhospho [S132(100); S133(100)]	Hepatoma-derived growth factor		2	3378.69	5	1	676.543	-0.53	80.5866	6.62e-05	4.91e-05	8.23
MKI67	-0.509357	-0.183917	-0.190674	-0.377571	0.303416	-1.00484	-1.25141	-1.62995	13.8492	9.61525	7.13097e-06	0.00020328	[R].SGASEANLIVAK.[S]	1xTMT6plex [K12]; 1xTMT6plex [N-Term]; 1xPhospho [S1(100)]	0.00101129	0.000237222	1	1	2	6	P46013	P46013 [648-659]	P46013 1xPhospho [S648(100)]	Proliferation marker protein Ki-67		0	1697.92	3	1	566.646	-0.23	86.4641	0.0001134	0.0004981	4.27
SRRM2	-0.334451	-0.221597	-0.492701	0.0819206	1.1883	-0.126066	0.126936	0.568328	13.001	15.0602	7.13659e-06	0.00020328	[R].SSSSPPPK.[Q]	1xTMT6plex [K8]; 1xTMT6plex [N-Term]; 2xPhospho [S2(98.9); S4(99)]	0.0311626	0.00287551	1	1	2	3	Q9UQ35	Q9UQ35 [817-824]	Q9UQ35 2xPhospho [S818(98.9); S820(99)]	Serine/arginine repetitive matrix protein 2		0	1404.66	2	1	702.833	0.22	54.484	0.001355	0.009892	2.68
ZC3H14	-1.0857	-0.366644	-0.280336	-0.158358	0.481499	-0.349098	0.413003	0.0860388	18.2342	9.61359	7.14145e-06	0.00020328	[R].DLVQPDKPASPK.[F]	2xTMT6plex [K7; K12]; 1xTMT6plex [N-Term]; 1xPhospho [S10(100)]	0.00471098	0.000933711	1	1	1	22	Q6PJT7	Q6PJT7 [506-517]	Q6PJT7 1xPhospho [S515(100)]	Zinc finger CCCH domain-containing protein 14		0	2062.16	4	1	516.294	-0.94	60.3723	0.0003768	0.001515	3.94
ARHGEF6;ARHGEF7	-0.505253	-0.166427	-0.320864	-0.126852	0.799751	-0.574873	0.646887	0.285564	19.3341	9.6126	7.14775e-06	0.00020328	[R].MSGFIYQGK.[IL]	1xTMT6plex [K9]; 1xTMT6plex [N-Term]; 1xPhospho [S2(100)]	0.000534659	0.000213588	2	2	1	56	Q15052; Q14155	Q15052 [487-495]; Q14155 [517-525]	Q15052 1xPhospho [S488(100)]; Q14155 1xPhospho [S518(100)]	Rho guanine nucleotide exchange factor 6;Rho guanine nucleotide exchange factor 7		0	1568.79	2	1	784.901	-0.1	103.207	0.0001128	0.0001778	3.74
MATR3	-1.10839	-0.52211	-0.384721	-0.259213	0.473688	-0.674432	0.265381	0.00255234	15.7005	9.61182	7.15265e-06	0.00020328	[R].SYSPDGKESPSDK.[K]	2xTMT6plex [K7; K13]; 1xTMT6plex [N-Term]; 2xPhospho [S3(98.6); S9(100)]	0.00377165	0.000734378	1	1	2	7	P43243	P43243 [596-608]	P43243 2xPhospho [S598(98.6); S604(100)]	Matrin-3		1	2244.04	3	1	748.687	1.25	62.969	0.000425	0.001567	3.98
THRAP3	-0.564898	-0.239359	-0.115911	-0.264146	0.287265	-0.492894	0.344583	0.0557763	15.4245	9.60631	7.18758e-06	0.000203982	[K].ASESSKPWPDATYGTGSASR.[A]	1xTMT6plex [K6]; 1xTMT6plex [N-Term]; 1xPhospho [S17(100)]	0.000150015	0.000144834	1	1	3	3	Q9Y2W1	Q9Y2W1 [216-235]	Q9Y2W1 1xPhospho [S232(100)]	Thyroid hormone receptor-associated protein 3		0	2593.23	3	1	865.083	0.83	72.2078	0.0001188	0.0001103	5.41
ZC3HC1	-0.396287	-0.166991	-0.364237	0.200194	0.593254	-0.188714	0.0946927	0.363878	14.8881	9.59897	7.23442e-06	0.000204778	[R].SQDATFSPGSEQAEK.[S]	1xTMT6plex [K15]; 1xTMT6plex [N-Term]; 1xPhospho [S7(99.1)]	0.000299087	0.000190394	1	1	2	7	Q86WB0	Q86WB0 [329-343]	Q86WB0 1xPhospho [S335(99.1)]	Nuclear-interacting partner of ALK		0	2119.99	3	1	707.337	0.13	68.0588	0.0001128	0.0001807	4.74
PDS5B	-1.02359	-0.529211	-0.401469	-0.430154	0.316752	-0.501374	0.305637	-0.178827	17.7419	9.5987	7.23617e-06	0.000204778	[R].LKEDILENEDEQNSPPK.[K]	2xTMT6plex [K2; K17]; 1xTMT6plex [N-Term]; 1xPhospho [S14(100)]	4.25e-05	0.000141349	1	1	1	15	Q9NTI5	Q9NTI5 [1270-1286]	Q9NTI5 1xPhospho [S1283(100)]	Sister chromatid cohesion protein PDS5 homolog B		1	2765.42	3	1	922.478	-0.31	85.162	6.62e-05	3.22e-05	8.51
HP1BP3	-0.793903	-0.255061	-0.295471	-0.101401	0.512758	-0.285157	0.404013	-0.14593	18.1997	9.58626	7.31629e-06	0.000206753	[K].KTPAKSPGK.[A]	3xTMT6plex [K1; K5; K9]; 1xTMT6plex [N-Term]; 1xPhospho [S6(100)]	0.00652425	0.00105259	1	1	1	18	Q5SSJ5	Q5SSJ5 [460-468]	Q5SSJ5 1xPhospho [S465(100)]	Heterochromatin protein 1-binding protein 3		2	1910.16	4	1	478.297	0.43	42.6368	0.0005288	0.002523	3.72
PALM	-0.395384	0.0656885	0.079761	0.275126	0.547534	0.70306	1.23081	1.16556	14.9571	14.9884	7.35699e-06	0.000207609	[R].APAPSPAKEER.[K]	1xTMT6plex [K8]; 1xTMT6plex [N-Term]; 1xPhospho [S5(100)]	0.00719551	0.00111805	1	1	1	3	O75781	O75781 [120-130]	O75781 1xPhospho [S124(100)]	Paralemmin-1		1	1690.89	3	1	564.303	1.18	42.8457	0.0003606	0.002444	3.25
ARID4A	-1.36506	-0.528323	-0.516394	-0.363333	0.270463	-0.427263	0.211901	0.153569	18.2193	9.56955	7.42545e-06	0.00020893	[K].EAEKSPK.[G]	2xTMT6plex [K4; K7]; 1xTMT6plex [N-Term]; 1xPhospho [S5(100)]	0.0894567	0.00642528	1	1	1	9	P29374	P29374 [785-791]	P29374 1xPhospho [S789(100)]	AT-rich interactive domain-containing protein 4A		1	1555.87	3	1	519.295	0.03	43.4627	0.002741	0.02801	2.12
CBX3	-0.71042	-0.373874	-0.28242	-0.215868	0.380996	-0.536408	-0.145771	-0.526622	19.4647	9.56888	7.42988e-06	0.00020893	[K].SLSDSESDDSK.[S]	1xTMT6plex [K11]; 1xTMT6plex [N-Term]; 1xPhospho [S3(100)]	0.00135441	0.000331511	1	1	5	40	Q13185	Q13185 [93-103]	Q13185 1xPhospho [S95(100)]	Chromobox protein homolog 3		0	1707.77	2	1	854.39	0.3	56.8808	0.0002568	0.0006675	3.72
RRBP1	-0.48395	-0.0539227	-0.226922	-0.241101	0.266293	-0.301507	0.211146	0.0320178	19.0828	9.56807	7.43524e-06	0.00020893	[K].KAERSPNQGK.[K]	2xTMT6plex [K1; K10]; 1xTMT6plex [N-Term]; 1xPhospho [S5(100)]	0.00186613	0.00037399	1	1	1	13	Q9P2E9	Q9P2E9 [529-538]	Q9P2E9 1xPhospho [S533(100)]	Ribosome-binding protein 1		2	1882.05	4	1	471.268	0.35	19.1604	0.0003492	0.0008208	3.6
IRF2BP2	-0.695855	-0.333482	-0.403549	-0.439006	0.0919058	-0.34351	0.106307	-0.117616	21.3426	9.56466	7.45774e-06	0.000209268	[K].RKPSPEPEGEVGPPK.[I]	2xTMT6plex [K2; K15]; 1xTMT6plex [N-Term]; 1xPhospho [S4(100)]	0.00016996	0.000144834	1	1	1	48	Q7Z5L9	Q7Z5L9 [357-371]	Q7Z5L9 1xPhospho [S360(100)]	Interferon regulatory factor 2-binding protein 2		1	2371.3	4	1	593.58	0.37	52.6363	6.62e-05	6.9e-05	5.9
U2SURP	-0.696986	-0.415693	-0.33228	-0.549895	0.0945586	-0.658217	-0.204491	-0.465788	13.5675	9.559	7.4953e-06	0.000210026	[R].SRSSHKDSPR.[D]	1xTMT6plex [K6]; 1xTMT6plex [N-Term]; 2xPhospho [S4(98.5); S8(100)]	0.0453265	0.00379954	1	1	2	7	O15042	O15042 [967-976]	O15042 2xPhospho [S970(98.5); S974(100)]	U2 snRNP-associated SURP motif-containing protein		2	1774.84	3	1	592.285	0.61	9.5191	0.001337	0.01148	2.26
CAP1	-0.147932	0.282552	0.0494272	1.02776	1.10093	0.122155	0.951675	0.933854	13.2312	14.9328	7.53324e-06	0.000210793	[R].SGPKPFSAPKPQTSPSPKR.[A]	1xDeamidated [Q12]; 3xTMT6plex [K4; K10; K18]; 1xTMT6plex [N-Term]; 2xPhospho [S16(100); T/S]	0.00475641	0.000955068	1	1	2	8	Q01518	Q01518 [295-313]	Q01518 2xPhospho [S310(100); T/S]	Adenylyl cyclase-associated protein 1		1	3071.65	4	1	768.668	0.45	71.136	0.0003768	0.001436	4.35
PKN2	-0.423573	-0.239005	-0.225188	-0.0590091	0.377499	0.00575747	0.603258	0.273268	15.7291	9.5515	7.54539e-06	0.000210838	[R].ASSLGEIDESSELR.[V]	1xTMT6plex [N-Term]; 1xPhospho [S3(100)]	0.000169652	0.000144834	1	1	2	19	Q16513	Q16513 [581-594]	Q16513 1xPhospho [S583(100)]	Serine/threonine-protein kinase N2		0	1801.84	2	1	901.424	-1.1	94.0211	0.0001188	0.0001191	5.51
SRRM2	-1.00786	-0.691465	-0.490244	-0.606129	0.545551	-0.7739	0.138801	0.142948	16.975	9.54367	7.59801e-06	0.000212011	[R].SGSSPEVK.[D]	1xTMT6plex [K8]; 1xTMT6plex [N-Term]; 2xPhospho [S3(100); S4(100)]	0.0398629	0.00340794	1	1	1	5	Q9UQ35	Q9UQ35 [1598-1605]	Q9UQ35 2xPhospho [S1600(100); S1601(100)]	Serine/arginine repetitive matrix protein 2		0	1408.65	2	1	704.83	-0.07	60.6826	0.001259	0.01273	3.15
HNRNPUL2	-1.03034	-0.712686	-0.422138	-0.40605	0.367113	-0.205776	0.432598	0.09153	13.799	9.53934	7.62728e-06	0.000212531	[K].AAEEQGDDQDSEKSKPAGSDGER.[R]	2xTMT6plex [K13; K15]; 1xTMT6plex [N-Term]; 1xPhospho [S11(100)]	0.000272175	0.000144834	1	1	3	7	Q1KMD3	Q1KMD3 [175-197]	Q1KMD3 1xPhospho [S185(100)]	Heterogeneous nuclear ribonucleoprotein U-like protein 2		1	3173.48	4	1	794.126	-0.17	43.6388	0.0001188	0.000171	5.16
SLC39A7	-0.822637	-0.462919	-0.0945779	-0.679763	0.354979	-0.172509	0.58785	0.330331	15.7982	9.53492	7.65733e-06	0.00021307	[K].EKQSSEEEEKETR.[G]	2xTMT6plex [K2; K10]; 1xTMT6plex [N-Term]; 1xPhospho [S5(100)]	0.000662154	0.000213588	1	1	2	9	Q92504	Q92504 [272-284]	Q92504 1xPhospho [S276(100)]	Zinc transporter SLC39A7		2	2376.19	3	1	792.736	1.02	35.4132	0.0001128	0.0001863	4.64
TRA2A;TRA2B	-0.417608	-0.232273	-0.211995	-0.212801	0.630727	0.0603436	0.615344	0.521649	17.0491	9.53095	7.68442e-06	0.000213301	[R].SPSPYYSR.[YG]	1xTMT6plex [N-Term]; 1xPhospho [S1(100)]	0.0320441	0.00293575	2	2	2	13	Q13595; P62995	Q13595 [260-267]; P62995 [264-271]	Q13595 1xPhospho [S260(100)]; P62995 1xPhospho [S264(100)]	Transformer-2 protein homolog alpha;Transformer-2 protein homolog beta		0	1265.58	2	1	633.292	-0.13	53.3421	0.001394	0.01016	2.58
ZMYND8	-0.589488	-0.325443	-0.333986	-0.340818	0.122397	-0.273025	0.41489	0.310712	15.3683	9.53057	7.68702e-06	0.000213301	[R].RISLSDMPR.[S]	1xTMT6plex [N-Term]; 1xPhospho [S3(100)]	0.00226271	0.000394102	1	1	2	10	Q9ULU4	Q9ULU4 [423-431]	Q9ULU4 1xPhospho [S425(100)]	Protein kinase C-binding protein 1		1	1383.7	3	1	461.905	-0.67	69.2309	0.0001278	0.0009833	3.72
LRRC1	-0.464623	-0.07017	-0.450137	-0.183637	0.311128	-0.00770772	0.697717	0.775754	14.8491	9.52247	7.74263e-06	0.000214226	[R].RATPHPGELK.[H]	1xTMT6plex [K10]; 1xTMT6plex [N-Term]; 1xPhospho [T3(100)]	0.000657587	0.000213588	1	1	1	5	Q9BTT6	Q9BTT6 [478-487]	Q9BTT6 1xPhospho [T480(100)]	Leucine-rich repeat-containing protein 1		1	1643.9	3	1	548.639	-0.59	40.0292	0.0001128	0.0001853	4.43
SRRM1	-0.453145	-0.00923333	-0.116437	0.0326857	0.833125	0.0957256	1.38764	1.15708	17.6886	9.52133	7.7505e-06	0.000214226	[K].SRSPSPAPEKK.[E]	2xTMT6plex [K10; K11]; 1xTMT6plex [N-Term]; 2xPhospho [S3(100); S5(100)]	0.00109813	0.000237222	1	1	3	14	Q8IYB3	Q8IYB3 [207-217]	Q8IYB3 2xPhospho [S209(100); S211(100)]	Serine/arginine repetitive matrix protein 1		2	2031.06	3	1	677.693	0.23	40.838	0.0001134	0.0005006	3.77
JUN;JUND	-0.531491	-0.301082	-0.543172	-0.693462	-0.634375	-1.18247	-1.47847	-0.890447	17.5701	9.52103	7.75254e-06	0.000214226	[K].LASPELER.[L]	1xTMT6plex [N-Term]; 1xPhospho [S3(100)]	0.0140049	0.00167239	2	2	1	5	P05412; P17535	P05412 [71-78]; P17535 [98-105]	P05412 1xPhospho [S73(100)]; P17535 1xPhospho [S100(100)]	Transcription factor AP-1;Transcription factor jun-D		0	1223.62	2	1	612.316	1.2	69.9059	0.0008696	0.004891	3.03
ANKRD11	-1.29604	-0.580459	-0.483686	-0.2995	0.284382	-0.443523	0.122028	0.02266	16.3805	9.51349	7.80476e-06	0.00021537	[K].EKSPKEEK.[L]	3xTMT6plex [K2; K5; K8]; 1xTMT6plex [N-Term]; 1xPhospho [S3(100)]	0.123747	0.0080642	1	1	1	7	Q6UB99	Q6UB99 [750-757]	Q6UB99 1xPhospho [S752(100)]	Ankyrin repeat domain-containing protein 11		2	1971.13	3	1	657.716	0.16	41.1065	0.002913	0.03946	1.53
SRRM2	-0.294173	-0.168852	0.136542	-0.377428	0.602167	-0.149632	0.647832	0.146053	15.9346	9.49984	7.90028e-06	0.000217705	[R].SRSPSSPELNNK.[C]	1xDeamidated [N]; 1xTMT6plex [K12]; 1xTMT6plex [N-Term]; 2xPhospho [S1(100); S3(100)]	0.00052446	0.000213588	1	1	3	10	Q9UQ35	Q9UQ35 [1497-1508]	Q9UQ35 2xPhospho [S1497(100); S1499(100)]	Serine/arginine repetitive matrix protein 2		1	1934.9	3	1	645.639	-0.03	58.1509	0.0001128	0.0001525	5.79
RB1	-0.500817	-0.203619	-0.515733	0.354158	0.67822	-0.220139	0.0870862	0.489419	14.8798	9.49432	7.93924e-06	0.000218477	[K].ISEGLPTPTKMTPR.[S]	1xOxidation [M11]; 1xTMT6plex [K10]; 1xTMT6plex [N-Term]; 2xPhospho [T7(100); T/S]	0.00910818	0.00133575	1	1	3	8	P06400	P06400 [815-828]	P06400 2xPhospho [T821(100); T/S]	Retinoblastoma-associated protein		1	2162.07	3	1	721.363	0.39	81.1734	0.0006433	0.003371	3.63
MECP2	-0.81541	-0.390755	-0.240295	-0.378013	0.0869187	-0.475406	0.204145	-0.179365	16.0201	9.49111	7.96196e-06	0.0002188	[K].AETSEGSGSAPAVPEASASPK.[Q]	1xTMT6plex [K21]; 1xTMT6plex [N-Term]; 1xPhospho [S19(100)]	2.72e-05	0.000141349	1	1	1	15	P51608	P51608 [62-82]	P51608 1xPhospho [S80(100)]	Methyl-CpG-binding protein 2		0	2468.2	3	1	823.403	-0.04	66.3548	6.62e-05	2.66e-05	7.64
DDX24	-0.732949	-0.396617	-0.0357124	-0.144199	0.481018	-0.366611	0.00218027	-0.399781	17.0499	9.47775	8.05743e-06	0.00022112	[K].AQAVSEEEEEEEGKSSSPK.[K]	2xTMT6plex [K14; K19]; 1xTMT6plex [N-Term]; 2xPhospho [S5(100); S]	0.000209859	0.000144834	1	1	2	12	Q9GZR7	Q9GZR7 [78-96]	Q9GZR7 2xPhospho [S82(100); S]	ATP-dependent RNA helicase DDX24		1	2897.33	4	1	725.088	0.05	64.0282	6.62e-05	7.04e-05	6.97
MKI67	-0.579354	-0.150798	-0.320266	0.0747637	0.303738	-0.684681	-1.10709	-1.25006	16.9456	14.7664	8.08962e-06	0.000221698	[R].KRTPSVGK.[A]	2xTMT6plex [K1; K8]; 1xTMT6plex [N-Term]; 2xPhospho [T3(100); S5(100)]	0.0149906	0.00168909	1	1	1	3	P46013	P46013 [2257-2264]	P46013 2xPhospho [T2259(100); S2261(100)]	Proliferation marker protein Ki-67		2	1719.95	4	1	430.743	-1.36	44.5302	0.0006892	0.005114	3.4
WDR4	-0.337202	-0.0563999	-0.0850222	-0.148984	0.411716	-0.262636	0.482365	0.0412521	19.1156	9.4656	8.1454e-06	0.000222386	[R].RRSPPPGPDGHAK.[K]	1xTMT6plex [K13]; 1xTMT6plex [N-Term]; 1xPhospho [S3(100)]	0.000108537	0.000141349	1	1	1	53	P57081	P57081 [389-401]	P57081 1xPhospho [S391(100)]	tRNA (guanine-N(7)-)-methyltransferase non-catalytic subunit WDR4		2	1910.02	4	1	478.259	-0.03	24.7706	6.62e-05	4.97e-05	6.5
RB1	-0.921656	-0.372184	-0.732955	0.0376245	0.484181	-0.385998	0.0449677	0.228034	17.0924	9.46559	8.14546e-06	0.000222386	[K].ISEGLPTPTKMTPR.[S]	1xTMT6plex [K10]; 1xTMT6plex [N-Term]; 2xPhospho [T7(100); T12(100)]	0.00623303	0.00105259	1	1	2	14	P06400	P06400 [815-828]	P06400 2xPhospho [T821(100); T826(100)]	Retinoblastoma-associated protein		1	2146.08	3	1	716.031	0.12	77.7015	0.0004731	0.00216	2.99
EHBP1	-0.860867	-0.23562	-0.343468	0.104251	0.884404	-0.0792347	0.506637	0.406212	15.882	9.46522	8.14818e-06	0.000222386	[R].TKSDTEPQK.[S]	2xTMT6plex [K2; K9]; 1xTMT6plex [N-Term]; 1xPhospho [S3(100)]	0.0101855	0.00142287	1	1	2	6	Q8NDI1	Q8NDI1 [647-655]	Q8NDI1 1xPhospho [S649(100)]	EH domain-binding protein 1		1	1800.97	3	1	600.995	-0.06	48.5546	0.0004743	0.002696	3.05
NELFE	-0.31426	-0.0622169	-0.211583	-0.0653533	0.370943	-0.611421	0.269714	0.30466	15.5644	9.45607	8.21503e-06	0.000223641	[R].SISADDDLQESSR.[R]	1xDeamidated [Q9]; 1xTMT6plex [N-Term]; 1xPhospho [S3(100)]	0.000400335	0.000204766	1	1	1	7	P18615	P18615 [113-125]	P18615 1xPhospho [S115(100)]	Negative elongation factor E		0	1732.75	2	1	866.876	-1.14	67.5408	0.0001338	0.0002382	4.94
PSMA3	-0.825442	-0.323669	-0.436828	-0.092316	0.444825	-0.445581	0.32059	0.186098	18.2182	9.45586	8.21659e-06	0.000223641	[K].ESLKEEDESDDDNM.[-]	1xDeamidated [N13]; 1xOxidation [M14]; 1xTMT6plex [K4]; 1xTMT6plex [N-Term]; 1xPhospho [S9(100)]	0.000477273	0.000204766	1	1	1	35	P25788	P25788 [242-255]	P25788 1xPhospho [S250(100)]	Proteasome subunit alpha type-3		1	2210.89	3	1	737.637	1.02	50.6472	0.0002012	0.0002357	4.34
PRPF4B	-1.02166	-0.464901	-0.273058	-0.284723	0.394029	-0.599559	-0.165511	-0.700248	18.9193	9.45327	8.23568e-06	0.000223856	[R].SKQSKSPSR.[T]	2xTMT6plex [K2; K5]; 1xTMT6plex [N-Term]; 2xPhospho [S4(100); S]	0.0404335	0.00349185	1	1	3	14	Q13523	Q13523 [376-384]	Q13523 2xPhospho [S379(100); S]	Serine/threonine-protein kinase PRP4 homolog		2	1851.97	2	1	926.489	0.52	31.7449	0.00127	0.01294	2.05
SMC4	-0.510452	-0.19694	-0.363751	-0.0811881	0.435808	-0.300563	0.220945	0.143371	16.0369	9.44473	8.29882e-06	0.000225265	[R].TESPATAAETASEELDNR.[S]	1xTMT6plex [N-Term]; 1xPhospho [S3(99.2)]	5e-05	0.000141349	1	1	2	30	Q9NTJ3	Q9NTJ3 [39-56]	Q9NTJ3 1xPhospho [S41(99.2)]	Structural maintenance of chromosomes protein 4		0	2200.98	3	1	734.331	-0.78	87.4151	6.62e-05	3.78e-05	6.6
RIF1	-0.714155	-0.160232	-0.00717426	0.00167431	0.350905	-0.337943	0.760155	0.502285	12.9578	9.43432	8.37654e-06	0.000227066	[R].RASQGLLSSIENSESDSSEAKEEGSR.[K]	1xTMT6plex [K21]; 1xTMT6plex [N-Term]; 1xPhospho [S3(100)]	5.71e-05	0.000141349	1	1	1	4	Q5UIP0	Q5UIP0 [1540-1565]	Q5UIP0 1xPhospho [S1542(100)]	Telomere-associated protein RIF1		2	3291.57	3	1	1097.86	1.34	73.7062	6.62e-05	4.55e-05	6.55
CDK7	-0.16722	-0.275338	-0.093875	-0.509241	0.223544	-0.400449	0.449215	0.281261	15.9244	9.43245	8.39055e-06	0.000227137	[R].AYTHQVVTR.[W]	1xDeamidated [Q5]; 1xTMT6plex [N-Term]; 1xPhospho [T3(100)]	0.00550282	0.000995315	1	1	1	11	P50613	P50613 [168-176]	P50613 1xPhospho [T170(100)]	Cyclin-dependent kinase 7		0	1384.68	3	1	462.232	-0.01	42.031	0.0004869	0.002172	3.77
SRRM1	-0.66919	-0.317936	-0.306622	-0.411066	0.0161974	-0.344485	0.248099	0.0876416	16.1601	9.42644	8.43589e-06	0.000227664	[R].RASPSPPPK.[R]	1xTMT6plex [K9]; 1xTMT6plex [N-Term]; 1xPhospho [S3(100)]	0.00112457	0.000237222	1	1	1	11	Q8IYB3	Q8IYB3 [624-632]	Q8IYB3 1xPhospho [S626(100)]	Serine/arginine repetitive matrix protein 1		1	1474.82	3	1	492.278	0.01	38.496	0.0001134	0.0005138	3.77
DNAJB2	-0.438196	-0.117151	-0.167284	-0.0170052	0.468261	-0.0978498	0.468617	0.133628	17.1226	9.4256	8.44219e-06	0.000227664	[K].RSPSPEEK.[A]	1xTMT6plex [K8]; 1xTMT6plex [N-Term]; 1xPhospho [S4(100)]	0.0057247	0.00100852	1	1	2	14	P25686	P25686 [310-317]	P25686 1xPhospho [S313(100)]	DnaJ homolog subfamily B member 2		1	1467.76	3	1	489.925	0.11	33.4882	0.0004869	0.002241	3
EVL	-0.745033	-0.385614	-0.415188	0.0995425	0.568036	-0.192739	0.293626	0.00441655	16.5393	9.42411	8.45349e-06	0.000227664	[R].TPSVAKSPEAK.[S]	2xTMT6plex [K6; K11]; 1xTMT6plex [N-Term]; 1xPhospho [S7(100)]	0.022731	0.00216964	1	1	1	7	Q9UI08	Q9UI08 [343-353]	Q9UI08 1xPhospho [S349(100)]	Ena/VASP-like protein		1	1882.07	4	1	471.272	0.34	56.1988	0.0008547	0.007561	3.63
DNTTIP2	-0.876731	-0.235954	-0.242458	-0.0618308	0.859314	-0.226001	0.768853	0.277762	16.4469	9.42382	8.45566e-06	0.000227664	[R].WNNNKKSPIK.[A]	1xDeamidated [N2]; 3xTMT6plex [K5; K6; K10]; 1xTMT6plex [N-Term]; 1xPhospho [S7(100)]	0.037137	0.00333394	1	1	1	7	Q5QJE6	Q5QJE6 [375-384]	Q5QJE6 1xPhospho [S381(100)]	Deoxynucleotidyltransferase terminal-interacting protein 2		2	2226.28	3	1	742.766	0.41	64.6469	0.001507	0.01155	2.34
RRP12	-0.82274	-0.24637	-0.592834	-0.355176	0.0779433	-0.517765	-0.00625885	0.0158934	15.349	9.41957	8.48794e-06	0.000227922	[K].GDSIEEILADSEDEEDNEEEER.[S]	1xTMT6plex [N-Term]; 1xPhospho [S11(100)]	0.000102655	0.000141349	1	1	1	14	Q5JTH9	Q5JTH9 [1070-1091]	Q5JTH9 1xPhospho [S1080(100)]	RRP12-like protein		0	2861.16	3	1	954.39	-1.04	101.86	6.62e-05	4.55e-05	6.65
PRAM1	-0.911008	-0.496306	-0.50051	-0.187151	0.558154	-0.480539	0.394771	0.206461	16.3053	9.41955	8.4881e-06	0.000227922	[R].DDSSPSPK.[G]	1xTMT6plex [K8]; 1xTMT6plex [N-Term]; 1xPhospho [S6(100)]	0.0538933	0.0042349	1	1	3	7	Q96QH2	Q96QH2 [516-523]	Q96QH2 1xPhospho [S521(100)]	PML-RARA-regulated adapter molecule 1		0	1370.66	2	1	685.835	1.29	42.7179	0.001486	0.01699	2.83
MEF2D	-0.334755	-0.331636	-0.524554	-0.763865	-0.51094	-1.05942	-0.120894	-0.62273	15.98	9.41674	8.50955e-06	0.000228191	[R].RASEELDGLFR.[R]	1xTMT6plex [N-Term]; 1xPhospho [S3(100)]	0.000239755	0.000144834	1	1	1	12	Q14814	Q14814 [119-129]	Q14814 1xPhospho [S121(100)]	Myocyte-specific enhancer factor 2D		1	1601.79	3	1	534.601	0.36	86.3872	0.0001188	0.0001541	5.53
MTOR	-0.577631	-0.204846	-0.243088	0.104924	0.491814	-0.226554	1.40655	0.899054	13.4232	14.6309	8.57708e-06	0.000229229	[K].LHVSTINLQK.[A]	1xDeamidated [N/Q]; 1xTMT6plex [K10]; 1xTMT6plex [N-Term]; 1xPhospho [S4(100)]	0.0017346	0.000349478	1	1	2	5	P42345	P42345 [1258-1267]	P42345 1xPhospho [S1261(100)]	Serine/threonine-protein kinase mTOR		0	1691.95	3	1	564.654	-1.63	88.1726	0.0002568	0.0008163	4.79
ACIN1	-0.794475	-0.262751	-0.321152	-0.111827	0.437727	-0.287527	0.461445	0.202122	19.5856	9.40732	8.58177e-06	0.000229229	[R].LQPERGSPK.[K]	1xTMT6plex [K9]; 1xTMT6plex [N-Term]; 1xPhospho [S7(100)]	0.0105395	0.00142287	1	1	1	21	Q9UKV3	Q9UKV3 [723-731]	Q9UKV3 1xPhospho [S729(100)]	Apoptotic chromatin condensation inducer in the nucleus		1	1549.85	3	1	517.288	0.13	33.2624	0.0004743	0.002718	3.46
RSF1	-1.32771	-0.911015	-0.555858	-0.906423	-0.087813	-0.569134	0.016142	-0.319984	17.4388	9.40719	8.58273e-06	0.000229229	[K].GEEKSPK.[T]	2xTMT6plex [K4; K7]; 1xTMT6plex [N-Term]; 1xPhospho [S5(100)]	0.0596735	0.00461963	1	1	1	8	Q96T23	Q96T23 [566-572]	Q96T23 1xPhospho [S570(100)]	Remodeling and spacing factor 1		1	1541.85	3	1	514.623	-0.16	38.7046	0.00203	0.01781	2.01
ZNF768	-0.606524	-0.13156	-0.111764	-0.399127	0.566739	-0.291779	0.32008	0.0415453	14.7772	9.40021	8.63669e-06	0.000230362	[R].YEPQSPGYEPRSPGYEPR.[S]	1xTMT6plex [N-Term]; 2xPhospho [S5(100); S12(100)]	0.00247376	0.000473324	1	1	1	4	Q9H5H4	Q9H5H4 [121-138]	Q9H5H4 2xPhospho [S125(100); S132(100)]	Zinc finger protein 768		1	2498.06	3	1	833.36	0.5	71.1666	0.0001134	0.0007189	4.07
XRN2	-0.112933	-0.417579	-0.307985	0.773252	1.15426	0.0148987	0.0493865	0.876029	12.9133	14.5992	8.69603e-06	0.000231328	[R].NSPGSQVASNPR.[Q]	1xDeamidated [Q/N]; 1xTMT6plex [N-Term]; 1xPhospho [S2(100)]	0.00195732	0.00037399	1	1	2	2	Q9H0D6	Q9H0D6 [447-458]	Q9H0D6 1xPhospho [S448(100)]	5'-3' exoribonuclease 2		0	1523.71	2	1	762.356	-0.77	40.6258	0.0002568	0.0009009	3.44
SRSF11	-1.25265	-0.397858	-0.392598	-0.411242	0.282266	-0.400397	0.198736	-0.00642808	20.4196	9.39257	8.69612e-06	0.000231328	[R].KSESDKDVK.[Q]	3xTMT6plex [K1; K6; K9]; 1xTMT6plex [N-Term]; 1xPhospho [S2(100)]	0.00191525	0.00037399	1	1	2	23	Q05519	Q05519 [411-419]	Q05519 1xPhospho [S412(100)]	Serine/arginine-rich splicing factor 11		2	2032.15	3	1	678.055	0.1	43.842	0.0001134	0.0005345	2.25
RBM12B	-0.128749	-0.21048	0.146733	-0.329626	0.276627	-0.413044	0.409441	-0.159005	16.4278	9.39038	8.71329e-06	0.000231477	[K].EGDVLRRSEEHSPPR.[G]	1xTMT6plex [N-Term]; 2xPhospho [S8(100); S12(100)]	0.000680846	0.000213588	1	1	1	8	Q8IXT5	Q8IXT5 [243-257]	Q8IXT5 2xPhospho [S250(100); S254(100)]	RNA-binding protein 12B		2	2152.97	4	1	538.999	0.52	38.8011	0.0001128	0.0001909	5.62
RNPS1	-1.01226	-0.452577	-0.421043	-0.471973	0.367732	-0.504348	0.311009	0.0099619	20.9082	9.38747	8.73604e-06	0.00023165	[R].RSPSPKPTK.[V]	2xTMT6plex [K6; K9]; 1xTMT6plex [N-Term]; 2xPhospho [S2(100); S/T]	0.00926038	0.00133575	1	1	3	47	Q15287	Q15287 [154-162]	Q15287 2xPhospho [S155(100); S/T]	RNA-binding protein with serine-rich domain 1		1	1845	3	1	615.672	0.34	40.8586	0.0004429	0.003188	2.77
FOXK1	-0.526866	-0.344566	-0.222921	-0.220996	0.31333	-0.177644	0.296519	-0.01368	17.0329	9.38658	8.74304e-06	0.00023165	[R].SAPASPTHPGLMSPR.[S]	1xTMT6plex [N-Term]; 1xPhospho [S1(100)]	7.82e-05	0.000141349	1	1	3	20	P85037	P85037 [416-430]	P85037 1xPhospho [S416(100)]	Forkhead box protein K1		0	1814.88	3	1	605.632	-0.02	56.8457	6.62e-05	7.46e-05	5.3
ZC3H11A	-0.548564	-0.0710315	-0.158977	0.168079	0.485328	0.100743	0.45895	0.483641	16.397	9.37797	8.81103e-06	0.000233135	[K].KVEAPETNIDKTPK.[K]	3xTMT6plex [K1; K11; K14]; 1xTMT6plex [N-Term]; 1xPhospho [T12(100)]	0.000125263	0.000141349	1	1	1	7	O75152	O75152 [310-323]	O75152 1xPhospho [T321(100)]	Zinc finger CCCH domain-containing protein 11A		2	2566.47	4	1	642.372	0.3	63.3747	6.62e-05	4.96e-05	5.78
FASN	-0.733722	-0.176145	-0.243622	-0.191848	0.24302	-0.180244	0.490259	0.452603	19.3493	9.37626	8.82453e-06	0.000233135	[K].ADEASELACPTPKEDGLAQQQTQLNLR.[S]	1xCarbamidomethyl [C9]; 1xTMT6plex [K13]; 1xTMT6plex [N-Term]; 1xPhospho [T11(100)]	3.4e-05	0.000141349	1	1	1	48	P49327	P49327 [2194-2220]	P49327 1xPhospho [T2204(100)]	Fatty acid synthase		1	3521.73	4	1	881.19	0.68	87.6158	6.62e-05	2.83e-05	9.94
SRRM2	-0.495025	-0.264177	-0.000794006	-0.845051	0.70218	-0.536415	0.0418473	-0.317501	16.1721	14.563	8.83416e-06	0.000233135	[R].SRSTTPAPK.[S]	1xTMT6plex [K9]; 1xTMT6plex [N-Term]; 1xPhospho [S3(100)]	0.00271936	0.000473324	1	1	1	2	Q9UQ35	Q9UQ35 [248-256]	Q9UQ35 1xPhospho [S250(100)]	Serine/arginine repetitive matrix protein 2		1	1482.81	3	1	494.941	-0.05	35.0424	0.0002889	0.00119	4.2
SRRM2	-0.52887	-0.304611	-0.299046	-0.294277	0.186934	-0.273126	0.204442	0.0840684	18.2764	9.36473	8.91658e-06	0.000234649	[R].EISSSPTSK.[N]	1xTMT6plex [K9]; 1xTMT6plex [N-Term]; 2xPhospho [S4(99.2); S5(100)]	0.0143538	0.00167239	1	1	5	21	Q9UQ35	Q9UQ35 [452-460]	Q9UQ35 2xPhospho [S455(99.2); S456(100)]	Serine/arginine repetitive matrix protein 2		0	1553.73	2	1	777.368	1.17	47.7576	0.0006953	0.004155	3.44
RAB11FIP1	-0.672489	-0.320926	-0.232229	-0.561086	0.228913	-0.587079	0.153665	-0.212712	14.7938	9.36299	8.93058e-06	0.000234649	[K].HLFSSTENLAAGSWK.[E]	1xTMT6plex [K15]; 1xTMT6plex [N-Term]; 1xPhospho [S5(98.3)]	0.000720366	0.000213588	1	1	2	6	Q6WKZ4	Q6WKZ4 [353-367]	Q6WKZ4 1xPhospho [S357(98.3)]	Rab11 family-interacting protein 1		0	2186.1	3	1	729.374	1.07	95.342	0.0001128	0.0002817	4.54
CCDC6	-0.817628	-0.266592	-0.369503	-0.176922	0.405681	-0.362029	0.301772	0.212297	19.6298	9.36182	8.93995e-06	0.000234649	[R].RSNSPDKFK.[R]	2xTMT6plex [K7; K9]; 1xTMT6plex [N-Term]; 1xPhospho [S4(100)]	0.0048722	0.000955068	1	1	3	27	Q16204	Q16204 [416-424]	Q16204 1xPhospho [S419(100)]	Coiled-coil domain-containing protein 6		2	1846.02	3	1	616.012	0.6	37.3159	0.0003768	0.001429	2.36
CRKL	-0.674782	-0.278612	-0.155443	-0.0615498	0.25277	-0.37945	0.0144763	-0.0050159	13.5082	9.36006	8.95413e-06	0.000234649	[R].DSSTCPGDYVLSVSENSR.[V]	1xCarbamidomethyl [C5]; 1xTMT6plex [N-Term]; 1xPhospho [S3(98.3)]	0.00047875	0.000204766	1	1	2	3	P46109	P46109 [40-57]	P46109 1xPhospho [S42(98.3)]	Crk-like protein		0	2281.98	3	1	761.333	-0.45	90.3669	0.0001128	0.00017	4.61
WDR20	-0.855755	-0.3472	-0.379286	-0.109178	0.372217	-0.399616	0.290238	0.243505	13.6713	9.36004	8.9543e-06	0.000234649	[K].FATLSLHDR.[K]	1xTMT6plex [N-Term]; 1xPhospho [S5(100)]	0.00468845	0.000933711	1	1	2	7	Q8TBZ3	Q8TBZ3 [461-469]	Q8TBZ3 1xPhospho [S465(100)]	WD repeat-containing protein 20		0	1368.69	3	1	456.901	-0.18	83.2377	0.0003716	0.001223	3.72
TMX1	-0.857728	-0.441559	-0.416964	-0.515201	-0.042864	-0.470662	-0.0889707	-0.0327117	16.4099	9.35862	8.96578e-06	0.000234649	[K].KVEEEQEADEEDVSEEEAESK.[E]	2xTMT6plex [K1; K21]; 1xTMT6plex [N-Term]; 1xPhospho [S14(100)]	1.89e-05	0.000141349	1	1	1	27	Q9H3N1	Q9H3N1 [234-254]	Q9H3N1 1xPhospho [S247(100)]	Thioredoxin-related transmembrane protein 1		1	3205.48	3	1	1069.16	0.26	62.9787	6.62e-05	1.64e-05	9.44
MRC2	-0.65833	-0.364076	-0.668782	-0.068649	0.313738	-0.565081	0.359505	0.072931	16.2071	9.35762	8.97384e-06	0.000234649	[R].SSSSPTEATEK.[N]	1xTMT6plex [K11]; 1xTMT6plex [N-Term]; 1xPhospho [S4(100)]	0.00273171	0.000473324	1	1	4	14	Q9UBG0	Q9UBG0 [1455-1465]	Q9UBG0 1xPhospho [S1458(100)]	C-type mannose receptor 2		0	1661.8	2	1	831.405	-0.03	46.1438	0.0001134	0.000806	3.61
PPP1R12A	-0.540756	-0.116606	-0.362295	-0.18866	0.369074	-0.389011	0.529073	0.387495	18.737	9.35605	8.98654e-06	0.000234673	[R].KTGSYGALAEITASK.[E]	2xTMT6plex [K1; K15]; 1xTMT6plex [N-Term]; 1xPhospho [S4(100)]	8e-05	0.000141349	1	1	2	33	O14974	O14974 [442-456]	O14974 1xPhospho [S445(100)]	Protein phosphatase 1 regulatory subunit 12A		1	2264.25	3	1	755.421	-0.92	87.4058	6.62e-05	4.34e-05	7.97
AFAP1	-0.404184	0.0465993	-0.274359	-0.101545	0.330218	-0.479651	0.499502	0.635019	13.6601	9.34436	9.08167e-06	0.000236615	[K].KKPSTDEQTSSAEEDVPTCGYLNVLSNSR.[W]	1xCarbamidomethyl [C19]; 2xTMT6plex [K1; K2]; 1xTMT6plex [N-Term]; 1xPhospho [S11(98.2)]	7.69e-05	0.000141349	1	1	2	4	Q8N556	Q8N556 [333-361]	Q8N556 1xPhospho [S343(98.2)]	Actin filament-associated protein 1		1	3979.96	4	1	995.746	1.49	83.3133	6.62e-05	4.81e-05	7.93
H1-2	-0.568207	-0.0281803	-0.168065	0.0721858	0.554038	-0.167168	0.625402	0.113186	21.3148	9.34298	9.09297e-06	0.000236615	[K].KAAGGATPKK.[S]	3xTMT6plex [K1; K9; K10]; 1xTMT6plex [N-Term]; 1xPhospho [T7(100)]	0.00164118	0.000349478	1	1	1	39	P16403	P16403 [140-149]	P16403 1xPhospho [T146(100)]	Histone H1.2		2	1925.18	3	1	642.397	-0.2	41.2107	0.0002568	0.0007812	2.6
RHPN2	-0.333351	-0.24942	-0.0153783	-0.790593	0.526775	-0.764567	0.046216	-0.181822	13.6505	9.3416	9.10435e-06	0.000236615	[K].SATYSVGMQK.[T]	1xTMT6plex [K10]; 1xTMT6plex [N-Term]; 1xPhospho [T3(100)]	0.000504847	0.000204766	1	2	2	6	Q8IUC4	Q8IUC4 [604-613]	Q8IUC4 1xPhospho [T606(100)]	Rhophilin-2		0	1609.81	3	1	537.273	-0.23	72.5017	0.0001416	0.0002921	4.47
TOMM70	-0.642076	-0.314988	-0.101303	-0.415199	0.197389	-0.322837	0.19826	-0.173602	17.3474	9.34111	9.10833e-06	0.000236615	[R].NSERKTPEGR.[A]	1xDeamidated [N1]; 1xTMT6plex [K5]; 1xTMT6plex [N-Term]; 1xPhospho [T6(98.8)]	0.00271936	0.000473324	1	1	3	12	O94826	O94826 [80-89]	O94826 1xPhospho [T85(98.8)]	Mitochondrial import receptor subunit TOM70		2	1712.87	4	1	428.974	-0.07	26.5899	0.0001134	0.000802	3.53
DDA1	-0.448531	-0.419685	-0.470155	-0.55389	-0.209181	-0.658315	0.320272	0.181525	14.3267	9.3394	9.12239e-06	0.000236672	[R].RPSVYLPTR.[E]	1xTMT6plex [N-Term]; 1xPhospho [S3(100)]	0.00157326	0.000349478	1	1	1	7	Q9BW61	Q9BW61 [31-39]	Q9BW61 1xPhospho [S33(100)]	DET1- and DDB1-associated protein 1		0	1397.75	3	1	466.588	0.05	63.6839	0.0002568	0.0007551	3.97
EIF5B	-0.834652	-0.480524	-0.146438	-0.18301	0.450475	-0.421825	0.161013	-0.264922	14.803	9.33526	9.15657e-06	0.000237026	[K].KQSFDDNDSEELEDKDSK.[S]	1xDeamidated [N7]; 3xTMT6plex [K1; K15; K18]; 1xTMT6plex [N-Term]; 2xPhospho [S3(100); S9(100)]	0.00489575	0.000955068	1	1	2	6	O60841	O60841 [105-122]	O60841 2xPhospho [S107(100); S113(100)]	Eukaryotic translation initiation factor 5B		2	3206.48	3	1	1069.51	6.97	72.2383	0.0002426	0.001599	4.1
H1-5	-0.447308	0.12172	0.178743	0.312218	0.522813	0.223462	0.57995	0.0758286	22.1676	9.33487	9.15978e-06	0.000237026	[K].AKKPAGATPK.[K]	3xTMT6plex [K2; K3; K10]; 1xTMT6plex [N-Term]; 1xPhospho [T8(100)]	0.0113606	0.00146106	1	1	1	35	P16401	P16401 [131-140]	P16401 1xPhospho [T138(100)]	Histone H1.5		1	1965.21	3	1	655.741	0.43	44.1965	0.0007546	0.004091	2.12
NUCKS1	-1.05899	-0.442349	-0.0776107	0.00442097	1.24526	-0.354241	0.91839	0.241315	17.3827	9.32799	9.21678e-06	0.000238058	[R].SGKNSQEDSEDSEDKDVK.[T]	1xDeamidated [N/Q]; 3xTMT6plex [K3; K15; K18]; 1xTMT6plex [N-Term]; 2xPhospho [S9(100); S12(100)]	0.00107666	0.000237222	1	1	3	17	Q9H1E3	Q9H1E3 [50-67]	Q9H1E3 2xPhospho [S58(100); S61(100)]	Nuclear ubiquitous casein and cyclin-dependent kinase substrate 1		2	3074.43	3	1	1025.48	1.1	57.1537	0.0001128	0.0002914	5.21
ZNF800	-0.853361	-0.456907	-0.414668	-0.584371	0.217086	-0.528723	0.12847	-0.048614	15.1129	9.32718	9.22354e-06	0.000238058	[K].ANASNSPEGNK.[T]	1xTMT6plex [K11]; 1xTMT6plex [N-Term]; 1xPhospho [S6(100)]	0.000288736	0.000144834	1	1	1	7	Q2TB10	Q2TB10 [642-652]	Q2TB10 1xPhospho [S647(100)]	Zinc finger protein 800		0	1626.79	2	1	813.898	-0.28	39.7662	8.53e-05	0.0001106	4.16
TOP2A	-0.506199	-0.193939	-0.192631	-0.0676806	0.283914	-0.1	0.57971	0.552188	16.7791	9.32376	9.25207e-06	0.000238486	[R].KPSTSDDSDSNFEK.[I]	2xTMT6plex [K1; K14]; 1xTMT6plex [N-Term]; 1xPhospho [S3(100)]	0.000195337	0.000144834	1	1	3	10	P11388	P11388 [1467-1480]	P11388 1xPhospho [S1469(100)]	DNA topoisomerase 2-alpha		0	2324.13	3	1	775.381	0.98	60.7183	6.62e-05	9.12e-05	5.57
H2BC18	-0.5584	-0.299934	-0.208705	-0.0965511	0.718403	-0.359302	0.689745	0.298337	14.7766	9.32009	9.28278e-06	0.000238969	[-].MPDPAKSAPAPK.[K]	2xTMT6plex [K6; K12]; 1xTMT6plex [N-Term]; 1xMet-loss [N-Term]; 1xPhospho [S7(100)]	0.0567054	0.0044367	1	3	1	3	Q5QNW6	Q5QNW6 [1-12]	Q5QNW6 1xMet-loss [N-Term]; 1xPhospho [S7(100)]	Histone H2B type 2-F		1	1846.04	3	1	616.02	1.14	56.561	0.001941	0.01702	2.93
MATR3	-1.16459	-0.449775	-0.275353	-0.133338	0.615039	-0.327785	0.526823	0.201468	21.1548	9.30794	9.38519e-06	0.000241007	[R].SYSPDGKESPSDKK.[S]	3xTMT6plex [K7; K13; K14]; 1xTMT6plex [N-Term]; 2xPhospho [S3(100); S9(100)]	0.000352005	0.000204766	1	1	4	55	P43243	P43243 [596-609]	P43243 2xPhospho [S598(100); S604(100)]	Matrin-3		2	2601.3	3	1	867.772	0.33	57.4944	8.53e-05	0.0001086	5.47
RRP1B	-0.405014	-0.25886	-0.177482	-0.0199704	0.444197	-0.271377	0.62076	0.0930385	16.0594	9.30783	9.38612e-06	0.000241007	[K].TPTSSPASSPLVAK.[K]	1xTMT6plex [K14]; 1xTMT6plex [N-Term]; 1xPhospho [S5(100)]	0.00309003	0.000518462	1	1	4	20	Q14684	Q14684 [728-741]	Q14684 1xPhospho [S732(100)]	Ribosomal RNA processing protein 1 homolog B		0	1881.01	2	1	941.011	0.66	79.951	0.0001278	0.0009538	3.01
CUSTOS	-0.569726	-0.232792	-0.182439	-0.186526	0.359165	-0.281151	0.360915	0.0706918	18.7362	9.29945	9.4575e-06	0.000242528	[R].EKEESPQPR.[R]	1xTMT6plex [K2]; 1xTMT6plex [N-Term]; 1xPhospho [S5(100)]	0.0110356	0.00146106	1	1	1	23	Q96C57	Q96C57 [134-142]	Q96C57 1xPhospho [S138(100)]	Protein CUSTOS		1	1637.83	2	1	819.419	0.11	32.5087	0.0007421	0.00399	2.27
JMJD1C	-0.357265	-0.203981	-0.452014	0.227654	0.666082	-0.391619	0.405634	0.297478	16.5966	9.29412	9.50325e-06	0.000243147	[K].SSPSPEVVKPK.[I]	2xTMT6plex [K9; K11]; 1xTMT6plex [N-Term]; 1xPhospho [S4(100)]	0.00126355	0.000331511	1	1	1	5	Q15652	Q15652 [638-648]	Q15652 1xPhospho [S641(100)]	Probable JmjC domain-containing histone demethylation protein 2C		0	1922.1	3	1	641.37	-0.16	59.7331	0.0001134	0.0003706	4.18
MYO9B	-0.894377	-0.411803	-0.404304	-0.403915	0.187592	-0.44235	0.255808	-0.00685482	17.5434	9.2938	9.50602e-06	0.000243147	[R].SPLEHSSPEKEAPSPEK.[T]	2xTMT6plex [K10; K17]; 1xTMT6plex [N-Term]; 1xPhospho [S7(100)]	0.00029833	0.000190394	1	1	2	13	Q13459	Q13459 [1109-1125]	Q13459 1xPhospho [S1115(100)]	Unconventional myosin-IXb		1	2616.35	4	1	654.844	0.72	56.4425	6.62e-05	9.43e-05	6.48
CCNK	-0.909389	-0.360013	-0.153799	-0.28549	0.130727	-0.282796	0.0572613	-0.254235	19.6308	9.29078	9.53204e-06	0.0002435	[R].AVVVSPKEENK.[A]	2xTMT6plex [K7; K11]; 1xTMT6plex [N-Term]; 1xPhospho [S5(100)]	0.00158658	0.000349478	1	1	1	24	O75909	O75909 [336-346]	O75909 1xPhospho [S340(100)]	Cyclin-K		1	1967.12	4	1	492.535	-0.41	62.1485	0.0001134	0.0004351	5.04
THRAP3	-0.379556	-0.116778	-0.2706	-0.0296003	0.773995	-0.386549	0.520834	0.325339	20.2175	9.288	9.55607e-06	0.000243651	[K].SSSPPPR.[K]	1xTMT6plex [N-Term]; 1xPhospho [S3(99.4)]	0.029072	0.00263472	1	1	2	31	Q9Y2W1	Q9Y2W1 [533-539]	Q9Y2W1 1xPhospho [S535(99.4)]	Thyroid hormone receptor-associated protein 3		0	1036.5	2	1	518.755	0.12	15.0217	0.001005	0.007395	3.07
SRRM2	-0.688992	-0.374785	-0.334689	-0.519459	0.343195	-0.576649	0.223066	-0.00976188	16.8056	9.28727	9.56235e-06	0.000243651	[R].QSHSGSISPYPK.[V]	1xDeamidated [Q1]; 1xTMT6plex [K12]; 1xTMT6plex [N-Term]; 1xPhospho [S8(100)]	0.000246997	0.000144834	1	1	2	6	Q9UQ35	Q9UQ35 [987-998]	Q9UQ35 1xPhospho [S994(100)]	Serine/arginine repetitive matrix protein 2		0	1826.91	3	1	609.641	-0.05	46.4918	0.0002012	0.0001716	4.87
CCNE2	-0.643233	-0.303792	-0.347338	-0.316932	0.538705	-0.439864	0.718482	0.425218	14.0034	9.28066	9.61971e-06	0.00024449	[-].MSRRSSR.[L]	1xTMT6plex [N-Term]; 1xMet-loss [N-Term]; 2xPhospho [S5(100); S6(100)]	0.119292	0.00793879	1	1	2	15	O96020	O96020 [1-7]	O96020 1xMet-loss [N-Term]; 2xPhospho [S5(100); S6(100)]	G1/S-specific cyclin-E2		2	1137.51	2	1	569.26	-0.71	15.5988	0.003237	0.03466	1.55
SUPT16H	-0.535833	-0.30652	-0.39101	-0.381046	-0.106221	-0.442627	0.269096	-0.493325	19.7353	9.28065	9.61981e-06	0.00024449	[R].KASVHSSGR.[G]	1xTMT6plex [K1]; 1xTMT6plex [N-Term]; 1xPhospho [S3(100)]	0.00368458	0.00070759	1	1	2	27	Q9Y5B9	Q9Y5B9 [1021-1029]	Q9Y5B9 1xPhospho [S1023(100)]	FACT complex subunit SPT16		1	1466.79	3	1	489.601	0.97	23.9092	0.000425	0.00154	2.77
ZNF609	-0.604655	-0.236191	-0.240241	-0.171351	0.528492	-0.327032	0.427345	0.172376	16.7978	9.27356	9.68181e-06	0.000245753	[K].SKSPTISDK.[T]	2xTMT6plex [K2; K9]; 1xTMT6plex [N-Term]; 1xPhospho [S3(100)]	0.0273212	0.00251203	1	1	1	9	O15014	O15014 [1311-1319]	O15014 1xPhospho [S1313(100)]	Zinc finger protein 609		1	1729.97	3	1	577.328	-0.11	44.8085	0.000976	0.006935	2.35
HMGN3	-0.618838	-0.151981	-0.0119555	-0.05138	0.554508	-0.170896	0.510952	0.406922	17.2728	9.26833	9.72781e-06	0.000246308	[K].EGTAPSENGETKAEEAQKTESVDNEGE.[-]	1xDeamidated [N/Q]; 2xTMT6plex [K12; K18]; 1xTMT6plex [N-Term]; 1xPhospho [S6(100)]	0.000204685	0.000144834	1	1	6	36	Q15651	Q15651 [73-99]	Q15651 1xPhospho [S78(100)]	High mobility group nucleosome-binding domain-containing protein 3		2	3604.66	4	1	901.92	-1.32	64.3968	8.53e-05	0.0001261	5.14
DNMT1	-0.753931	-0.448826	-0.220131	-0.445279	0.263468	-0.360329	0.265343	-0.13846	13.0338	9.26694	9.7401e-06	0.000246308	[K].EADDDEEVDDNIPEMPSPKK.[M]	2xTMT6plex [K19; K20]; 1xTMT6plex [N-Term]; 1xPhospho [S17(100)]	7.53e-05	0.000141349	1	1	1	5	P26358	P26358 [698-717]	P26358 1xPhospho [S714(100)]	DNA (cytosine-5)-methyltransferase 1		1	3040.43	3	1	1014.15	1.44	82.6331	6.62e-05	4.05e-05	5.69
UBAP2L	-0.76479	-0.194529	-0.368126	-0.415007	0.126461	-0.24404	0.47373	0.0812525	18.6264	9.26469	9.76002e-06	0.000246308	[K].KASLTSK.[I]	2xTMT6plex [K1; K7]; 1xTMT6plex [N-Term]; 1xPhospho [S3(100)]	0.0783117	0.00569069	1	1	1	12	Q14157	Q14157 [491-497]	Q14157 1xPhospho [S493(100)]	Ubiquitin-associated protein 2-like		1	1501.9	3	1	501.303	0.02	53.0624	0.002076	0.02468	2.33
ERCC5	-0.274215	-0.135018	0.0986638	-0.30284	0.60719	-0.28504	0.537639	-0.117192	16.7285	9.26436	9.76292e-06	0.000246308	[K].LKTEKEPDATPPSPR.[T]	2xTMT6plex [K2; K5]; 1xTMT6plex [N-Term]; 1xPhospho [S13(100)]	0.00250728	0.000473324	1	1	1	8	P28715	P28715 [329-343]	P28715 1xPhospho [S341(100)]	DNA repair protein complementing XP-G cells		2	2433.34	4	1	609.089	-0.04	56.3594	0.0001134	0.000728	3.81
HDAC2	-0.535547	-0.0183579	0.219155	0.046333	0.761696	-0.32104	0.536817	0.224637	17.2141	9.263	9.77491e-06	0.000246308	[R].MLPHAPGVQMQAIPEDAVHEDSGDEDGEDPDKR.[I]	2xOxidation [M1; M10]; 1xTMT6plex [K32]; 1xTMT6plex [N-Term]; 1xPhospho [S22(100)]	3.43e-05	0.000141349	1	1	1	28	Q92769	Q92769 [373-405]	Q92769 1xPhospho [S394(100)]	Histone deacetylase 2		1	4155.87	5	1	831.98	0.57	67.2834	6.62e-05	3.21e-05	11.08
PTGES3	-1.00858	-0.370427	-0.564997	0.259115	0.997677	-0.572806	0.793822	0.188693	13.9743	10.26	9.78051e-06	0.000246308	[R].FSEMMNNMGGDEDVDLPEVDGADDDSQDSDDEKMPDLE.[-]	1xTMT6plex [K33]; 1xTMT6plex [N-Term]; 2xPhospho [S26(100); S29(100)]	0.000144481	0.000144834	1	1	1	10	Q15185	Q15185 [123-160]	Q15185 2xPhospho [S148(100); S151(100)]	Prostaglandin E synthase 3		1	4824.86	4	1	1206.97	1.65	112.031	6.62e-05	5.37e-05	6.38
PRRC2B	-1.17775	-0.658422	-0.581732	-0.625927	0.292799	-0.585516	0.102663	-0.0838549	17.2366	9.26129	9.79008e-06	0.000246308	[K].LKFSDDEEEEEVVK.[D]	2xTMT6plex [K2; K14]; 1xTMT6plex [N-Term]; 1xPhospho [S4(100)]	0.000132973	0.000141349	1	1	1	5	Q5JSZ5	Q5JSZ5 [385-398]	Q5JSZ5 1xPhospho [S388(100)]	Protein PRRC2B		1	2463.25	3	1	821.757	1.8	87.6283	6.62e-05	8.2e-05	6.82
ANO6	-0.540221	-0.0258286	-0.392439	0.285707	0.487795	-0.243588	0.151105	-0.40722	15.1393	9.2529	9.86492e-06	0.000247815	[R].MIEAVDNNLRPKSE.[-]	1xDeamidated [N]; 1xTMT6plex [K12]; 1xTMT6plex [N-Term]; 1xPhospho [S13(100)]	0.000412081	0.000204766	1	1	2	5	Q4KMQ2	Q4KMQ2 [897-910]	Q4KMQ2 1xPhospho [S909(100)]	Anoctamin-6		1	2155.09	3	1	719.034	-0.17	80.2881	0.0001338	0.0002445	3.67
PPIG	-0.294814	-0.13138	-0.239285	-0.174536	0.278181	-0.254216	0.36165	0.336889	16.8772	9.25179	9.87486e-06	0.000247815	[R].ERRTPPGR.[S]	1xTMT6plex [N-Term]; 1xPhospho [T4(100)]	0.00203571	0.000394102	1	1	1	28	Q13427	Q13427 [608-615]	Q13427 1xPhospho [T611(100)]	Peptidyl-prolyl cis-trans isomerase G		2	1277.67	3	1	426.561	0.87	13.5253	0.0001278	0.0008501	3.71
SREK1	-0.665508	-0.359796	-0.233064	-0.449989	0.121466	-0.451423	0.032357	-0.197646	17.3137	9.24497	9.93623e-06	0.000248884	[R].KSSRSPSPR.[S]	1xTMT6plex [K1]; 1xTMT6plex [N-Term]; 3xPhospho [S3(99); S5(100); S7(100)]	0.0273212	0.00251203	1	1	3	21	Q8WXA9	Q8WXA9 [402-410]	Q8WXA9 3xPhospho [S404(99); S406(100); S408(100)]	Splicing regulatory glutamine/lysine-rich protein 1		2	1699.77	2	1	850.392	1.32	20.1508	0.000976	0.006917	2.76
MAP4	-0.957818	-0.54281	-0.559051	-0.692225	0.182729	-0.686571	0.0291654	-0.303109	18.9938	9.24373	9.94736e-06	0.000248884	[K].ETERASPIK.[M]	1xTMT6plex [K9]; 1xTMT6plex [N-Term]; 1xPhospho [S6(100)]	0.0166878	0.00179034	1	1	1	15	P27816	P27816 [353-361]; [379-387]	P27816 1xPhospho [S358(100)]; 1xPhospho [S384(100)]	Microtubule-associated protein 4		1	1568.84	2	1	784.926	-0.22	44.1083	0.000912	0.005717	1.63
SMC4	-0.626895	-0.280028	-0.311558	0.0903572	0.514575	-0.276855	0.221665	0.142829	15.2071	9.2429	9.95485e-06	0.000248884	[R].TESPATAAETASEELDNR.[S]	1xDeamidated [N17]; 1xTMT6plex [N-Term]; 1xPhospho [S3(99.2)]	6.1e-05	0.000141349	1	1	2	17	Q9NTJ3	Q9NTJ3 [39-56]	Q9NTJ3 1xPhospho [S41(99.2)]	Structural maintenance of chromosomes protein 4		0	2201.96	3	1	734.66	0.26	89.4769	6.62e-05	4.92e-05	6.22
PCYT1A	-1.3742	-0.898549	-0.711763	-0.737918	0.285864	-0.683567	0.15445	-0.0653403	15.8071	9.24067	9.97507e-06	0.000249077	[R].MLQALSPK.[Q]	1xTMT6plex [K8]; 1xTMT6plex [N-Term]; 1xPhospho [S6(100)]	0.0104794	0.00142287	1	2	1	5	P49585	P49585 [310-317]	P49585 1xPhospho [S315(100)]	Choline-phosphate cytidylyltransferase A		0	1425.79	3	1	475.936	-0.15	88.7366	0.0007135	0.003808	3.63
ZEB1	-0.454527	-0.206972	-0.364132	-0.490843	0.510432	-0.524783	0.6752	0.220742	13.8674	9.23838	9.9958e-06	0.000249283	[K].MQAGQISVQSSEPSSPEPGKVNIPAK.[N]	2xTMT6plex [K20; K26]; 1xTMT6plex [N-Term]; 2xPhospho [S15(97.8); S]	8.71e-05	0.000141349	1	1	1	3	P37275	P37275 [632-657]	P37275 2xPhospho [S646(97.8); S]	Zinc finger E-box-binding homeobox 1		1	3513.77	4	1	879.197	0.21	96.0391	6.62e-05	5.78e-05	5.15
NKTR	-0.625136	-0.117757	-0.0578618	0.270024	0.669383	-0.0456911	0.360388	0.392731	13.0518	9.23511	1.00256e-05	0.000249713	[R].KEASSSEEPR.[N]	1xTMT6plex [K1]; 1xTMT6plex [N-Term]; 2xPhospho [S4(100); S5(100)]	0.00578184	0.00100852	1	1	3	8	P30414	P30414 [240-249]	P30414 2xPhospho [S243(100); S244(100)]	NK-tumor recognition protein		1	1737.79	3	1	579.933	-0.16	41.9204	0.0004869	0.002263	3.28
P2RY8	-0.304022	0.145534	0.124246	0.555704	1.13281	0.059691	1.00517	0.814907	15.0792	9.22998	1.00724e-05	0.000250566	[R].RESLFSAR.[T]	1xTMT6plex [N-Term]; 2xPhospho [S3(100); S6(100)]	0.0286726	0.00259418	1	1	1	7	Q86VZ1	Q86VZ1 [322-329]	Q86VZ1 2xPhospho [S324(100); S327(100)]	P2Y purinoceptor 8		1	1354.61	3	1	452.209	-0.14	72.2381	0.001005	0.007259	2.9
TJP1	-0.355397	-0.0554445	-0.249812	0.0358557	0.544507	-0.154619	0.16437	0.370369	15.2613	9.22497	1.01184e-05	0.000251268	[R].HSPQQPSNGSLR.[S]	2xDeamidated [Q4; N8]; 1xTMT6plex [N-Term]; 1xPhospho [S2(100)]	0.00118928	0.000237222	1	1	2	10	Q07157	Q07157 [328-339]	Q07157 1xPhospho [S329(100)]	Tight junction protein ZO-1		0	1618.74	3	1	540.252	-0.71	33.9148	0.0001981	0.0006011	4.23
SETD1A	-1.04127	-1.16441	-0.137315	-0.928622	0.329625	-0.61554	-0.231557	-0.239841	10.7625	9.51389	1.01258e-05	0.000251268	[R].DTGSEVPSGSGHGPCTPPPAPANFEDVAPTGSGEPGATRESPK.[A]	1xCarbamidomethyl [C15]; 1xDeamidated [N23]; 1xTMT6plex [K43]; 1xTMT6plex [N-Term]; 2xPhospho [T16(100); T38(96.7)]	0.000378229	0.000204766	1	1	2	4	O15047	O15047 [525-567]	O15047 2xPhospho [T540(100); T562(96.7)]	Histone-lysine N-methyltransferase SETD1A		1	4821.14	4	1	1206.05	3.61	81.8455	8.53e-05	0.0001154	6.66
SAFB2	-1.27255	-0.802517	-0.951083	-1.09781	-0.0912847	-1.13165	0.126918	-0.198813	15.9487	9.21987	1.01654e-05	0.000251939	[R].HHSVEIK.[I]	1xTMT6plex [K7]; 1xTMT6plex [N-Term]; 1xPhospho [S3(100)]	0.00626459	0.00105259	1	1	1	6	Q14151	Q14151 [511-517]	Q14151 1xPhospho [S513(100)]	Scaffold attachment factor B2		0	1387.75	3	1	463.254	-0.79	37.8574	0.0004244	0.001823	3.79
HDAC1	-0.435074	-0.0836379	-0.0758092	-0.282189	0.40081	-0.172236	0.360236	0.0582138	17.5128	9.21798	1.0183e-05	0.00025206	[R].IACEEEFSDSEEEGEGGRK.[N]	1xCarbamidomethyl [C3]; 1xTMT6plex [K19]; 1xTMT6plex [N-Term]; 2xPhospho [S8(100); S10(100)]	0.000117284	0.000141349	1	1	1	37	Q13547	Q13547 [414-432]	Q13547 2xPhospho [S421(100); S423(100)]	Histone deacetylase 1		1	2776.15	3	1	926.053	-0.96	73.3704	6.62e-05	5.04e-05	5.56
SRRM2	-0.408032	-0.271032	0.030101	-0.378162	0.237721	-0.247518	0.355417	0.0979412	17.5809	9.20872	1.02691e-05	0.000253675	[R].AQSGSDSSPEPK.[A]	1xTMT6plex [K12]; 1xTMT6plex [N-Term]; 1xPhospho [S7(99.3)]	0.00133783	0.000331511	1	1	5	28	Q9UQ35	Q9UQ35 [1614-1625]	Q9UQ35 1xPhospho [S1620(99.3)]	Serine/arginine repetitive matrix protein 2		0	1727.83	2	1	864.417	0.37	43.3665	0.0002568	0.0006611	3.5
GTF2F1	-0.822382	-0.353647	-0.354813	-0.403876	0.194367	-0.36981	0.178294	-0.246262	19.643	9.20824	1.02736e-05	0.000253675	[K].KAPTPQEK.[K]	2xTMT6plex [K1; K8]; 1xTMT6plex [N-Term]; 1xPhospho [T4(100)]	0.00389736	0.000759232	1	1	1	18	P35269	P35269 [328-335]	P35269 1xPhospho [T331(100)]	General transcription factor IIF subunit 1		1	1665.95	3	1	555.989	-0.52	45.6367	0.000425	0.001614	2.84
NUP98	-0.657951	-0.362702	-0.438338	-0.304611	0.43788	-0.628743	0.308093	-0.0412594	17.0912	9.1948	1.04002e-05	0.000256483	[K].YGLQDSDEEEEEHPSK.[T]	1xTMT6plex [K16]; 1xTMT6plex [N-Term]; 1xPhospho [S6(100)]	5.49e-05	0.000141349	1	1	2	15	P52948	P52948 [883-898]	P52948 1xPhospho [S888(100)]	Nuclear pore complex protein Nup98-Nup96		0	2430.08	3	1	810.696	-0.26	62.3883	6.62e-05	3.61e-05	6.49
ILKAP	-1.00397	-0.427673	-0.395508	-0.162381	0.397133	-0.574311	0.36843	0.0307575	16.1937	9.18331	1.05098e-05	0.000258864	[R].KTSEEEKNGSEELVEK.[K]	1xDeamidated [N8]; 3xTMT6plex [K1; K7; K16]; 1xTMT6plex [N-Term]; 1xPhospho [S3(100)]	0.000181035	0.000144834	1	1	2	8	Q9H0C8	Q9H0C8 [80-95]	Q9H0C8 1xPhospho [S82(100)]	Integrin-linked kinase-associated serine/threonine phosphatase 2C		2	2833.49	4	1	709.127	-1.04	64.202	6.62e-05	6.28e-05	6.23
HMGA1	-0.666496	-0.185668	0.00931787	0.397338	0.653884	0.227973	1.75589	1.47665	16.3499	14.1475	1.06087e-05	0.000260728	[K].KLEKEEEEGISQESSEEEQ.[-]	2xDeamidated [Q12; Q19]; 2xTMT6plex [K1; K4]; 1xTMT6plex [N-Term]; 1xPhospho [S14(98.6)]	0.000126745	0.000141349	1	1	2	5	P17096	P17096 [89-107]	P17096 1xPhospho [S102(98.6)]	High mobility group protein HMG-I/HMG-Y		2	3006.42	3	1	1002.81	-0.23	68.1524	0.0001188	0.0001002	5.83
CEP170	-0.673556	-0.274851	-0.359331	-0.298926	0.453395	-0.286477	0.589072	0.269542	17.1491	9.17274	1.06115e-05	0.000260728	[K].SIKSDVPVYLK.[R]	2xTMT6plex [K3; K11]; 1xTMT6plex [N-Term]; 1xPhospho [S4(100)]	0.00106822	0.000237222	1	1	1	7	Q5SW79	Q5SW79 [356-366]	Q5SW79 1xPhospho [S359(100)]	Centrosomal protein of 170 kDa		1	2016.17	3	1	672.73	-0.01	93.9888	0.0001128	0.0002901	4.16
COPB2	-0.807898	-0.23905	-0.348654	0.0631617	0.821077	-0.329953	0.555836	0.222444	18.0809	9.16856	1.06521e-05	0.000261403	[R].STAQQELDGKPASPTPVIVASHTANKEEK.[S]	1xDeamidated [Q/N]; 3xTMT6plex [K10; K26; K29]; 1xTMT6plex [N-Term]; 1xPhospho [S13(98.6)]	2.22e-05	0.000141349	1	1	4	34	P35606	P35606 [847-875]	P35606 1xPhospho [S859(98.6)]	Coatomer subunit beta'		1	4031.15	5	1	807.038	2.04	72.5723	6.62e-05	1.62e-05	10.52
PCF11	-0.81818	-0.213323	-0.234233	-0.0347146	0.539725	-0.252678	0.772617	0.544174	15.642	9.15148	1.08197e-05	0.000265154	[K].SKSPSPLKNK.[L]	3xTMT6plex [K2; K8; K10]; 1xTMT6plex [N-Term]; 2xPhospho [S3(100); S5(100)]	0.00834707	0.00125385	1	1	2	5	O94913	O94913 [368-377]	O94913 2xPhospho [S370(100); S372(100)]	Pre-mRNA cleavage complex 2 protein Pcf11		2	2162.22	3	1	721.41	0.3	46.2528	0.0004553	0.002151	3.27
PDS5B	-0.31073	-0.115813	-0.108049	-0.0941587	0.580996	-0.265871	0.703529	0.269876	16.4315	9.15028	1.08316e-05	0.000265154	[K].TPSPSQPK.[K]	1xDeamidated [Q6]; 1xTMT6plex [K8]; 1xTMT6plex [N-Term]; 1xPhospho [S3(100)]	0.0300975	0.00274529	1	1	1	10	Q9NTI5	Q9NTI5 [1381-1388]	Q9NTI5 1xPhospho [S1383(100)]	Sister chromatid cohesion protein PDS5 homolog B		0	1380.72	2	1	690.862	-0.24	52.5405	0.001287	0.009609	2.49
SRRM2	-0.578553	-0.451963	-0.339734	-0.341898	0.327994	-0.538995	-0.0208379	-0.117968	15.8147	9.14489	1.08852e-05	0.000266139	[K].SRTPPRR.[SR]	1xTMT6plex [N-Term]; 2xPhospho [S1(100); T3(100)]	0.0531173	0.0042349	1	1	1	11	Q9UQ35	Q9UQ35 [808-814]; [1682-1688]	Q9UQ35 2xPhospho [S808(100); T810(100)]; 2xPhospho [S1682(100); T1684(100)]	Serine/arginine repetitive matrix protein 2		2	1258.6	3	1	420.205	-0.55	18.6027	0.001881	0.01603	2.66
TLK1	-0.696274	-0.419389	-0.558648	-0.89277	-0.435549	-1.03622	-0.176386	-0.201716	15.1675	9.13699	1.0964e-05	0.00026774	[R].KAENQNESSQGK.[S]	1xDeamidated [N/Q]; 2xTMT6plex [K1; K12]; 1xTMT6plex [N-Term]; 1xPhospho [S9(100)]	0.000232319	0.000144834	1	1	4	10	Q9UKI8	Q9UKI8 [126-137]	Q9UKI8 1xPhospho [S134(100)]	Serine/threonine-protein kinase tousled-like 1		1	2088.06	3	1	696.691	0.02	36.9853	0.0001188	0.0001605	4.45
PCNP	-1.56746	-1.07938	-1.09206	-0.478459	-0.63585	-0.958476	-0.692403	-0.880814	15.8364	9.13297	1.10045e-05	0.00026812	[K].KASAISIK.[L]	2xTMT6plex [K1; K8]; 1xTMT6plex [N-Term]; 1xPhospho [S6(100)]	0.00245169	0.000473324	1	1	2	5	Q8WW12	Q8WW12 [82-89]	Q8WW12 1xPhospho [S87(100)]	PEST proteolytic signal-containing nuclear protein		1	1584.97	3	1	528.994	-0.49	64.8653	0.0002889	0.001089	3.99
DMXL2	-0.343114	-0.147971	-0.19457	-0.257796	0.837077	-0.558669	0.760094	0.338031	17.0006	9.13277	1.10065e-05	0.00026812	[R].TISVSGSTAK.[E]	1xTMT6plex [K10]; 1xTMT6plex [N-Term]; 1xPhospho [S3(100)]	0.00518887	0.000995315	1	1	1	17	Q8TDJ6	Q8TDJ6 [1398-1407]	Q8TDJ6 1xPhospho [S1400(100)]	DmX-like protein 2		0	1488.81	2	1	744.907	-0.36	71.8465	0.0004869	0.002064	2.97
SRRM2	-0.213633	-0.0526796	0.0232443	-0.137953	0.67845	0.102103	1.08784	0.688183	16.3372	9.12607	1.10743e-05	0.000269442	[R].SLTRSPPAIR.[R]	1xTMT6plex [N-Term]; 2xPhospho [T3(100); S5(100)]	0.00389736	0.000759232	1	1	4	22	Q9UQ35	Q9UQ35 [2067-2076]	Q9UQ35 2xPhospho [T2069(100); S2071(100)]	Serine/arginine repetitive matrix protein 2		1	1486.74	3	1	496.251	0.25	68.292	0.0003509	0.001205	3.61
N4BP1	-0.431013	-0.248163	-0.086435	-0.425858	0.218809	-0.385978	0.186536	-0.120653	15.8904	9.11828	1.11536e-05	0.000271043	[R].RFSDSEER.[H]	1xTMT6plex [N-Term]; 1xPhospho [S3(100)]	0.00462159	0.000907885	1	1	1	8	O75113	O75113 [286-293]	O75113 1xPhospho [S288(100)]	NEDD4-binding protein 1		1	1334.59	3	1	445.536	-0.04	24.3848	0.0003509	0.001205	3.94
CLK4	-1.0146	-0.549486	-0.337256	-0.284085	0.700612	-0.518471	0.385352	0.118135	15.3719	9.1146	1.11913e-05	0.000271627	[R].SRRSSPK.[R]	1xTMT6plex [K7]; 1xTMT6plex [N-Term]; 3xPhospho [S1(100); S4(100); S5(100)]	0.081861	0.00590356	1	1	1	20	Q9HAZ1	Q9HAZ1 [108-114]	Q9HAZ1 3xPhospho [S108(100); S111(100); S112(100)]	Dual specificity protein kinase CLK4		2	1515.69	2	1	758.348	0.46	26.9623	0.002437	0.02404	2.09
NADK	-0.464077	-0.167573	-0.411112	0.0102886	0.377813	-0.693536	0.282838	0.232627	16.4782	9.111	1.12283e-05	0.000272194	[R].SLSASPALGSTK.[E]	1xTMT6plex [K12]; 1xTMT6plex [N-Term]; 1xPhospho [S3(100)]	0.000379293	0.000204766	1	1	1	7	O95544	O95544 [46-57]	O95544 1xPhospho [S48(100)]	NAD kinase		0	1656.9	3	1	552.971	0.42	65.9402	0.0002012	0.00021	4.1
CHMP5	-0.809882	-0.354938	-0.235631	-0.230837	0.137516	-0.1925	0.198259	-0.0558506	17.6348	9.10431	1.12974e-05	0.000273537	[R].AESIDKK.[I]	2xTMT6plex [K6; K7]; 1xTMT6plex [N-Term]; 1xPhospho [S3(100)]	0.0231959	0.00221318	1	1	1	6	Q9NZZ3	Q9NZZ3 [28-34]	Q9NZZ3 1xPhospho [S30(100)]	Charged multivesicular body protein 5		1	1557.89	3	1	519.967	0.67	52.6827	0.001075	0.00761	2.13
NUP88	-0.414764	-0.155485	-0.372598	-0.0505885	0.405971	-0.392356	0.379028	0.301848	16.4271	9.09621	1.13817e-05	0.00027501	[R].EDVEVAESPLR.[V]	1xTMT6plex [N-Term]; 1xPhospho [S8(100)]	0.000943424	0.000237222	1	1	1	9	Q99567	Q99567 [510-520]	Q99567 1xPhospho [S517(100)]	Nuclear pore complex protein Nup88		0	1552.75	3	1	518.253	-0.39	71.6095	0.0001134	0.0004283	3.56
RPAP3	-0.37171	-0.27373	-0.629874	-0.0509134	0.333033	-1.05645	0.851559	0.085543	14.7368	13.9897	1.13858e-05	0.00027501	[R].IKSYDYEAWAK.[L]	2xTMT6plex [K2; K11]; 1xTMT6plex [N-Term]; 1xPhospho [S3(100)]	0.00285876	0.000497683	1	1	1	2	Q9H6T3	Q9H6T3 [85-95]	Q9H6T3 1xPhospho [S87(100)]	RNA polymerase II-associated protein 3		1	2141.13	3	1	714.381	-0.11	92.9334	0.0003057	0.001239	4.32
SPTBN1	-0.921089	-0.159952	0.0449661	0.0964496	1.10484	-0.463811	0.0310019	-0.590404	14.0255	9.08705	1.14778e-05	0.000276835	[R].TSSKESSPIPSPTSDRK.[A]	2xTMT6plex [K4; K17]; 1xTMT6plex [N-Term]; 3xPhospho [S3(96.5); S11(100); S/T]	0.000231286	0.000144834	1	1	1	6	Q01082	Q01082 [2159-2175]	Q01082 3xPhospho [S2161(96.5); S2169(100); S/T]	Spectrin beta chain, non-erythrocytic 1		2	2731.3	3	1	911.104	0.01	64.4825	0.0001188	0.0001495	5.88
INPP5D	-0.663382	-0.0587409	-0.126715	0.121135	0.896944	0.0144504	0.744557	0.575704	19.319	9.08598	1.14891e-05	0.000276835	[R].KDQESPKMPR.[K]	2xTMT6plex [K1; K7]; 1xTMT6plex [N-Term]; 1xPhospho [S5(100)]	0.00319118	0.000518462	1	1	1	11	Q92835	Q92835 [1035-1044]	Q92835 1xPhospho [S1039(100)]	Phosphatidylinositol 3,4,5-trisphosphate 5-phosphatase 1		2	1983.07	4	1	496.523	0.71	34.4315	0.0003492	0.0008622	3.39
MRPL1	-0.881207	-0.456878	-0.127413	-0.137629	0.711959	-0.273509	0.551842	0.154877	16.9653	9.08064	1.15456e-05	0.000277861	[K].EVKNEESEKEDA.[-]	2xTMT6plex [K3; K9]; 1xTMT6plex [N-Term]; 1xPhospho [S7(100)]	0.0278916	0.00253132	1	1	1	5	Q9BYD6	Q9BYD6 [314-325]	Q9BYD6 1xPhospho [S320(100)]	39S ribosomal protein L1, mitochondrial		2	2174.08	2	1	1087.55	1.29	50.2685	0.001176	0.008958	1.39
HNRNPD	-0.466031	-0.000523829	-0.108498	0.0888811	0.636877	-0.245701	0.549432	0.361941	21.5215	9.07725	1.15816e-05	0.000278392	[K].IDASKNEEDEGHSNSSPR.[H]	1xDeamidated [N]; 1xTMT6plex [K5]; 1xTMT6plex [N-Term]; 1xPhospho [S16(99.2)]	0.000121684	0.000141349	1	1	8	110	Q14103	Q14103 [68-85]	Q14103 1xPhospho [S83(99.2)]	Heterogeneous nuclear ribonucleoprotein D0		1	2511.14	3	1	837.718	0.22	44.4188	6.62e-05	5.03e-05	5.75
BCLAF1	-0.632882	0.00667978	-0.230397	0.518081	0.643777	-0.180849	0.440599	0.364373	17.1727	9.07512	1.16044e-05	0.000278604	[K].QKFNDSEGDDTEETEDYR.[Q]	1xDeamidated [N/Q]; 1xTMT6plex [K2]; 1xTMT6plex [N-Term]; 1xPhospho [S6(100)]	0.000201351	0.000144834	1	1	2	8	Q9NYF8	Q9NYF8 [392-409]	Q9NYF8 1xPhospho [S397(100)]	Bcl-2-associated transcription factor 1		1	2717.15	3	1	906.387	-1.3	63.4849	0.0001113	0.0001422	5.2
BICD2	-0.416577	0.0840358	-0.0238383	0.156723	0.462955	-0.0161282	0.397388	0.583188	14.7241	9.06611	1.1701e-05	0.000280489	[R].TSPGGRTSPEAR.[G]	1xTMT6plex [N-Term]; 1xPhospho [T7(98.9)]	0.00812557	0.00125385	1	1	3	5	Q8TD16	Q8TD16 [567-578]	Q8TD16 1xPhospho [T573(98.9)]	Protein bicaudal D homolog 2		1	1524.74	3	1	508.917	-0.46	24.136	0.0003987	0.002785	3.73
CFL1	-0.701611	-0.331143	-0.342526	-0.16407	0.517115	-0.524951	0.278782	0.053063	16.7883	9.06517	1.17111e-05	0.000280489	[K].SSTPEEVK.[K]	1xTMT6plex [K8]; 1xTMT6plex [N-Term]; 1xPhospho [T3(100)]	0.00552998	0.000995315	1	1	3	7	P23528	P23528 [23-30]	P23528 1xPhospho [T25(100)]	Cofilin-1		0	1414.72	2	1	707.865	-0.25	57.1048	0.0004869	0.002177	2.87
PCF11	-0.445079	-0.0188797	-0.0304704	0.164577	0.719684	0.100837	1.20983	0.704211	15.3995	9.06289	1.17357e-05	0.000280634	[R].SMSPTSTPK.[A]	1xOxidation [M2]; 1xTMT6plex [K9]; 1xTMT6plex [N-Term]; 1xPhospho [S3(99.2)]	0.0128636	0.00156584	1	1	2	5	O94913	O94913 [509-517]	O94913 1xPhospho [S511(99.2)]	Pre-mRNA cleavage complex 2 protein Pcf11		0	1489.74	3	1	497.251	-0.02	45.1071	0.0008532	0.004562	3.02
SRRM2	-0.286891	-0.16418	-0.345152	0.20473	0.748107	-0.320559	0.528642	0.265344	18.6441	9.06201	1.17452e-05	0.000280634	[K].SGMSPEQSR.[F]	1xTMT6plex [N-Term]; 1xPhospho [S4(100)]	0.00704742	0.00111805	1	1	1	14	Q9UQ35	Q9UQ35 [1129-1137]	Q9UQ35 1xPhospho [S1132(100)]	Serine/arginine repetitive matrix protein 2		0	1287.56	2	1	644.283	-1.01	37.6452	0.0005553	0.002692	3.41
SRRM2	-0.395078	-0.298718	0.212293	-0.785186	0.303914	-0.60883	0.181599	-0.198747	14.9673	9.05738	1.17954e-05	0.000281169	[R].ESSSSRSPTPK.[Q]	1xTMT6plex [K11]; 1xTMT6plex [N-Term]; 2xPhospho [S7(100); S/T]	0.0501303	0.00401386	1	1	2	3	Q9UQ35	Q9UQ35 [176-186]	Q9UQ35 2xPhospho [S182(100); S/T]	Serine/arginine repetitive matrix protein 2		1	1780.83	3	1	594.281	-0.29	39.9899	0.001791	0.01514	2.83
MYH9	-0.966734	-0.237682	-0.155079	-0.0265127	0.602	-0.189076	0.543033	0.19289	22.6376	9.05734	1.17958e-05	0.000281169	[R].KGAGDGSDEEVDGKADGAEAKPAE.[-]	3xTMT6plex [K1; K14; K21]; 1xTMT6plex [N-Term]; 1xPhospho [S7(100)]	8.2e-05	0.000141349	1	1	1	83	P35579	P35579 [1937-1960]	P35579 1xPhospho [S1943(100)]	Myosin-9		2	3299.65	3	1	1100.55	-0.15	57.7322	6.62e-05	4.38e-05	6.41
ELF1	-0.486684	-0.00371298	-0.339302	0.372797	0.622662	-0.230939	0.558712	0.5132	17.9931	9.04901	1.18867e-05	0.000282997	[R].VSSSPGVK.[G]	1xTMT6plex [K8]; 1xTMT6plex [N-Term]; 1xPhospho [S4(100)]	0.00968206	0.00133575	1	1	3	9	P32519	P32519 [331-338]	P32519 1xPhospho [S334(100)]	ETS-related transcription factor Elf-1		0	1298.71	2	1	649.86	0.2	55.2768	0.0004429	0.003342	3.65
PHF12	-0.592701	-0.59516	-0.395922	-0.29941	0.546618	-0.374364	0.354947	0.137611	13.2004	9.04293	1.19534e-05	0.00028416	[R].TTSPSSDTDLLDR.[S]	1xTMT6plex [N-Term]; 1xPhospho [S3(99.2)]	0.00114263	0.000237222	1	1	1	4	Q96QT6	Q96QT6 [129-141]	Q96QT6 1xPhospho [S131(99.2)]	PHD finger protein 12		0	1716.79	2	1	858.898	-0.34	74.9727	0.0001134	0.0003102	3.8
ARHGAP45	-0.250319	-0.0010102	-0.218905	-0.353442	-0.142491	-0.494243	0.990824	0.740389	13.988	9.04197	1.1964e-05	0.00028416	[R].GHQVHKSWPLSISDSDSGLDPGPGAGDFK.[K]	1xDeamidated [Q3]; 2xTMT6plex [K6; K29]; 1xTMT6plex [N-Term]; 1xPhospho [S7(100)]	0.000404975	0.000204766	1	1	1	4	Q92619	Q92619 [613-641]	Q92619 1xPhospho [S619(100)]	Rho GTPase-activating protein 45		1	3759.86	4	1	940.726	4.91	90.7567	0.0001338	0.0002409	7.61
MTDH	-0.487624	-0.169284	-0.775366	0.304001	0.636582	-0.399104	0.545573	0.21553	13.0795	9.03891	1.19978e-05	0.000284624	[K].TISTSDPAEVLVK.[N]	1xTMT6plex [K13]; 1xTMT6plex [N-Term]; 1xPhospho [S3(99.2)]	0.000438386	0.000204766	1	1	3	4	Q86UE4	Q86UE4 [492-504]	Q86UE4 1xPhospho [S494(99.2)]	Protein LYRIC		0	1898.03	3	1	633.348	0.6	104.399	0.0001128	0.0001659	4.25
XRCC1	-0.660741	-0.125723	-0.0626676	0.0763294	0.443942	0.167098	0.45256	0.382934	15.6087	9.02974	1.20997e-05	0.000286699	[R].AIGSTSKPQESPKGK.[R]	1xDeamidated [Q9]; 3xTMT6plex [K7; K13; K15]; 1xTMT6plex [N-Term]; 1xPhospho [S11(100)]	0.00304776	0.000518462	1	1	1	5	P18887	P18887 [231-245]	P18887 1xPhospho [S241(100)]	DNA repair protein XRCC1		1	2512.42	5	1	503.289	-0.52	53.7469	0.0003199	0.00131	3.25
NUCKS1	-1.14015	-0.600081	-0.185795	-0.0639716	1.34457	-0.339528	0.590187	0.165736	14.3999	9.02486	1.21543e-05	0.000287651	[R].SGKNSQEDSEDSEDKDVK.[T]	1xDeamidated [Q/N]; 3xTMT6plex [K3; K15; K18]; 1xTMT6plex [N-Term]; 3xPhospho [S5(99.9); S9(100); S12(100)]	0.00550282	0.000995315	1	1	3	7	Q9H1E3	Q9H1E3 [50-67]	Q9H1E3 3xPhospho [S54(99.9); S58(100); S61(100)]	Nuclear ubiquitous casein and cyclin-dependent kinase substrate 1		2	3154.39	4	1	789.358	5.44	51.2147	0.0003768	0.001423	4.5
LUC7L	-0.879823	-0.391846	-0.362959	-0.52468	0.541861	-0.670946	0.08554	-0.162309	16.123	9.01366	1.22807e-05	0.000290298	[R].RSEEKEAGEI.[-]	1xTMT6plex [K5]; 1xTMT6plex [N-Term]; 1xPhospho [S2(100)]	0.00209914	0.000394102	1	1	1	5	Q9NQ29	Q9NQ29 [362-371]	Q9NQ29 1xPhospho [S363(100)]	Putative RNA-binding protein Luc7-like 1		2	1685.85	3	1	562.622	-0.3	42.3858	0.0003509	0.0009339	3.67
SNX17	-0.353572	-0.0754475	-0.501944	0.353274	0.782418	-0.118705	1.78867	1.52748	14.1105	13.8144	1.23261e-05	0.000290885	[K].LSSKLSAVSLR.[G]	1xTMT6plex [K4]; 1xTMT6plex [N-Term]; 1xPhospho [S6(97.5)]	0.0225783	0.00212508	1	1	2	2	Q15036	Q15036 [432-442]	Q15036 1xPhospho [S437(97.5)]	Sorting nexin-17		1	1698.99	3	1	567.002	0.21	84.2837	0.0008262	0.007519	1.82
LUC7L2	-0.268443	-0.555169	-0.655026	-1.1258	-0.542131	-1.1898	-0.564916	-0.618203	16.9265	9.00738	1.23522e-05	0.000290885	[R].AMLDQLMGTSRDGDTTR.[Q]	1xOxidation [M]; 1xTMT6plex [N-Term]; 1xPhospho [S10(100)]	0.000306813	0.000190394	1	1	4	15	Q9Y383	Q9Y383 [9-25]	Q9Y383 1xPhospho [S18(100)]	Putative RNA-binding protein Luc7-like 2		1	2192.99	3	1	731.668	0.32	72.4431	6.62e-05	9.67e-05	4.51
AEBP2	-1.17504	-0.546052	-0.538113	-0.718623	-0.0720585	-0.500411	0.0345028	-0.244697	15.9312	9.00668	1.23601e-05	0.000290885	[K].AKEESPSK.[A]	2xTMT6plex [K2; K8]; 1xTMT6plex [N-Term]; 1xPhospho [S5(100)]	0.0661116	0.00500008	1	1	1	4	Q6ZN18	Q6ZN18 [367-374]	Q6ZN18 1xPhospho [S371(100)]	Zinc finger protein AEBP2		1	1642.9	3	1	548.306	0.44	47.4439	0.001745	0.01674	2.36
BAP18	-1.1145	-0.715242	-0.765327	-0.667653	0.193061	-0.637866	-0.0120639	-0.25499	16.6867	9.00636	1.23638e-05	0.000290885	[K].VYEDSGIPLPAESPK.[K]	1xTMT6plex [K15]; 1xTMT6plex [N-Term]; 1xPhospho [S13(100)]	0.000132973	0.000141349	1	1	1	11	Q8IXM2	Q8IXM2 [84-98]	Q8IXM2 1xPhospho [S96(100)]	Chromatin complexes subunit BAP18		0	2140.1	3	1	714.038	0.72	100.924	6.62e-05	5.19e-05	5.57
AP3B1	-1.37551	-0.790775	-0.440215	-0.433598	0.911157	-0.711321	0.492043	-0.0371202	17.3804	9.00045	1.24315e-05	0.000292134	[K].NFYESDDDQKEK.[T]	2xTMT6plex [K10; K12]; 1xTMT6plex [N-Term]; 1xPhospho [S5(100)]	0.00273171	0.000473324	1	1	1	8	O00203	O00203 [272-283]	O00203 1xPhospho [S276(100)]	AP-3 complex subunit beta-1		1	2285.09	3	1	762.37	0.45	64.8338	0.0002889	0.001192	3.33
IWS1	0.176823	0.41802	0.538828	0.609518	0.848423	0.961628	1.87139	1.67188	15.5577	8.99783	1.24616e-05	0.000292497	[K].AAVLSDSEDEEKASAKK.[S]	3xTMT6plex [K12; K16; K17]; 1xTMT6plex [N-Term]; 1xPhospho [S7(100)]	0.00218401	0.000394102	1	1	1	6	Q96ST2	Q96ST2 [394-410]	Q96ST2 1xPhospho [S400(100)]	Protein IWS1 homolog		2	2774.5	4	1	694.381	0.35	73.6216	0.0003492	0.0008123	3.77
STXBP5	-0.926083	-0.255316	-0.341044	-0.341702	0.23259	-0.241471	0.312307	0.0450479	18.4459	8.99191	1.25301e-05	0.000293758	[R].KLSLPTDLKPDLDVK.[D]	3xTMT6plex [K1; K9; K15]; 1xTMT6plex [N-Term]; 1xPhospho [S3(100)]	0.000228231	0.000144834	1	1	2	23	Q5T5C0	Q5T5C0 [757-771]	Q5T5C0 1xPhospho [S759(100)]	Syntaxin-binding protein 5		1	2678.59	4	1	670.404	0.78	100.893	6.62e-05	9.28e-05	5.39
PHRF1	-0.523402	-0.20566	-0.0727168	-0.693124	0.274093	-0.422011	0.587156	0.439854	15.4316	8.98971	1.25557e-05	0.000293923	[R].SRSPSSEHR.[A]	1xTMT6plex [N-Term]; 1xPhospho [S3(100)]	0.00508895	0.000995315	1	1	1	7	Q9P1Y6	Q9P1Y6 [1163-1171]	Q9P1Y6 1xPhospho [S1165(100)]	PHD and RING finger domain-containing protein 1		1	1351.63	3	1	451.215	0.01	5.2013	0.0003768	0.001319	4.03
PSMD2	-0.699932	-0.274728	-0.301614	-0.25467	0.4732	-0.327106	0.383692	0.115855	18.3979	8.98877	1.25666e-05	0.000293923	[R].DKAPVQPQQSPAAAPGGTDEKPSGK.[E]	3xTMT6plex [K2; K21; K25]; 1xTMT6plex [N-Term]; 1xPhospho [S10(100)]	3.28e-05	0.000141349	1	1	1	17	Q13200	Q13200 [7-31]	Q13200 1xPhospho [S16(100)]	26S proteasome non-ATPase regulatory subunit 2		1	3457.85	4	1	865.218	0.05	57.7466	6.62e-05	2.22e-05	8.53
BAP1	-0.411783	-0.0684861	-0.0203053	0.0773911	0.614902	-0.250987	0.501069	0.122294	16.7535	8.98505	1.26098e-05	0.000294589	[R].SANPTRPSSPVTSHISK.[V]	1xTMT6plex [K17]; 1xTMT6plex [N-Term]; 1xPhospho [S9(100)]	0.00047875	0.000204766	1	1	3	12	Q92560	Q92560 [513-529]	Q92560 1xPhospho [S521(100)]	Ubiquitin carboxyl-terminal hydrolase BAP1		0	2304.21	4	1	576.808	0.29	46.2019	0.0001113	0.0001413	5.86
USF2	-0.704237	-0.282854	-0.304637	-0.256331	0.759909	-0.423466	0.579016	0.326591	16.669	8.98122	1.26547e-05	0.000295176	[R].THPYSPK.[SI]	1xTMT6plex [K7]; 1xTMT6plex [N-Term]; 1xPhospho [S5(100)]	0.0231959	0.00221318	1	2	1	8	Q15853	Q15853 [218-224]	Q15853 1xPhospho [S222(100)]	Upstream stimulatory factor 2		0	1367.71	3	1	456.576	1.01	33.9136	0.0008252	0.005897	3.54
HDGF	-0.78336	-0.280834	-0.575978	-0.341116	-0.119909	0.388836	0.94739	0.826163	16.1285	13.7536	1.26723e-05	0.000295176	[K].ASGYQSSQKK.[S]	2xTMT6plex [K9; K10]; 1xTMT6plex [N-Term]; 1xPhospho [S7(100)]	0.0198896	0.00181715	1	1	1	3	P51858	P51858 [97-106]	P51858 1xPhospho [S103(100)]	Hepatoma-derived growth factor		1	1851	3	1	617.671	0.11	43.3193	0.0009398	0.006642	2.24
DDX21	-0.692318	-0.380154	-0.327837	-0.0739375	0.267511	-0.53093	-0.440552	-0.759139	15.7638	8.97854	1.26861e-05	0.000295176	[K].KAEPSEVDMNSPK.[S]	1xOxidation [M9]; 2xTMT6plex [K1; K13]; 1xTMT6plex [N-Term]; 1xPhospho [S11(100)]	0.000261284	0.000144834	1	1	1	9	Q9NR30	Q9NR30 [61-73]	Q9NR30 1xPhospho [S71(100)]	Nucleolar RNA helicase 2		1	2215.13	3	1	739.047	-0.39	51.3174	8.53e-05	0.0001063	4.8
ANKRD17	-0.992262	-0.374606	-0.429006	-0.349866	0.460715	-0.326852	0.450179	0.208078	16.6333	8.97786	1.26941e-05	0.000295176	[K].LTVASPK.[R]	1xTMT6plex [K7]; 1xTMT6plex [N-Term]; 1xPhospho [S5(100)]	0.0618936	0.00475714	1	1	1	7	O75179	O75179 [1705-1711]	O75179 1xPhospho [S1709(100)]	Ankyrin repeat domain-containing protein 17		0	1253.73	2	1	627.367	0.48	73.0717	0.002093	0.01841	2.15
NCOA3	-0.768934	-0.411287	-0.395652	-0.229735	0.665491	-0.447526	0.439337	0.152531	15.2313	8.97422	1.2737e-05	0.000295827	[K].QEQLSPK.[K]	1xTMT6plex [K7]; 1xTMT6plex [N-Term]; 1xPhospho [S5(100)]	0.0126343	0.00156584	1	1	1	8	Q9Y6Q9	Q9Y6Q9 [724-730]	Q9Y6Q9 1xPhospho [S728(100)]	Nuclear receptor coactivator 3		0	1367.73	3	1	456.583	-0.12	55.2384	0.0008532	0.004484	3.44
SIRT6	-0.595915	-0.199288	-0.198099	-0.243005	0.119886	-0.333992	0.197748	0.0280199	16.7389	8.97118	1.27729e-05	0.000295972	[R].ALPPLPRPPTPK.[L]	1xTMT6plex [K12]; 1xTMT6plex [N-Term]; 1xPhospho [T10(100)]	0.00229304	0.000394102	1	1	1	20	Q8N6T7	Q8N6T7 [285-296]	Q8N6T7 1xPhospho [T294(100)]	NAD-dependent protein deacetylase sirtuin-6		0	1822.08	3	1	608.03	-0.41	87.7887	0.0001134	0.0006568	3.89
RPL21	-0.452658	-0.155949	-0.187566	-0.331664	0.300543	-0.313416	0.652513	0.362615	16.8261	8.97006	1.27861e-05	0.000295972	[K].EKGTWVQLK.[R]	2xTMT6plex [K2; K9]; 1xTMT6plex [N-Term]; 1xPhospho [T4(100)]	0.00471098	0.000933711	1	1	1	6	P46778	P46778 [121-129]	P46778 1xPhospho [T124(100)]	60S ribosomal protein L21		1	1856.07	3	1	619.36	0.11	79.4358	0.0004868	0.001898	3.12
SDC1	-0.697272	-0.409033	-0.383598	-0.361854	0.233838	-0.452243	0.226986	-0.111648	14.5561	8.96993	1.27877e-05	0.000295972	[K].KKDEGSYSLEEPK.[Q]	3xTMT6plex [K1; K2; K13]; 1xTMT6plex [N-Term]; 1xPhospho [S6(98.8)]	0.00506432	0.000995315	1	1	3	5	P18827	P18827 [280-292]	P18827 1xPhospho [S285(98.8)]	Syndecan-1		2	2506.36	4	1	627.345	-1.83	60.5882	0.0004869	0.002023	3.71
TCOF1	-0.55243	-0.197212	-0.290547	-0.225428	0.0778508	-0.473766	0.294367	-0.0186805	16.0532	8.96477	1.2849e-05	0.000296537	[K].GSLGSQGAKDEPEEELQK.[G]	2xTMT6plex [K9; K18]; 1xTMT6plex [N-Term]; 1xPhospho [S5(100)]	0.000138852	0.000141349	1	1	1	5	Q13428	Q13428 [1406-1423]	Q13428 1xPhospho [S1410(100)]	Treacle protein		1	2669.36	3	1	890.459	-0.07	72.7053	0.0001188	0.0001053	5.98
UBR5	-0.465412	-0.309574	-0.305009	-0.248066	0.29856	-0.484444	0.448245	0.119319	16.8446	8.96455	1.28516e-05	0.000296537	[R].RISQSQPVR.[G]	1xTMT6plex [N-Term]; 1xPhospho [S3(100)]	0.00184211	0.00037399	1	1	2	17	O95071	O95071 [1547-1555]	O95071 1xPhospho [S1549(100)]	E3 ubiquitin-protein ligase UBR5		1	1379.74	3	1	460.584	0.33	26.9027	0.0002625	0.0005557	4.16
NUP35	-0.718205	-0.596591	-0.696372	-0.893166	0.0226132	-0.701213	-0.302611	0.0485108	14.7221	8.96412	1.28567e-05	0.000296537	[K].ASTSDYQVISDRQTPK.[K]	1xTMT6plex [K16]; 1xTMT6plex [N-Term]; 1xPhospho [T14(100)]	0.000216171	0.000144834	1	1	1	5	Q8NFH5	Q8NFH5 [295-310]	Q8NFH5 1xPhospho [T308(100)]	Nucleoporin NUP35		1	2334.17	3	1	778.729	-0.28	63.7289	0.0001188	0.0001419	3.69
ZC3H14	-1.22984	-0.473824	-0.643014	-0.438576	0.362128	-0.573438	0.367618	0.0682833	18.2125	8.96079	1.28966e-05	0.000297112	[R].ISPPIKEEETKGDSVEK.[N]	3xTMT6plex [K6; K11; K17]; 1xTMT6plex [N-Term]; 1xPhospho [S2(100)]	0.000176988	0.000144834	1	1	2	12	Q6PJT7	Q6PJT7 [408-424]	Q6PJT7 1xPhospho [S409(100)]	Zinc finger CCCH domain-containing protein 14		2	2882.59	5	1	577.325	0.85	72.6484	6.62e-05	6.18e-05	8.36
PRRC2C	-0.418446	-0.192569	-0.309927	-0.293888	0.603473	-0.617652	0.739362	0.254918	15.1407	8.94761	1.30552e-05	0.000300383	[R].QDSNRSEK.[E]	1xTMT6plex [K8]; 1xTMT6plex [N-Term]; 1xPhospho [S3(100)]	0.0221274	0.00201115	1	1	1	5	Q9Y520	Q9Y520 [631-638]	Q9Y520 1xPhospho [S633(100)]	Protein PRRC2C		1	1501.74	3	1	501.252	-0.04	31.181	0.001022	0.007304	1.98
MRC2	-0.479087	-0.284171	-0.108649	-0.337472	0.483216	-0.765245	0.404548	0.124971	14.4227	8.9465	1.30686e-05	0.000300383	[R].YSRSSSSPTEATEK.[N]	1xTMT6plex [K14]; 1xTMT6plex [N-Term]; 2xPhospho [S4(98.7); S5(100)]	0.000662154	0.000213588	1	1	3	5	Q9UBG0	Q9UBG0 [1452-1465]	Q9UBG0 2xPhospho [S1455(98.7); S1456(100)]	C-type mannose receptor 2		1	2147.97	3	1	716.66	-0.19	54.7617	0.0001128	0.0001866	5.41
SOX6	-0.379172	-0.13628	-0.131202	-0.333745	0.489095	-0.229281	0.324576	-0.0554548	15.873	8.93796	1.31728e-05	0.000302428	[K].SSIPSPIGGSLGR.[G]	1xTMT6plex [N-Term]; 1xPhospho [S5(100)]	0.00434405	0.000887591	1	1	1	6	P35712	P35712 [462-474]	P35712 1xPhospho [S466(100)]	Transcription factor SOX-6		0	1536.8	2	1	768.903	0.69	86.4438	0.0004868	0.001771	3.02
SERBP1	-0.540383	-0.256415	-0.391072	-0.794026	-0.560199	-1.32092	-0.907752	-0.891171	18.5516	8.93366	1.32254e-05	0.000302784	[K].SKSEEAHAEDSVMDHHFR.[K]	1xTMT6plex [K2]; 1xTMT6plex [N-Term]; 1xPhospho [S3(100)]	6.56e-05	0.000141349	1	1	3	29	Q8NC51	Q8NC51 [328-345]	Q8NC51 1xPhospho [S330(100)]	Plasminogen activator inhibitor 1 RNA-binding protein		1	2650.21	4	1	663.308	-0.19	43.0749	6.62e-05	3.74e-05	8.39
EIF3C	-0.891514	-0.457337	-0.454176	-0.475493	0.43095	-0.569944	0.433205	0.180854	15.4824	8.93318	1.32313e-05	0.000302784	[K].KAPTTDEDKK.[A]	3xTMT6plex [K1; K9; K10]; 1xTMT6plex [N-Term]; 1xPhospho [T5(99.3)]	0.00189051	0.00037399	1	2	2	4	Q99613	Q99613 [259-268]	Q99613 1xPhospho [T263(99.3)]	Eukaryotic translation initiation factor 3 subunit C		2	2129.2	3	1	710.406	1.01	43.0962	0.0001134	0.0005289	3.58
UTP18	-1.04824	-0.304582	-0.0944784	-0.149145	0.476519	-0.181556	0.494652	0.0429537	14.9177	8.93268	1.32375e-05	0.000302784	[R].KTSSDDESEEDEDDLLQR.[T]	1xTMT6plex [K1]; 1xTMT6plex [N-Term]; 2xPhospho [S4(100); S8(100)]	9.14e-05	0.000141349	1	1	2	11	Q9Y5J1	Q9Y5J1 [203-220]	Q9Y5J1 2xPhospho [S206(100); S210(100)]	U3 small nucleolar RNA-associated protein 18 homolog		1	2729.15	3	1	910.388	0.09	78.6368	6.62e-05	4.37e-05	8.08
PGRMC2	-0.90292	-0.330387	-0.308912	-0.288754	0.318921	-0.336943	0.337865	-0.0120331	20.4773	8.93146	1.32525e-05	0.000302784	[R].LLKPGEEPSEYTDEEDTKDHNKQD.[-]	3xTMT6plex [K3; K18; K22]; 1xTMT6plex [N-Term]; 1xPhospho [T12(100)]	8.05e-05	0.000141349	1	1	3	31	O15173	O15173 [200-223]	O15173 1xPhospho [T211(100)]	Membrane-associated progesterone receptor component 2		2	3813.89	5	1	763.584	0.45	69.4935	6.62e-05	8.28e-05	6.96
CEP170	-0.295761	-0.203667	-0.415521	-0.102407	0.445526	-0.944652	0.715998	0.44968	16.0143	8.93052	1.32642e-05	0.000302784	[R].TPLTSADEHVHSK.[L]	1xTMT6plex [K13]; 1xTMT6plex [N-Term]; 1xPhospho [S5(99.3)]	0.00127386	0.000331511	1	1	2	6	Q5SW79	Q5SW79 [1055-1067]	Q5SW79 1xPhospho [S1059(99.3)]	Centrosomal protein of 170 kDa		0	1959.99	3	1	654.003	-0.1	50.016	0.0001134	0.0004108	4.67
PTDSS1	-0.566558	-0.155826	-0.100077	0.00934891	0.127251	-0.136905	0.227446	0.225603	16.6393	8.92735	1.33033e-05	0.000303331	[K].GSEDSPPKHAGNNESHSSR.[R]	2xDeamidated [N12; N13]; 1xTMT6plex [K8]; 1xTMT6plex [N-Term]; 1xPhospho [S5(100)]	9.45e-05	0.000141349	1	1	3	29	P48651	P48651 [438-456]	P48651 1xPhospho [S442(100)]	Phosphatidylserine synthase 1		1	2533.14	4	1	634.039	-0.05	27.8363	6.62e-05	4.42e-05	5.9
BRPF1	-0.508468	-0.289585	-0.182277	-0.0707705	0.25773	-0.339895	0.788256	0.729319	14.7339	8.91464	1.34615e-05	0.000306488	[R].RLPALSHSEGEEDEDEEEDEGKGWSSEK.[V]	2xTMT6plex [K22; K28]; 1xTMT6plex [N-Term]; 1xPhospho [S8(100)]	7.98e-05	0.000141349	1	1	1	6	P55201	P55201 [455-482]	P55201 1xPhospho [S462(100)]	Peregrin		2	3941.82	4	1	986.21	0.23	69.8605	6.62e-05	4.16e-05	7.5
H1-4	-0.624368	-0.0728049	-0.157758	0.00566068	0.626278	-0.255193	0.488499	-0.0809962	20.4707	8.91376	1.34725e-05	0.000306488	[K].KATGAATPKK.[S]	3xTMT6plex [K1; K9; K10]; 1xTMT6plex [N-Term]; 1xPhospho [T7(100)]	0.00124827	0.000304349	1	1	1	51	P10412	P10412 [140-149]	P10412 1xPhospho [T146(100)]	Histone H1.4		2	1969.2	3	1	657.072	-0.2	41.6788	0.000245	0.0006256	2.65
HDGF	-1.36975	-0.848152	-0.706598	-0.895287	-0.0062454	-0.903066	-0.208492	-0.44811	17.9315	8.90718	1.35553e-05	0.000307497	[K].GNAEGSSDEEGKLVIDEPAK.[E]	2xTMT6plex [K12; K20]; 1xTMT6plex [N-Term]; 2xPhospho [S6(100); S7(100)]	8.13e-05	0.000141349	1	1	1	24	P51858	P51858 [127-146]	P51858 2xPhospho [S132(100); S133(100)]	Hepatoma-derived growth factor		1	2892.39	4	1	723.853	0.63	89.9696	6.62e-05	4.97e-05	8.79
TCOF1	-0.55028	-0.21086	-0.357961	-0.0226469	0.508752	-0.29545	0.382695	0.0791176	19.3815	8.90698	1.35578e-05	0.000307497	[K].EAASGTTPQK.[S]	1xTMT6plex [K10]; 1xTMT6plex [N-Term]; 1xPhospho [T7(98.4)]	0.00156007	0.000349478	1	1	2	22	Q13428	Q13428 [1264-1273]	Q13428 1xPhospho [T1270(98.4)]	Treacle protein		0	1527.78	2	1	764.396	1.45	45.8059	0.0001134	0.000427	4
PHF6	-0.681583	-0.494064	-0.289055	-0.474572	0.720218	-0.527004	0.926766	0.513398	16.4355	8.90621	1.35675e-05	0.000307497	[R].SSPSDTRPK.[C]	1xTMT6plex [K9]; 1xTMT6plex [N-Term]; 1xPhospho [S2(100)]	0.0760334	0.00565939	1	1	1	8	Q8IWS0	Q8IWS0 [203-211]	Q8IWS0 1xPhospho [S204(100)]	PHD finger protein 6		0	1512.78	3	1	504.932	0.35	32.5728	0.002377	0.02239	2.24
MBP	-0.989688	-0.766876	-0.889369	-0.838912	-0.060896	-1.00514	-0.0472074	-0.255269	15.4657	8.90423	1.35925e-05	0.000307497	[R].LFSRDAPGR.[E]	1xTMT6plex [N-Term]; 1xPhospho [S3(100)]	0.00662498	0.00107374	1	1	1	5	P02686	P02686 [94-102]	P02686 1xPhospho [S96(100)]	Myelin basic protein		1	1327.67	3	1	443.229	0.21	61.1906	0.0003606	0.002242	3.03
RPLP0	-1.25988	-0.404895	-0.556454	-0.411208	0.638094	-0.859068	0.293694	-0.112238	18.232	8.90355	1.36011e-05	0.000307497	[K].VEAKEESEESDEDMGFGLFD.[-]	1xTMT6plex [K4]; 1xTMT6plex [N-Term]; 2xPhospho [S7(100); S10(100)]	0.000186682	0.000144834	1	2	1	48	P05388	P05388 [298-317]	P05388 2xPhospho [S304(100); S307(100)]	60S acidic ribosomal protein P0		1	2881.18	3	1	961.066	0.3	114.105	6.62e-05	7.78e-05	6.53
PGM2	-0.514347	-0.134251	-0.314163	-0.2406	0.436275	-0.448517	0.43238	0.226795	15.9397	8.902	1.36208e-05	0.000307497	[K].LCAGIMITASHNPK.[Q]	1xCarbamidomethyl [C2]; 1xTMT6plex [K14]; 1xTMT6plex [N-Term]; 1xPhospho [S10(100)]	0.000196911	0.000144834	1	1	1	15	Q96G03	Q96G03 [156-169]	Q96G03 1xPhospho [S165(100)]	Phosphoglucomutase-2		0	2051.06	3	1	684.357	-1	83.7874	6.62e-05	7.16e-05	5.23
ECT2	-0.836156	-0.395322	-0.223707	-0.263924	0.429359	-0.283812	0.454928	0.068841	16.2032	8.90084	1.36355e-05	0.000307497	[K].ANTPELK.[K]	1xTMT6plex [K7]; 1xTMT6plex [N-Term]; 1xPhospho [T3(100)]	0.00834707	0.00125385	1	1	1	7	Q9H8V3	Q9H8V3 [357-363]	Q9H8V3 1xPhospho [T359(100)]	Protein ECT2		0	1310.71	3	1	437.576	0.04	62.1623	0.0006149	0.003126	2.94
HP1BP3	-1.01733	-0.645146	-0.550451	-0.538835	0.501715	-0.758035	0.32165	-0.145488	17.128	8.90048	1.36402e-05	0.000307497	[R].TVNSTRETPPK.[S]	1xTMT6plex [K11]; 1xTMT6plex [N-Term]; 1xPhospho [T8(100)]	0.00200043	0.000394102	1	1	1	15	Q5SSJ5	Q5SSJ5 [44-54]	Q5SSJ5 1xPhospho [T51(100)]	Heterochromatin protein 1-binding protein 3		1	1767.94	4	1	442.741	-0.17	41.9414	0.0002568	0.0009174	3.58
MAP4	-0.638039	-0.503962	-0.456677	-0.55231	0.318008	-0.378704	-0.0589041	-0.127495	15.5721	8.89622	1.36944e-05	0.000308371	[R].ASPIKMDLAPSK.[D]	1xOxidation [M6]; 2xTMT6plex [K5; K12]; 1xTMT6plex [N-Term]; 1xPhospho [S2(100)]	0.00404669	0.000810952	1	1	1	4	P27816	P27816 [357-368]; [383-394]	P27816 1xPhospho [S358(100)]; 1xPhospho [S384(100)]	Microtubule-associated protein 4		1	2041.14	3	1	681.051	0.33	73.3236	0.0004414	0.001666	3.03
THRAP3	-0.875843	-0.272193	-0.328962	-0.11395	0.924421	-0.46579	0.743607	0.218427	20.6969	8.88718	1.38102e-05	0.000310629	[K].NKKSPEIHR.[R]	2xTMT6plex [K2; K3]; 1xTMT6plex [N-Term]; 1xPhospho [S4(100)]	0.0263989	0.00247043	1	1	1	31	Q9Y2W1	Q9Y2W1 [669-677]	Q9Y2W1 1xPhospho [S672(100)]	Thyroid hormone receptor-associated protein 3		2	1876.08	4	1	469.775	-0.05	33.1488	0.001152	0.008539	2.79
TOP2A	-0.477135	-0.278601	-0.163448	-0.0706472	0.258253	-0.198196	0.510373	0.413609	15.4644	8.88299	1.38643e-05	0.000310947	[K].RKPSTSDDSDSNFEK.[I]	2xTMT6plex [K2; K15]; 1xTMT6plex [N-Term]; 1xPhospho [S4(100)]	0.000929113	0.000237222	1	1	3	10	P11388	P11388 [1466-1480]	P11388 1xPhospho [S1469(100)]	DNA topoisomerase 2-alpha		1	2480.23	4	1	620.813	1.03	49.9661	0.0001981	0.0004922	4.91
TSC22D4	-0.67287	-0.451062	-0.29455	-0.368431	0.273054	-0.403012	0.185384	-0.0058699	16.6701	8.88297	1.38646e-05	0.000310947	[R].NGSPPPGAPSSR.[F]	1xDeamidated [N1]; 1xTMT6plex [N-Term]; 1xPhospho [S3(100)]	0.00273171	0.000473324	1	1	1	13	Q9Y3Q8	Q9Y3Q8 [60-71]	Q9Y3Q8 1xPhospho [S62(100)]	TSC22 domain family protein 4		0	1433.66	2	1	717.335	0.06	40.5582	0.0001134	0.0008076	3
NCL	-0.58487	-0.0785594	-0.180951	-0.0883535	0.389582	-0.164781	0.267174	-0.0447598	24.513	8.88194	1.38779e-05	0.000310947	[K].KVVVSPTKK.[V]	3xTMT6plex [K1; K8; K9]; 1xTMT6plex [N-Term]; 1xPhospho [S5(100)]	0.00177977	0.00037399	1	1	3	119	P19338	P19338 [63-71]	P19338 1xPhospho [S67(100)]	Nucleolin		2	1982.26	4	1	496.32	0.44	56.352	0.0001134	0.0007295	4.03
PHRF1	-0.710857	-0.462679	-0.399488	-0.348056	0.0419558	-0.414452	0.14072	0.247433	16.2834	8.88126	1.38867e-05	0.000310947	[K].AEAPSSPDVAPAGKEDSPSASGR.[V]	1xTMT6plex [K14]; 1xTMT6plex [N-Term]; 1xPhospho [S17(100)]	6.04e-05	0.000141349	1	1	4	16	Q9P1Y6	Q9P1Y6 [1355-1377]	Q9P1Y6 1xPhospho [S1371(100)]	PHD and RING finger domain-containing protein 1		1	2721.31	3	1	907.777	0.87	56.6145	6.62e-05	4.43e-05	6.56
HSPB1	-0.986728	-0.231405	-0.194536	-0.27848	0.263615	-0.272783	0.195174	0.143654	17.2547	8.87861	1.39211e-05	0.000311134	[R].AQLGGPEAAKSDETAAK.[-]	1xDeamidated [Q2]; 2xTMT6plex [K10; K17]; 1xTMT6plex [N-Term]; 1xPhospho [S11(100)]	0.000179669	0.000144834	1	1	2	8	P04792	P04792 [189-205]	P04792 1xPhospho [S199(100)]	Heat shock protein beta-1		1	2412.26	4	1	603.822	1.17	66.0242	0.0001188	0.0001238	5.22
SMAP2	-0.618214	0.036858	-0.244027	0.312651	0.587822	0.260502	1.18531	1.25057	16.4222	13.5482	1.39263e-05	0.000311134	[R].KVVGSMPTAGSAGSVPENLNLFPEPGSK.[S]	2xTMT6plex [K1; K28]; 1xTMT6plex [N-Term]; 1xPhospho [S14(100)]	4.04e-05	0.000141349	1	1	2	11	Q8WU79	Q8WU79 [227-254]	Q8WU79 1xPhospho [S240(100)]	Stromal membrane-associated protein 2		1	3537.86	4	1	885.221	-0.36	106.534	6.62e-05	2.87e-05	7.42
PRCC	-0.743838	-0.469451	-0.154877	-0.198758	0.68606	-0.391646	0.328213	-0.0334181	16.8245	8.87601	1.39549e-05	0.000311169	[K].IAAPELHKGDSDSEEDEPTKK.[K]	3xTMT6plex [K8; K20; K21]; 1xTMT6plex [N-Term]; 2xPhospho [S11(100); S13(100)]	0.000181035	0.000144834	1	1	1	6	Q92733	Q92733 [147-167]	Q92733 2xPhospho [S157(100); S159(100)]	Proline-rich protein PRCC		2	3372.68	5	1	675.342	0.96	72.9223	0.0001188	0.0001245	7.79
SRSF6	-0.770519	-0.325213	-0.126546	-0.169209	0.848927	-0.390878	0.624161	0.0947673	16.7643	8.87385	1.39831e-05	0.000311169	[R].SRSKDEYEK.[S]	2xTMT6plex [K4; K9]; 1xTMT6plex [N-Term]; 1xPhospho [S3(100)]	0.004085	0.000810952	1	1	2	8	Q13247	Q13247 [263-271]	Q13247 1xPhospho [S265(100)]	Serine/arginine-rich splicing factor 6		2	1909	4	1	478.006	0.23	42.6923	0.0003768	0.001355	3.17
PRKCD	-0.371199	-0.801096	-0.612784	-0.136619	0.92069	-0.848261	0.360864	0.210849	13.9751	8.87345	1.39884e-05	0.000311169	[K].NLIDSMDQSAFAGFSFVNPK.[F]	1xTMT6plex [K20]; 1xTMT6plex [N-Term]; 1xPhospho [S15(100)]	0.000516164	0.000213588	1	1	1	3	Q05655	Q05655 [650-669]	Q05655 1xPhospho [S664(100)]	Protein kinase C delta type		0	2726.33	3	1	909.448	-0.36	111.219	0.0001128	0.0001504	5.07
PRCC	-1.06395	-0.605516	-0.501149	-0.500031	0.390527	-0.553927	0.0557255	-0.135202	18.0318	8.8733	1.39902e-05	0.000311169	[K].IAAPELHKGDSDSEEDEPTK.[K]	2xTMT6plex [K8; K20]; 1xTMT6plex [N-Term]; 2xPhospho [S11(100); S13(100)]	0.000102525	0.000141349	1	1	2	17	Q92733	Q92733 [147-166]	Q92733 2xPhospho [S157(100); S159(100)]	Proline-rich protein PRCC		1	3015.42	4	1	754.61	-0.49	78.4919	6.62e-05	6.14e-05	7.09
PPIB	-0.539791	-0.291032	-0.173033	0.00389381	1.11015	-0.292774	0.842084	0.293057	15.0556	8.86885	1.40485e-05	0.000312118	[K].TDSRDKPLKDVIIADCGK.[I]	1xCarbamidomethyl [C16]; 3xTMT6plex [K6; K9; K18]; 1xTMT6plex [N-Term]; 1xPhospho [S3(98.4)]	0.000304465	0.000190394	1	1	3	5	P23284	P23284 [187-204]	P23284 1xPhospho [S189(98.4)]	Peptidyl-prolyl cis-trans isomerase B		2	3027.67	4	1	757.674	0.7	77.6956	6.62e-05	9.59e-05	5.55
RBL1	-0.38666	-0.0221719	-0.395895	0.458992	0.647933	-0.327885	-0.371328	0.0444912	15.1437	8.86443	1.41067e-05	0.000312972	[R].SFAPSTPLTGR.[R]	1xTMT6plex [N-Term]; 1xPhospho [T6(99.3)]	0.0288715	0.00261603	1	1	1	4	P28749	P28749 [364-374]	P28749 1xPhospho [T369(99.3)]	Retinoblastoma-like protein 1		0	1442.72	2	1	721.866	-0.24	63.0092	0.001005	0.007341	3.28
TCOF1	-0.506354	-0.107906	-0.223605	0.15541	0.99208	-0.437453	0.496459	0.125114	17.8629	8.86354	1.41183e-05	0.000312972	[K].TSQVGAASAPAKESPR.[K]	1xDeamidated [Q3]; 1xTMT6plex [K12]; 1xTMT6plex [N-Term]; 1xPhospho [S14(100)]	0.000118609	0.000141349	1	1	2	13	Q13428	Q13428 [368-383]	Q13428 1xPhospho [S381(100)]	Treacle protein		1	2096.08	3	1	699.365	1.22	48.4375	6.62e-05	8.28e-05	4.88
ABCC1	-0.526599	-0.216201	-0.184055	-0.174017	0.599224	-0.291633	0.54743	0.33326	14.4436	8.86032	1.41609e-05	0.000313568	[R].HHNSTAELQK.[A]	1xDeamidated [Q/N]; 1xTMT6plex [K10]; 1xTMT6plex [N-Term]; 1xPhospho [S4(100)]	0.000904712	0.000213588	1	1	2	9	P33527	P33527 [927-936]	P33527 1xPhospho [S930(100)]	Multidrug resistance-associated protein 1		0	1703.85	3	1	568.622	-0.16	44.3938	0.0002012	0.0003999	5.49
DPYSL2	-0.576655	-0.104216	-0.178092	0.0129305	0.107629	0.0644087	0.208561	0.445155	15.7758	8.85387	1.42465e-05	0.000315114	[R].GLYDGPVCEVSVTPK.[T]	1xCarbamidomethyl [C8]; 1xTMT6plex [K15]; 1xTMT6plex [N-Term]; 1xPhospho [T13(100)]	0.000123273	0.000141349	1	1	1	11	Q16555	Q16555 [497-511]	Q16555 1xPhospho [T509(100)]	Dihydropyrimidinase-related protein 2		0	2159.09	3	1	720.367	0.04	95.876	6.62e-05	5.16e-05	5.42
FOXK2	-0.9715	-0.391736	-0.377038	-0.343582	0.299047	-0.395258	0.272524	-0.0290943	18.2772	8.84313	1.43903e-05	0.000317941	[R].EKQEASESPVK.[A]	2xTMT6plex [K2; K11]; 1xTMT6plex [N-Term]; 1xPhospho [S8(100)]	0.000382509	0.000204766	1	1	1	10	Q01167	Q01167 [163-173]	Q01167 1xPhospho [S170(100)]	Forkhead box protein K2		1	1999.07	3	1	667.029	0.23	45.9721	0.0001128	0.0001623	4.87
ANP32B	-0.538098	-0.181407	0.285596	-0.0744491	0.314692	-0.224364	0.179653	0.449139	18.5036	8.83745	1.4467e-05	0.000319282	[R].KRETDDEGEDD.[-]	1xTMT6plex [K1]; 1xTMT6plex [N-Term]; 1xPhospho [T4(100)]	0.010972	0.00146106	1	1	1	30	Q92688	Q92688 [241-251]	Q92688 1xPhospho [T244(100)]	Acidic leucine-rich nuclear phosphoprotein 32 family member B		2	1846.81	3	1	616.276	0.91	32.1099	0.000481	0.003773	2.97
NUCKS1	-0.502735	-0.227649	-0.0926126	-0.46727	0.474634	-0.270506	0.272148	-0.0648886	13.0939	8.82821	1.45928e-05	0.000321702	[K].TSTSPPPEKSGDEGSEDEAPSGED.[-]	1xTMT6plex [K9]; 1xTMT6plex [N-Term]; 1xPhospho [S15(100)]	0.000595833	0.000213588	1	1	4	10	Q9H1E3	Q9H1E3 [220-243]	Q9H1E3 1xPhospho [S234(100)]	Nuclear ubiquitous casein and cyclin-dependent kinase substrate 1		1	2943.27	3	1	981.764	3.34	56.9593	0.0001416	0.0003373	3.75
SNTB2	-0.246292	-0.0357148	-0.0415357	-0.106966	0.0522568	-0.294338	-0.549844	-0.75647	15.0387	8.82276	1.46674e-05	0.000322991	[R].GLGPPSPPAPPR.[G]	1xTMT6plex [N-Term]; 1xPhospho [S6(100)]	0.00101129	0.000237222	1	1	1	32	Q13425	Q13425 [90-101]	Q13425 1xPhospho [S95(100)]	Beta-2-syntrophin		0	1451.76	2	1	726.384	-0.09	77.2596	0.0001981	0.0005277	3.44
CEACAM18	-0.595613	-0.388907	-0.223612	-0.688313	-0.054293	-0.625125	-0.00897125	-0.35875	15.2397	8.8149	1.47759e-05	0.00032475	[-].MDLSRPR.[W]	1xTMT6plex [N-Term]; 1xMet-loss [N-Term]; 1xPhospho [S4(100)]	0.14841	0.00939773	1	1	1	6	A8MTB9	A8MTB9 [1-7]	A8MTB9 1xMet-loss [N-Term]; 1xPhospho [S4(100)]	Carcinoembryonic antigen-related cell adhesion molecule 18		0	1052.55	2	1	526.776	-0.76	29.1755	0.003853	0.04366	2.52
PPFIA1	-0.417812	0.0205074	-0.225324	-0.00256977	0.489594	0.0777766	0.556297	0.63401	16.485	8.81461	1.47799e-05	0.00032475	[K].RSSDGSLSHEEDLAK.[V]	1xTMT6plex [K15]; 1xTMT6plex [N-Term]; 2xPhospho [S3(98.7); S6(100)]	0.000299847	0.000190394	1	1	3	5	Q13136	Q13136 [237-251]	Q13136 2xPhospho [S239(98.7); S242(100)]	Liprin-alpha-1		1	2249.03	3	1	750.347	0.7	57.6757	0.0001338	0.0001854	6.6
CARHSP1	-0.54446	-0.141329	-0.407544	0.0708982	0.710959	-0.510655	-0.0846592	0.0007466	18.1743	8.81303	1.48018e-05	0.000324875	[R].TFSATVR.[A]	1xTMT6plex [N-Term]; 1xPhospho [S3(100)]	0.0675837	0.00507793	1	1	2	20	Q9Y2V2	Q9Y2V2 [50-56]	Q9Y2V2 1xPhospho [S52(100)]	Calcium-regulated heat-stable protein 1		0	1090.55	2	1	545.779	0.28	74.4912	0.002229	0.02	1.86
PRKAR2A	-0.793291	-0.335905	-0.194992	-0.0428077	0.619993	-0.283845	0.472144	0.140594	16.9547	8.81045	1.48377e-05	0.000325305	[R].VADAKGDSESEEDEDLEVPVPSR.[F]	1xTMT6plex [K5]; 1xTMT6plex [N-Term]; 2xPhospho [S8(100); S10(100)]	0.000107399	0.000141349	1	1	1	22	P13861	P13861 [71-93]	P13861 2xPhospho [S78(100); S80(100)]	cAMP-dependent protein kinase type II-alpha regulatory subunit		1	3091.38	3	1	1031.13	0.25	95.5435	6.62e-05	5.22e-05	7.85
SLC4A2	-0.591191	-0.148749	-0.181807	-0.189017	0.515864	-0.86495	0.666954	0.356594	17.7608	8.80655	1.48921e-05	0.000326138	[R].SKSKHELK.[L]	3xTMT6plex [K2; K4; K8]; 1xTMT6plex [N-Term]; 1xPhospho [S3(100)]	0.12017	0.00797566	1	1	1	9	P04920	P04920 [498-505]	P04920 1xPhospho [S500(100)]	Anion exchange protein 2		2	1953.17	4	1	489.048	-0.29	39.9462	0.003273	0.03516	1.82
RB1	-0.385892	-0.0395727	-0.500976	0.388892	0.525351	-0.243457	0.355975	0.325148	16.016	8.79881	1.50007e-05	0.000327823	[R].KTAATAAAAAAEPPAPPPPPPPEEDPEQDSGPEDLPLVR.[L]	1xTMT6plex [K1]; 1xTMT6plex [N-Term]; 1xPhospho [S30(100)]	2.73e-05	0.000141349	1	1	1	20	P06400	P06400 [8-46]	P06400 1xPhospho [S37(100)]	Retinoblastoma-associated protein		1	4435.21	4	1	1109.56	-1.07	98.4139	6.62e-05	2.77e-05	8.62
EHBP1	-0.699683	-0.462385	-0.408299	-0.340581	0.0997578	-0.539159	0.314807	0.0190136	15.4409	8.79872	1.50019e-05	0.000327823	[R].SIQEDTKK.[G]	2xTMT6plex [K7; K8]; 1xTMT6plex [N-Term]; 1xPhospho [S1(100)]	0.00821328	0.00125385	1	1	1	4	Q8NDI1	Q8NDI1 [1035-1042]	Q8NDI1 1xPhospho [S1035(100)]	EH domain-binding protein 1		1	1715.95	3	1	572.656	0.05	51.267	0.0006149	0.003088	2.48
TRERF1	-0.783092	-0.254316	-0.260849	-0.305558	0.171044	-0.320658	0.25928	0.140906	18.5719	8.79332	1.50781e-05	0.000329129	[R].ASPNLKQEEGEK.[V]	2xTMT6plex [K6; K12]; 1xTMT6plex [N-Term]; 1xPhospho [S2(100)]	0.000776899	0.000213588	1	1	1	12	Q96PN7	Q96PN7 [539-550]	Q96PN7 1xPhospho [S540(100)]	Transcriptional-regulating factor 1		1	2097.12	4	1	525.036	0.98	57.5133	0.0001128	0.0002149	5.12
AHNAK	-1.04672	-0.342225	-0.125372	0.0294923	1.08986	-0.0586227	-0.258089	-0.627012	19.7877	8.78768	1.51582e-05	0.000330516	[K].FKAEAPLPSPK.[L]	2xTMT6plex [K2; K11]; 1xTMT6plex [N-Term]; 1xPhospho [S9(100)]	0.000363776	0.000204766	1	1	1	21	Q09666	Q09666 [5102-5112]	Q09666 1xPhospho [S5110(100)]	Neuroblast differentiation-associated protein AHNAK		1	1952.12	3	1	651.38	1.32	79.8283	0.0001128	0.0001681	4.74
SP4;SP1;SP3	-0.565721	-0.153596	-0.441953	-0.210876	-0.121417	-0.781856	-0.929084	-0.944163	14.6769	8.78551	1.51893e-05	0.000330831	[KVRLT].RTHTGEK.[PTRK]	1xTMT6plex [K7]; 1xTMT6plex [N-Term]; 1xPhospho [T4(100)]	0.0163718	0.00177312	3	6	1	4	Q02446; P08047; Q02447	Q02446 [699-705]; P08047 [678-684]; Q02447 [673-679]	Q02446 1xPhospho [T702(100)]; P08047 1xPhospho [T681(100)]; Q02447 1xPhospho [T676(100)]	Transcription factor Sp4;Transcription factor Sp1;Transcription factor Sp3		1	1366.72	3	1	456.246	0.07	18.3733	0.0006938	0.005564	2.5
LARP1	-0.430192	-0.0944065	-0.156801	-0.107255	0.580665	-0.302885	0.281731	-0.254665	17.5637	8.77637	1.53202e-05	0.00033332	[R].SLPTTVPESPNYR.[N]	1xTMT6plex [N-Term]; 1xPhospho [S9(100)]	0.000327432	0.000204766	1	1	2	24	Q6PKG0	Q6PKG0 [766-778]	Q6PKG0 1xPhospho [S774(100)]	La-related protein 1		0	1769.87	3	1	590.627	-0.26	78.2629	0.0001128	0.0001547	4.13
RPS27	-1.20581	-0.623577	-0.53926	-0.599105	0.21951	-0.64412	0.0965776	-0.177375	15.9887	8.76937	1.54215e-05	0.000334975	[K].DLLHPSPEEEK.[R]	1xTMT6plex [K11]; 1xTMT6plex [N-Term]; 1xPhospho [S6(100)]	0.000655319	0.000213588	1	1	1	9	P42677	P42677 [6-16]	P42677 1xPhospho [S11(100)]	40S ribosomal protein S27		0	1831.92	3	1	611.313	0.08	71.1707	0.0001128	0.0001847	4.82
PI4KB	-0.837954	-0.304545	-0.37911	-0.447949	0.103515	-0.587279	0.0848116	-0.0175973	16.9246	8.76879	1.54299e-05	0.000334975	[R].SKSDATASISLSSNLK.[R]	2xTMT6plex [K2; K16]; 1xTMT6plex [N-Term]; 1xPhospho [S3(99.3)]	0.000105731	0.000141349	1	1	2	7	Q9UBF8	Q9UBF8 [275-290]	Q9UBF8 1xPhospho [S277(99.3)]	Phosphatidylinositol 4-kinase beta		1	2376.3	3	1	792.771	0.33	82.0866	6.62e-05	4.6e-05	7.74
DNMT3A	-0.692608	-0.493601	-0.858036	0.333979	0.534602	-0.237467	0.059568	0.564728	13.3078	13.317	1.55097e-05	0.000336342	[R].SEPQPEEGSPAGGQK.[G]	1xDeamidated [Q]; 1xTMT6plex [K15]; 1xTMT6plex [N-Term]; 1xPhospho [S9(100)]	0.000381432	0.000204766	1	1	2	4	Q9Y6K1	Q9Y6K1 [97-111]	Q9Y6K1 1xPhospho [S105(100)]	DNA (cytosine-5)-methyltransferase 3A		0	2036.96	3	1	679.658	0.7	55.1227	0.0001338	0.0002282	5.6
HP1BP3	-0.82844	-0.410617	-0.406274	-0.400629	0.386844	-0.602432	0.183098	-0.16761	17.1245	8.76119	1.55406e-05	0.000336382	[R].TVNSTRETPPK.[S]	1xDeamidated [N3]; 1xTMT6plex [K11]; 1xTMT6plex [N-Term]; 1xPhospho [T8(100)]	0.00319118	0.000518462	1	1	1	16	Q5SSJ5	Q5SSJ5 [44-54]	Q5SSJ5 1xPhospho [T51(100)]	Heterochromatin protein 1-binding protein 3		1	1768.92	4	1	442.987	0.62	46.6335	0.0001278	0.001004	3.85
THRAP3	-0.394963	-0.142109	-0.168208	-0.245165	0.498202	-0.202381	0.809982	0.586649	18.0386	8.76045	1.55516e-05	0.000336382	[R].SYSPAHNR.[E]	1xTMT6plex [N-Term]; 1xPhospho [S3(100)]	0.00821328	0.00125385	1	1	1	28	Q9Y2W1	Q9Y2W1 [53-60]	Q9Y2W1 1xPhospho [S55(100)]	Thyroid hormone receptor-associated protein 3		0	1240.57	2	1	620.787	0.11	27.9589	0.0004553	0.00212	3.39
SRRM2	-0.369416	-0.387844	-0.233727	-0.176281	0.716983	-0.491628	0.349007	-0.0325493	15.241	8.75972	1.55621e-05	0.000336382	[R].SRTSPVSR.[R]	1xTMT6plex [N-Term]; 2xPhospho [S1(100); S4(98.5)]	0.118419	0.00788003	1	1	3	6	Q9UQ35	Q9UQ35 [1890-1897]	Q9UQ35 2xPhospho [S1890(100); S1893(98.5)]	Serine/arginine repetitive matrix protein 2		1	1278.58	2	1	639.793	-1.39	27.0676	0.003237	0.03463	1.71
LLGL1	-0.515145	-0.279863	-0.111201	-0.525405	0.790588	-0.666915	0.549083	-0.336717	15.6057	8.75792	1.55885e-05	0.000336587	[K].SLRQSFR.[R]	1xTMT6plex [N-Term]; 1xPhospho [S5(100)]	0.0538933	0.0042349	1	2	1	5	Q15334	Q15334 [659-665]	Q15334 1xPhospho [S663(100)]	Lethal(2) giant larvae protein homolog 1		1	1202.62	3	1	401.546	-0.04	43.5591	0.001486	0.01708	2.51
PRPF38A	-0.574322	-0.274087	-0.0209699	-0.208326	0.73727	-0.0416593	0.954448	0.602843	13.586	8.7528	1.56639e-05	0.000337849	[R].SHSKSPER.[S]	1xTMT6plex [K4]; 1xTMT6plex [N-Term]; 2xPhospho [S5(100); S]	0.147344	0.00931851	1	1	2	4	Q8NAV1	Q8NAV1 [292-299]	Q8NAV1 2xPhospho [S294(100); S296(100)]	Pre-mRNA-splicing factor 38A		1	1545.72	2	1	773.365	0.49	12.2483	0.003539	0.03837	2.13
SRRM2	-0.463429	-0.35311	-0.360657	-0.180005	0.799872	-0.536692	0.443175	0.174352	17.8018	8.74477	1.57829e-05	0.000340048	[K].TVARTPLGQR.[S]	1xTMT6plex [N-Term]; 1xPhospho [T5(100)]	0.00679713	0.00107374	1	1	1	18	Q9UQ35	Q9UQ35 [1527-1536]	Q9UQ35 1xPhospho [T1531(100)]	Serine/arginine repetitive matrix protein 2		1	1407.77	3	1	469.927	-0.05	40.1563	0.0003606	0.002299	2.73
NDRG1	0.0215658	-0.199579	0.417484	0.47958	1.19599	0.629014	1.20343	1.02407	13.6465	8.74338	1.58036e-05	0.000340127	[R].SRSHTSEGAHLDITPNSGAAGNSAGPK.[S]	1xDeamidated [N]; 1xTMT6plex [K27]; 1xTMT6plex [N-Term]; 2xPhospho [S3(99.9); T5(97.5)]	9.34e-05	0.000141349	1	1	5	5	Q92597	Q92597 [362-388]	Q92597 2xPhospho [S364(99.9); T366(97.5)]	Protein NDRG1		1	3238.49	4	1	810.379	0.79	55.7644	6.62e-05	4.4e-05	9.36
TBC1D22B	-0.301441	-0.30067	-0.175054	-0.288192	0.198252	-0.243187	0.642005	0.422377	13.9793	8.73	1.60042e-05	0.000344074	[K].ASSFHEFAR.[N]	1xTMT6plex [N-Term]; 1xPhospho [S3(99.4)]	0.00662498	0.00107374	1	1	2	4	Q9NU19	Q9NU19 [56-64]	Q9NU19 1xPhospho [S58(99.4)]	TBC1 domain family member 22B		0	1360.62	3	1	454.213	-0.12	64.4929	0.0004093	0.001706	3.57
MAPK6	-0.467151	-0.197627	-0.286115	-0.442019	-0.125658	-0.245424	0.249056	0.142128	15.0993	8.72191	1.61269e-05	0.00034613	[K].GHLSEGLVTK.[W]	1xTMT6plex [K10]; 1xTMT6plex [N-Term]; 1xPhospho [S4(100)]	0.000826916	0.000213588	1	1	1	5	Q16659	Q16659 [186-195]	Q16659 1xPhospho [S189(100)]	Mitogen-activated protein kinase 6		0	1578.87	3	1	526.96	-0.23	67.6296	0.0001128	0.0002545	4.69
XRCC6	-0.759125	-0.221831	-0.285247	-0.302024	0.296247	-0.401847	0.34164	0.0239463	17.1569	8.72119	1.61379e-05	0.00034613	[R].KHDNEGSGSK.[R]	2xTMT6plex [K1; K10]; 1xTMT6plex [N-Term]; 1xPhospho [S7(100)]	0.000486228	0.000204766	1	1	1	9	P12956	P12956 [544-553]	P12956 1xPhospho [S550(100)]	X-ray repair cross-complementing protein 6		1	1825.94	4	1	457.241	-0.13	27.0238	0.0001416	0.0002829	4.62
RAD18	-1.0701	-0.596542	-0.599535	-0.545681	0.194503	-0.666001	0.0110407	-0.267658	15.6836	8.71924	1.61677e-05	0.00034613	[K].SKFSPQK.[E]	1xDeamidated [Q6]; 2xTMT6plex [K2; K7]; 1xTMT6plex [N-Term]; 1xPhospho [S4(100)]	0.132158	0.00867705	1	1	1	4	Q9NS91	Q9NS91 [155-161]	Q9NS91 1xPhospho [S158(100)]	E3 ubiquitin-protein ligase RAD18		1	1589.89	3	1	530.635	-0.02	64.3492	0.003398	0.0355	2.21
PIK3C2A	-0.994602	-0.511599	-0.239208	-0.262421	0.587829	-0.465192	0.499824	0.0214763	15.3099	8.71914	1.61693e-05	0.00034613	[K].VSNLQVSPK.[S]	1xTMT6plex [K9]; 1xTMT6plex [N-Term]; 1xPhospho [S7(100)]	0.00300613	0.000518462	1	1	1	6	O00443	O00443 [253-261]	O00443 1xPhospho [S259(100)]	Phosphatidylinositol 4-phosphate 3-kinase C2 domain-containing subunit alpha		0	1509.84	3	1	503.953	-0.13	74.8162	0.0003199	0.001295	3.95
PPIG	-0.702839	-0.335036	-0.41649	-0.226961	0.966838	-0.464331	0.830859	0.58817	15.9347	8.71046	1.63023e-05	0.000348605	[R].NVSESPNRK.[N]	1xTMT6plex [K9]; 1xTMT6plex [N-Term]; 1xPhospho [S5(100)]	0.0363589	0.00325033	1	1	2	9	Q13427	Q13427 [411-419]	Q13427 1xPhospho [S415(100)]	Peptidyl-prolyl cis-trans isomerase G		1	1568.82	2	1	784.914	0.72	45.035	0.001309	0.01003	2.21
ZNF280C	-0.561743	-0.326805	-0.211823	-0.671004	-0.213135	-0.996531	-0.44502	-0.617403	13.5103	8.70546	1.63796e-05	0.000349753	[K].SEPHSPGIPEIFR.[T]	1xTMT6plex [N-Term]; 1xPhospho [S5(100)]	0.00028166	0.000144834	1	1	1	5	Q8ND82	Q8ND82 [76-88]	Q8ND82 1xPhospho [S80(100)]	Zinc finger protein 280C		0	1774.87	3	1	592.296	0.3	85.6969	0.0001128	0.0001602	5.02
MATR3	-1.11578	-0.627186	-0.503859	-0.391599	0.717325	-0.597155	0.43118	0.133225	16.6899	8.70472	1.63911e-05	0.000349753	[K].TESSTEGKEQEEK.[S]	2xTMT6plex [K8; K13]; 1xTMT6plex [N-Term]; 1xPhospho [S4(98.9)]	0.0157616	0.00170882	1	1	3	7	P43243	P43243 [618-630]	P43243 1xPhospho [S621(98.9)]	Matrin-3		1	2249.12	3	1	750.376	-0.73	44.0022	0.0006892	0.005358	2.74
AAK1	-0.997743	-0.452755	-0.347897	-0.244592	0.650505	-0.439505	0.488359	0.0236403	16.6169	8.70141	1.64425e-05	0.000350475	[K].VGSLTPPSSPK.[T]	1xTMT6plex [K11]; 1xTMT6plex [N-Term]; 2xPhospho [T5(100); S9(100)]	0.00141142	0.000349478	1	1	1	16	Q2M2I8	Q2M2I8 [616-626]	Q2M2I8 2xPhospho [T620(100); S624(100)]	AP2-associated protein kinase 1		0	1687.85	3	1	563.287	0.19	94.6387	0.0002158	0.0005079	3.59
WTAP	-0.51605	-0.144594	-0.420177	-0.117625	0.598024	-0.13457	0.353328	0.254128	14.2344	8.70014	1.64622e-05	0.00035052	[R].EGNTTEDDFPSSPGNGNK.[S]	2xDeamidated [N15; N]; 1xTMT6plex [K18]; 1xTMT6plex [N-Term]; 1xPhospho [S12(100)]	0.000439697	0.000204766	1	1	3	9	Q15007	Q15007 [295-312]	Q15007 1xPhospho [S306(100)]	Pre-mRNA-splicing regulator WTAP		0	2406.04	3	1	802.685	1.29	72.0759	0.0001113	0.0001423	4.3
TRERF1	-0.797274	-0.467628	-0.179923	-1.00535	0.0945589	-0.809676	-0.469948	-1.26415	15.6096	13.1846	1.65075e-05	0.000350988	[R].DKPASSMSDDEMPVLEIPR.[K]	1xTMT6plex [K2]; 1xTMT6plex [N-Term]; 1xPhospho [S8(100)]	7.3e-05	0.000141349	1	1	1	2	Q96PN7	Q96PN7 [614-632]	Q96PN7 1xPhospho [S621(100)]	Transcriptional-regulating factor 1		0	2655.28	3	1	885.765	-0.03	98.7356	6.62e-05	8.03e-05	5.22
MKI67	-0.744683	-0.227586	-0.352454	-0.433755	0.0225188	-0.351607	0.130163	-0.116419	17.9066	8.69648	1.65194e-05	0.000350988	[K].IPCKSSPELEDTATSSK.[R]	1xCarbamidomethyl [C3]; 2xTMT6plex [K4; K17]; 1xTMT6plex [N-Term]; 1xPhospho [S6(100)]	0.000218031	0.000144834	1	1	2	14	P46013	P46013 [2823-2839]	P46013 1xPhospho [S2828(100)]	Proliferation marker protein Ki-67		1	2617.34	3	1	873.118	-0.33	75.3814	6.62e-05	8.35e-05	5.26
MAGED2	-0.863728	-0.327111	-0.307386	-0.279566	0.133359	-0.353224	0.000275218	-0.359211	17.9182	8.69306	1.65728e-05	0.000351749	[R].ALLSLRSPK.[A]	1xTMT6plex [K9]; 1xTMT6plex [N-Term]; 1xPhospho [S7(100)]	0.00258748	0.000473324	1	1	2	23	Q9UNF1	Q9UNF1 [241-249]	Q9UNF1 1xPhospho [S247(100)]	Melanoma-associated antigen D2		1	1522.91	3	1	508.309	-0.18	83.423	0.0003427	0.0007252	3.61
RALBP1	-0.683226	0.0213525	0.04024	-0.0127513	1.17443	-0.237055	0.61668	0.760603	13.2431	8.69133	1.65999e-05	0.000351856	[R].TGEPSPPHDILHEPPDVVSDDEKDHGK.[K]	2xTMT6plex [K23; K27]; 1xTMT6plex [N-Term]; 2xPhospho [S5(100); S19(100)]	0.00021525	0.000144834	1	1	1	5	Q15311	Q15311 [44-70]	Q15311 2xPhospho [S48(100); S62(100)]	RalA-binding protein 1		1	3794.79	4	1	949.453	-0.52	74.5367	0.0001188	0.0001414	6.97
CDC20	-0.48957	-0.129678	-0.251979	-0.0783651	0.425336	-0.303317	0.345956	-0.00535091	19.2046	8.69049	1.66131e-05	0.000351856	[K].VQTTPSKPGGDR.[Y]	1xTMT6plex [K7]; 1xTMT6plex [N-Term]; 1xPhospho [T4(99.2)]	0.0021553	0.000394102	1	1	3	15	Q12834	Q12834 [67-78]	Q12834 1xPhospho [T70(99.2)]	Cell division cycle protein 20 homolog		0	1780.94	2	1	890.971	-0.97	45.6184	0.0001134	0.0006121	3.87
SCRIB	-0.601531	-0.512831	-0.329411	-0.636449	-0.0353177	-0.821269	-0.106615	-0.591864	15.8344	8.67982	1.67819e-05	0.000354721	[R].VQSPEPPAPER.[A]	1xTMT6plex [N-Term]; 1xPhospho [S3(100)]	0.0138344	0.00165569	1	1	1	12	Q14160	Q14160 [1473-1483]	Q14160 1xPhospho [S1475(100)]	Protein scribble homolog		0	1515.74	3	1	505.918	-0.2	55.1941	0.0006537	0.004759	3.28
SCAF11	-0.461912	-0.0769801	-0.242417	-0.0171246	0.781751	-0.0638767	0.984112	0.677303	13.9602	8.67969	1.6784e-05	0.000354721	[R].SHSRSPSR.[C]	1xTMT6plex [N-Term]; 1xPhospho [S5(99.1)]	0.00758282	0.00118392	1	1	2	12	Q99590	Q99590 [937-944]	Q99590 1xPhospho [S941(99.1)]	Protein SCAF11		1	1222.59	3	1	408.201	-0.05	13.495	0.0004553	0.002052	3.27
SIN3A	-0.767506	-0.371535	-0.365796	-0.318319	0.280005	-0.477851	0.371069	0.0763416	17.3647	8.67707	1.68257e-05	0.000354735	[K].KHNGVGGSPPK.[S]	1xDeamidated [N3]; 2xTMT6plex [K1; K11]; 1xTMT6plex [N-Term]; 1xPhospho [S8(100)]	0.000306027	0.000190394	1	1	1	17	Q96ST3	Q96ST3 [853-863]	Q96ST3 1xPhospho [S860(100)]	Paired amphipathic helix protein Sin3a		1	1846.02	3	1	616.011	0.14	43.1589	8.53e-05	0.0001107	3.99
XPC	-0.572598	-0.117976	-0.182908	-0.457485	0.100009	-0.525162	-0.269037	-0.815234	17.6957	8.67538	1.68527e-05	0.000354735	[K].VIKDEALSDGDDLRDFPSDLK.[K]	2xTMT6plex [K3; K21]; 1xTMT6plex [N-Term]; 1xPhospho [S8(100)]	0.000105321	0.000141349	1	1	1	13	Q01831	Q01831 [87-107]	Q01831 1xPhospho [S94(100)]	DNA repair protein complementing XP-C cells		2	3115.62	3	1	1039.21	0.79	99.5119	6.62e-05	4.6e-05	5.08
WRNIP1	-0.499206	-0.171027	-0.145708	-0.183094	0.18292	-0.224511	0.255352	0.0577174	19.8056	8.67533	1.68535e-05	0.000354735	[R].AKGPSPPGAK.[R]	2xTMT6plex [K2; K10]; 1xTMT6plex [N-Term]; 1xPhospho [S5(100)]	0.00356634	0.000682314	1	1	1	51	Q96S55	Q96S55 [61-70]	Q96S55 1xPhospho [S65(100)]	ATPase WRNIP1		1	1676.97	3	1	559.662	0.01	49.2712	0.0004116	0.001498	2.38
CLASP2	-0.442776	-0.196347	-0.316493	-0.167097	0.38304	-0.582413	0.118239	0.171167	17.0037	8.67519	1.68557e-05	0.000354735	[K].MVSQSQPGSR.[S]	1xTMT6plex [N-Term]; 2xPhospho [S5(100); S9(100)]	0.0138344	0.00165569	1	1	1	7	O75122	O75122 [451-460]	O75122 2xPhospho [S455(100); S459(100)]	CLIP-associating protein 2		0	1465.61	3	1	489.208	-0.19	54.0134	0.0006537	0.004747	3.65
RABL6	-0.727685	-0.318461	-0.563792	-0.330453	0.112176	-0.527312	0.029371	-0.383969	13.9384	8.67171	1.69114e-05	0.000355531	[R].RADDFPVRDDPSDVTDEDEGPAEPPPPPK.[L]	1xTMT6plex [K29]; 1xTMT6plex [N-Term]; 2xPhospho [S12(100); T15(100)]	0.00038036	0.000204766	1	1	1	6	Q3YEC7	Q3YEC7 [585-613]	Q3YEC7 2xPhospho [S596(100); T599(100)]	Rab-like protein 6		2	3778.69	4	1	945.429	0.61	82.7982	0.0001128	0.0001515	6.52
MPHOSPH8	-0.388974	-0.0485604	-0.219695	-0.329432	0.0309607	-0.595821	-0.770878	-0.932206	15.0728	8.66663	1.69931e-05	0.000356872	[R].AGQDMGLEHGFEKPLDSAMSAEEDTDVR.[G]	1xTMT6plex [K13]; 1xTMT6plex [N-Term]; 1xPhospho [S20(100)]	6.09e-05	0.000141349	1	1	2	6	Q99549	Q99549 [300-327]	Q99549 1xPhospho [S319(100)]	M-phase phosphoprotein 8		0	3573.63	4	1	894.162	-0.13	92.391	6.62e-05	3.76e-05	7.35
SLAIN2	-0.631373	0.134212	-0.710718	0.641908	0.5109	0.261334	0.185852	0.519007	12.1071	13.1191	1.70278e-05	0.000356988	[R].RSSGSSCNSTR.[R]	1xCarbamidomethyl [C7]; 1xDeamidated [N8]; 1xTMT6plex [N-Term]; 1xPhospho [S3(100)]	0.00214582	0.000394102	1	1	2	3	Q9P270	Q9P270 [300-310]	Q9P270 1xPhospho [S302(100)]	SLAIN motif-containing protein 2		1	1508.64	3	1	503.55	-0.8	15.9114	0.0002568	0.0009718	3.9
HNRNPD	-0.51824	-0.0740136	-0.259249	-0.0278076	0.441303	-0.333316	0.304073	0.254061	17.4219	8.66407	1.70343e-05	0.000356988	[K].IDASKNEEDEGHSNSSPR.[H]	1xTMT6plex [K5]; 1xTMT6plex [N-Term]; 2xPhospho [S13(100); S]	0.000253393	0.000144834	1	1	3	20	Q14103	Q14103 [68-85]	Q14103 2xPhospho [S80(100); S]	Heterogeneous nuclear ribonucleoprotein D0		1	2590.12	3	1	864.047	0.99	47.4831	0.0001188	0.0001611	5.51
CANX	-0.952884	-0.503933	-0.283556	-0.505216	0.422949	-0.647058	0.33913	-0.0519849	14.3711	8.65811	1.71309e-05	0.000358634	[K].SDAEEDGGTVSQEEEDRKPK.[A]	1xDeamidated [Q12]; 2xTMT6plex [K18; K20]; 1xTMT6plex [N-Term]; 1xPhospho [S11(100)]	9.54e-05	0.000141349	1	1	2	5	P27824	P27824 [554-573]	P27824 1xPhospho [S564(100)]	Calnexin		1	2974.41	4	1	744.361	2.6	50.429	6.62e-05	4.43e-05	7.16
DDX21	-0.880083	-0.506947	-0.213399	-0.282752	0.499704	-0.391673	0.284267	0.0107547	15.4954	8.65532	1.71764e-05	0.000359209	[K].NEEPSEEEIDAPKPK.[K]	1xDeamidated [N1]; 2xTMT6plex [K13; K15]; 1xTMT6plex [N-Term]; 1xPhospho [S5(100)]	0.000603878	0.000213588	1	1	1	8	Q9NR30	Q9NR30 [117-131]	Q9NR30 1xPhospho [S121(100)]	Nucleolar RNA helicase 2		0	2480.24	3	1	827.418	-0.7	70.3531	0.0001128	0.0002039	4.69
MORC2	-1.0371	-0.597168	-0.601998	-0.62444	0.132573	-0.633148	0.125416	-0.092449	17.4737	8.65361	1.72043e-05	0.000359416	[K].KTESPIK.[L]	2xTMT6plex [K1; K7]; 1xTMT6plex [N-Term]; 1xPhospho [S4(100)]	0.0311626	0.00287551	1	1	1	6	Q9Y6X9	Q9Y6X9 [722-728]	Q9Y6X9 1xPhospho [S725(100)]	ATPase MORC2		1	1569.92	3	1	523.979	0.38	50.3803	0.001355	0.009881	2.21
CHAMP1	-0.289453	-0.0332776	-0.121356	-0.162039	0.0978194	-0.283249	-0.463609	-0.804693	15.993	8.65073	1.72513e-05	0.000360022	[R].KPGPPLSPEIRSPAGSPELR.[K]	1xTMT6plex [K1]; 1xTMT6plex [N-Term]; 3xPhospho [S7(100); S12(100); S16(100)]	0.000133379	0.000141349	1	1	1	8	Q96JM3	Q96JM3 [421-440]	Q96JM3 3xPhospho [S427(100); S432(100); S436(100)]	Chromosome alignment-maintaining phosphoprotein 1		1	2783.37	3	1	928.461	-0.04	86.5636	6.62e-05	5.13e-05	6.96
SCAF1	-0.539099	-0.107128	-0.228504	-0.280277	0.138311	-0.297881	0.399127	0.13251	15.2143	8.64873	1.72841e-05	0.00036033	[K].AAPPPPALTPDSQTVDSSCK.[T]	1xCarbamidomethyl [C19]; 1xDeamidated [Q13]; 1xTMT6plex [K20]; 1xTMT6plex [N-Term]; 1xPhospho [T9(100)]	0.000431912	0.000204766	1	1	2	6	Q9H7N4	Q9H7N4 [981-1000]	Q9H7N4 1xPhospho [T989(100)]	Splicing factor, arginine/serine-rich 19		0	2578.25	3	1	860.087	-1.45	83.4739	0.0001338	0.0002551	5.54
RAB11FIP1	-0.57426	-0.317036	-0.492898	-0.591155	0.0750023	-0.372895	0.373761	0.438796	15.9117	8.64541	1.73386e-05	0.000360973	[K].RTASTDLK.[Q]	1xTMT6plex [K8]; 1xTMT6plex [N-Term]; 1xPhospho [S4(100)]	0.00536935	0.000995315	1	1	2	6	Q6WKZ4	Q6WKZ4 [277-284]	Q6WKZ4 1xPhospho [S280(100)]	Rab11 family-interacting protein 1		1	1429.78	3	1	477.265	-0.43	45.8542	0.0004553	0.002043	3.24
PNPLA2	-0.898295	-0.365455	-0.509648	-0.0549378	0.213803	-0.131196	0.889327	0.968019	14.2854	13.0795	1.73512e-05	0.000360973	[R].NNLSLGDALAK.[W]	1xDeamidated [N]; 1xTMT6plex [K11]; 1xTMT6plex [N-Term]; 1xPhospho [S4(100)]	0.00177215	0.00037399	1	1	2	7	Q96AD5	Q96AD5 [425-435]	Q96AD5 1xPhospho [S428(100)]	Patatin-like phospholipase domain-containing protein 2		0	1654.88	3	1	552.299	0.25	103.096	0.0001134	0.0008166	4.21
LARP1	-0.623364	-0.189868	-0.0801405	-0.112765	0.592666	0.12467	0.93164	0.359087	15.7861	8.6389	1.74463e-05	0.000362573	[K].RHSVVAGGGGGEGR.[K]	1xTMT6plex [N-Term]; 1xPhospho [S3(100)]	0.000158624	0.000144834	1	1	1	24	Q6PKG0	Q6PKG0 [1038-1051]	Q6PKG0 1xPhospho [S1040(100)]	La-related protein 1		1	1604.79	4	1	401.952	-0.66	18.2586	6.62e-05	6.73e-05	5.1
ACIN1	-0.509508	-0.186908	-0.140037	-0.366164	0.161077	-0.510439	0.11498	-0.0454522	15.3639	8.63639	1.74878e-05	0.000363059	[K].ASLVALPEQTASEEETPPPLLTK.[E]	1xTMT6plex [K23]; 1xTMT6plex [N-Term]; 1xPhospho [S12(100)]	0.00052783	0.000213588	1	1	3	8	Q9UKV3	Q9UKV3 [399-421]	Q9UKV3 1xPhospho [S410(100)]	Apoptotic chromatin condensation inducer in the nucleus		0	2959.57	4	1	740.648	0.06	110.673	0.0001128	0.0001775	5.4
HTT	-0.363657	-0.0208594	-0.166551	0.0639309	0.436478	-0.156315	0.540465	0.321535	17.4961	8.62596	1.76622e-05	0.000366298	[K].RHSLSSTK.[L]	1xTMT6plex [K8]; 1xTMT6plex [N-Term]; 1xPhospho [S5(100)]	0.00228287	0.000394102	1	1	3	14	P42858	P42858 [1860-1867]	P42858 1xPhospho [S1864(100)]	Huntingtin		1	1453.79	3	1	485.269	-0.49	27.1979	0.0001134	0.0006553	3.33
SPAG9	-0.779642	0.138936	0.061264	0.527874	1.13049	0.314131	1.09266	0.627257	18.287	8.62018	1.77596e-05	0.000367935	[R].SASQSSLDKLDQELKEQQK.[E]	3xTMT6plex [K9; K15; K19]; 1xTMT6plex [N-Term]; 2xPhospho [S3(100); S]	0.000474339	0.000204766	1	1	2	14	O60271	O60271 [728-746]	O60271 2xPhospho [S730(100); S]	C-Jun-amino-terminal kinase-interacting protein 4		2	3238.68	3	1	1080.23	-0.72	94.4646	0.0002012	0.0002347	6.19
FARSA	-0.269182	-0.144107	-0.174631	-0.237156	0.674936	-0.323121	0.550089	0.0918774	14.7647	8.61294	1.78824e-05	0.000369795	[R].THSQGGYGSQGYK.[Y]	1xTMT6plex [K13]; 1xTMT6plex [N-Term]; 1xPhospho [S3(100)]	0.000147083	0.000144834	1	1	1	6	Q9Y285	Q9Y285 [299-311]	Q9Y285 1xPhospho [S301(100)]	Phenylalanine--tRNA ligase alpha subunit		0	1907.91	3	1	636.641	1.31	41.2504	8.53e-05	0.0001067	5.49
PPIG	-0.864782	-0.629817	-0.301392	-0.432228	0.458981	-0.678171	0.109131	-0.171468	15.0202	8.6127	1.78865e-05	0.000369795	[K].IRSSVEKENQK.[S]	2xTMT6plex [K7; K11]; 1xTMT6plex [N-Term]; 2xPhospho [S3(100); S4(100)]	0.00876499	0.00132062	1	1	1	4	Q13427	Q13427 [714-724]	Q13427 2xPhospho [S716(100); S717(100)]	Peptidyl-prolyl cis-trans isomerase G		2	2165.13	4	1	542.039	0.48	57.1002	0.0004743	0.002257	3.39
TFIP11	-0.920432	-0.630531	-0.303446	-0.45018	-0.0236232	-0.363746	-0.0567753	-0.189163	14.9408	8.61161	1.79051e-05	0.000369798	[K].GAAEEAELEDSDDEEKPVK.[Q]	2xTMT6plex [K16; K19]; 1xTMT6plex [N-Term]; 1xPhospho [S11(100)]	0.000200532	0.000144834	1	1	1	5	Q9UBB9	Q9UBB9 [88-106]	Q9UBB9 1xPhospho [S98(100)]	Tuftelin-interacting protein 11		0	2828.37	3	1	943.463	2.15	72.215	0.0001188	0.000134	4.83
REPS1	-0.861724	-0.273178	-0.314167	-0.0920291	0.412067	-0.215188	0.44396	0.0893663	20.0219	8.61032	1.79272e-05	0.00036987	[R].LKSEDELRPEVDEHTQK.[T]	2xTMT6plex [K2; K17]; 1xTMT6plex [N-Term]; 1xPhospho [S3(100)]	0.000282356	0.000144834	1	1	1	14	Q96D71	Q96D71 [707-723]	Q96D71 1xPhospho [S709(100)]	RalBP1-associated Eps domain-containing protein 1		1	2820.47	4	1	705.875	0.59	60.9488	8.53e-05	0.0001192	5.88
P4HA1	-0.808014	-0.199384	-0.251509	0.380169	1.01947	0.100133	1.16958	0.971096	14.4814	13.0088	1.79468e-05	0.000369893	[K].SASDDQSDQKTTPK.[K]	2xTMT6plex [K10; K14]; 1xTMT6plex [N-Term]; 1xPhospho [T12(98.6)]	0.000495417	0.000204766	1	1	2	3	P13674	P13674 [261-274]	P13674 1xPhospho [T272(98.6)]	Prolyl 4-hydroxylase subunit alpha-1		1	2275.14	3	1	759.053	0.46	42.708	0.0001128	0.0002105	2.89
NAP1L4	-0.800767	-0.486415	-0.561593	-0.590024	0.178035	-0.644008	0.034264	-0.116144	15.8221	8.60636	1.79948e-05	0.0003705	[R].EFITGDVEPTDAESEWHSENEEEEK.[L]	1xTMT6plex [K25]; 1xTMT6plex [N-Term]; 1xPhospho [S18(100)]	5.69e-05	0.000141349	1	1	2	13	Q99733	Q99733 [108-132]	Q99733 1xPhospho [S125(100)]	Nucleosome assembly protein 1-like 4		0	3474.52	3	1	1158.84	-0.41	93.5778	6.62e-05	3.4e-05	8.17
MAP2K4	-0.534058	-0.448617	-0.301919	-0.345627	0.475244	-0.524908	0.602109	0.259504	13.7855	8.60382	1.80384e-05	0.000371014	[R].THSIESSGK.[L]	1xTMT6plex [K9]; 1xTMT6plex [N-Term]; 1xPhospho [S3(100)]	0.00825758	0.00125385	1	1	1	5	P45985	P45985 [78-86]	P45985 1xPhospho [S80(100)]	Dual specificity mitogen-activated protein kinase kinase 4		0	1483.76	3	1	495.257	0.5	38.3851	0.0004553	0.002128	3.07
SRRM2	-0.710859	-0.43164	-0.334073	-0.331301	0.524527	-0.509376	0.356903	0.234507	14.5605	8.59737	1.81497e-05	0.00037292	[R].SGSSSERK.[N]	1xTMT6plex [K8]; 1xTMT6plex [N-Term]; 2xPhospho [S4(100); S5(100)]	0.0765965	0.00567244	1	1	3	7	Q9UQ35	Q9UQ35 [724-731]	Q9UQ35 2xPhospho [S727(100); S728(100)]	Serine/arginine repetitive matrix protein 2		1	1455.66	2	1	728.336	-0.06	21.1997	0.001922	0.01939	1.96
MAP4	-1.11185	-0.697437	-0.589363	-0.650061	0.0801928	-0.655543	0.0874714	-0.193501	19.9672	8.59577	1.81773e-05	0.000373103	[K].ELPPSPEKK.[T]	2xTMT6plex [K8; K9]; 1xTMT6plex [N-Term]; 1xPhospho [S5(100)]	0.0107222	0.00146106	1	1	1	38	P27816	P27816 [692-700]	P27816 1xPhospho [S696(100)]	Microtubule-associated protein 4		1	1792.02	4	1	448.761	-0.48	60.9739	0.0004534	0.003687	2.74
ACBD5	-0.543298	-0.495711	-0.398417	-0.595463	0.209194	-0.561252	0.531654	0.172481	14.9457	8.59468	1.81962e-05	0.000373107	[R].MQHLSEGTK.[G]	1xTMT6plex [K9]; 1xTMT6plex [N-Term]; 1xPhospho [S5(100)]	0.00283284	0.000497683	1	1	1	4	Q5T8D3	Q5T8D3 [414-422]	Q5T8D3 1xPhospho [S418(100)]	Acyl-CoA-binding domain-containing protein 5		0	1568.79	3	1	523.602	0.59	56.4289	0.0003492	0.0009041	4.51
NELFE	-0.548891	-0.390237	-0.637453	-0.976161	-0.347316	-1.28804	0.103477	-0.299986	16.2009	8.58835	1.83064e-05	0.000374981	[R].SLSEQPVMDTATATEQAK.[Q]	1xTMT6plex [K18]; 1xTMT6plex [N-Term]; 1xPhospho [S3(99.4)]	0.000163688	0.000144834	1	1	1	8	P18615	P18615 [49-66]	P18615 1xPhospho [S51(99.4)]	Negative elongation factor E		0	2445.2	2	1	1223.1	0.69	86.7851	6.62e-05	6.45e-05	5.65
SRRM1	-0.422856	0.00795251	-0.233093	-0.178338	0.446697	-0.231653	0.887868	0.689285	17.3959	8.58687	1.83323e-05	0.000375125	[R].ESPSPAPKPR.[K]	1xTMT6plex [K8]; 1xTMT6plex [N-Term]; 1xPhospho [S4(100)]	0.00782756	0.00118392	1	1	2	8	Q8IYB3	Q8IYB3 [449-458]	Q8IYB3 1xPhospho [S452(100)]	Serine/arginine repetitive matrix protein 1		0	1603.86	3	1	535.292	0.03	47.9582	0.0004399	0.002018	3.01
PPP2R5D	-0.329453	-0.0390136	-0.195277	-0.115646	0.197439	-0.525621	-0.304175	-0.586429	17.0651	8.5856	1.83544e-05	0.000375194	[R].RQSSSRFNLSK.[N]	1xTMT6plex [K11]; 1xTMT6plex [N-Term]; 2xPhospho [S3(100); S4(100)]	0.00310426	0.000518462	1	1	4	16	Q14738	Q14738 [86-96]	Q14738 2xPhospho [S88(100); S89(100)]	Serine/threonine-protein phosphatase 2A 56 kDa regulatory subunit delta isoform		2	1927.96	4	1	482.745	0.41	47.2716	0.0003492	0.0008427	4.31
MICAL3	-0.354448	0.198538	0.0869469	0.376322	0.659511	0.0772904	0.557572	0.510524	14.6043	8.58394	1.83836e-05	0.000375406	[R].RKTSQSEEEEAPR.[G]	1xTMT6plex [K2]; 1xTMT6plex [N-Term]; 1xPhospho [T3(99.1)]	0.00236559	0.000422536	1	1	2	4	Q7RTP6	Q7RTP6 [682-694]	Q7RTP6 1xPhospho [T684(99.1)]	[F-actin]-monooxygenase MICAL3		2	2085.04	3	1	695.685	0.73	28.5048	0.0002762	0.001056	4.37
SON	-1.00015	-0.490497	-0.367077	-0.287895	0.533334	-0.499256	0.437581	0.160139	16.2146	8.58061	1.84421e-05	0.000375884	[R].SVSKEKR.[K]	2xTMT6plex [K4; K6]; 1xTMT6plex [N-Term]; 2xPhospho [S1(100); S3(100)]	0.142116	0.00909083	1	1	1	6	P18583	P18583 [1885-1891]	P18583 2xPhospho [S1885(100); S1887(100)]	Protein SON		2	1680.91	2	1	840.957	0.24	48.2134	0.003464	0.03666	1.8
H1-3	-0.881814	-0.393205	-0.499496	-0.428944	-0.0947229	-0.405877	-0.0288759	-0.24898	20.8023	8.58046	1.84447e-05	0.000375884	[K].AAKSPAK.[A]	2xTMT6plex [K3; K7]; 1xTMT6plex [N-Term]; 1xPhospho [S4(100)]	0.0407221	0.00349185	1	1	1	34	P16402	P16402 [186-192]	P16402 1xPhospho [S189(100)]	Histone H1.3		1	1439.86	3	1	480.625	0.07	40.8499	0.00127	0.01299	2.04
PPP1R3D	-0.291157	-0.060228	-0.126825	0.0853421	0.816749	0.112393	1.33572	0.759744	15.9036	8.57253	1.85849e-05	0.000378355	[R].SLPSSPERR.[Q]	1xTMT6plex [N-Term]; 1xPhospho [S1(100)]	0.00185808	0.00037399	1	1	4	10	O95685	O95685 [74-82]	O95685 1xPhospho [S74(100)]	Protein phosphatase 1 regulatory subunit 3D		1	1337.68	3	1	446.565	1.3	48.926	0.0002625	0.0005586	4.36
BOD1L1	-0.524406	-0.29649	-0.475384	-0.85852	-0.512349	-1.08881	-0.675513	-1.06184	17.6994	8.5697	1.86353e-05	0.000378993	[R].KLSDGHK.[S]	2xTMT6plex [K1; K7]; 1xTMT6plex [N-Term]; 1xPhospho [S3(100)]	0.0103018	0.00142287	1	1	1	5	Q8NFC6	Q8NFC6 [1015-1021]	Q8NFC6 1xPhospho [S1017(100)]	Biorientation of chromosomes in cell division protein 1-like 1		1	1551.89	3	1	517.967	0.04	39.2368	0.0007135	0.003751	2.02
CCDC86	-0.386902	-0.213138	-0.19723	-0.0627569	0.24787	-0.378452	-0.471712	-0.715482	17.8548	8.5683	1.86602e-05	0.000379113	[R].AGLGSPERPPK.[T]	1xTMT6plex [K11]; 1xTMT6plex [N-Term]; 1xPhospho [S5(100)]	0.00366743	0.00070759	1	1	1	19	Q9H6F5	Q9H6F5 [54-64]	Q9H6F5 1xPhospho [S58(100)]	Coiled-coil domain-containing protein 86		0	1646.9	3	1	549.639	-0.03	48.5305	0.0003509	0.0009745	3
TOP2B	-0.659192	-0.262849	-0.388614	-0.137231	0.367761	-0.179342	0.5741	0.410659	15.3675	8.56498	1.87194e-05	0.00037993	[K].VKASPITNDGEDEFVPSDGLDKDEYTFSPGK.[S]	1xDeamidated [N8]; 3xTMT6plex [K2; K22; K31]; 1xTMT6plex [N-Term]; 1xPhospho [S4(100)]	0.000116307	0.000141349	1	1	1	11	Q02880	Q02880 [1397-1427]	Q02880 1xPhospho [S1400(100)]	DNA topoisomerase 2-beta		2	4355.17	6	1	726.704	4.53	100.965	6.62e-05	5.63e-05	8.61
BCLAF1	-0.644636	-0.421036	-0.445966	-0.498705	0.247525	-0.567486	0.190828	-0.173525	19.5395	8.56045	1.88008e-05	0.000380963	[K].ETQSPEQVK.[S]	1xTMT6plex [K9]; 1xTMT6plex [N-Term]; 1xPhospho [S4(100)]	0.00319118	0.000518462	1	1	1	25	Q9NYF8	Q9NYF8 [493-501]	Q9NYF8 1xPhospho [S496(100)]	Bcl-2-associated transcription factor 1		0	1583.81	2	1	792.408	0.03	50.8288	0.0003199	0.00136	3.73
HTATSF1	-1.93293	-1.0588	-0.904602	-1.17384	0.439669	-1.01064	0.104699	-0.293035	16.6052	8.56002	1.88085e-05	0.000380963	[K].VFDDESDEKEDEEYADEK.[G]	2xTMT6plex [K9; K18]; 1xTMT6plex [N-Term]; 1xPhospho [S6(100)]	0.00022524	0.000144834	1	1	1	5	O43719	O43719 [637-654]	O43719 1xPhospho [S642(100)]	HIV Tat-specific factor 1		1	2959.32	3	1	987.112	-0.12	83.8012	6.62e-05	8.18e-05	5.62
PNISR	-0.797715	-0.258055	-0.245849	-0.194155	0.515238	-0.24546	0.593581	0.27461	15.8287	8.55795	1.88456e-05	0.000381328	[R].SKFDSDEEEEDTENVEAASSGK.[V]	2xTMT6plex [K2; K22]; 1xTMT6plex [N-Term]; 1xPhospho [S5(100)]	1.07e-05	0.000141349	1	1	2	8	Q8TF01	Q8TF01 [286-307]	Q8TF01 1xPhospho [S290(100)]	Arginine/serine-rich protein PNISR		1	3170.45	3	1	1057.49	1.14	74.1216	0.0001188	2.14e-05	9.92
NOP2	-0.895237	-0.621985	-0.478335	-0.413616	0.968859	-0.815826	0.50782	-0.399695	15.6692	8.55209	1.89516e-05	0.000383084	[K].TNKSPEAKPLPGK.[L]	3xTMT6plex [K3; K8; K13]; 1xTMT6plex [N-Term]; 1xPhospho [S4(100)]	0.00285876	0.000497683	1	1	1	5	P46087	P46087 [64-76]	P46087 1xPhospho [S67(100)]	Probable 28S rRNA (cytosine(4447)-C(5))-methyltransferase		1	2363.39	4	1	591.603	1.13	64.5688	0.0003492	0.0007872	3.67
LAS1L	-1.55129	-0.58775	-0.153014	-0.547959	0.302607	-0.388726	0.443182	0.10089	15.7428	12.8857	1.90391e-05	0.000384463	[K].AQQQEEQGSVNDVKEEEKEEK.[E]	1xDeamidated [Q]; 3xTMT6plex [K14; K18; K21]; 1xTMT6plex [N-Term]; 1xPhospho [S9(100)]	0.000222795	0.000144834	1	1	2	3	Q9Y4W2	Q9Y4W2 [552-572]	Q9Y4W2 1xPhospho [S560(100)]	Ribosomal biogenesis protein LAS1L		2	3458.73	4	1	865.44	1.03	57.6369	8.53e-05	0.0001033	4.91
EIF5B	-1.09096	-0.349638	-0.216861	-0.131551	0.496273	-0.269612	0.379247	-0.0178971	18.9515	8.54616	1.90594e-05	0.000384483	[K].KQSFDDNDSEELEDKDSK.[S]	3xTMT6plex [K1; K15; K18]; 1xTMT6plex [N-Term]; 1xPhospho [S9(100)]	7.27e-05	0.000141349	1	1	2	28	O60841	O60841 [105-122]	O60841 1xPhospho [S113(100)]	Eukaryotic translation initiation factor 5B		2	3125.53	3	1	1042.52	-0.59	64.4338	6.62e-05	5.16e-05	6.43
DCP1A	-0.307891	-0.00137315	-0.080616	-0.0418663	0.462772	-0.0287219	0.466838	0.506593	17.3348	8.54337	1.91105e-05	0.000385125	[R].KASSPSPLTIGTPESQR.[K]	1xTMT6plex [K1]; 1xTMT6plex [N-Term]; 1xPhospho [S6(100)]	0.00010642	0.000141349	1	1	3	14	Q9NPI6	Q9NPI6 [520-536]	Q9NPI6 1xPhospho [S525(100)]	mRNA-decapping enzyme 1A		1	2294.22	3	1	765.41	-0.26	65.3518	6.62e-05	4.61e-05	6.51
RFC1	-1.13957	-0.596522	-0.538316	-0.632755	0.181478	-1.2105	-0.661618	-0.986822	15.6387	8.54223	1.91313e-05	0.000385156	[K].IGEVSSPK.[A]	1xTMT6plex [K8]; 1xTMT6plex [N-Term]; 1xPhospho [S6(100)]	0.0984842	0.00701819	1	1	2	7	P35251	P35251 [307-314]	P35251 1xPhospho [S312(100)]	Replication factor C subunit 1		0	1354.74	2	1	677.872	-1.4	67.1533	0.002844	0.02878	2.43
TLK1	-0.77029	-0.44492	-0.688692	-1.07609	-0.438168	-1.12951	-0.217979	-0.270216	16.7699	8.53093	1.93395e-05	0.000388954	[R].KAENQNESSQGK.[S]	2xTMT6plex [K1; K12]; 1xTMT6plex [N-Term]; 1xPhospho [S9(100)]	0.00018035	0.000144834	1	1	2	10	Q9UKI8	Q9UKI8 [126-137]	Q9UKI8 1xPhospho [S134(100)]	Serine/threonine-protein kinase tousled-like 1		1	2087.07	3	1	696.363	0.38	34.6487	6.62e-05	8.65e-05	4.77
KLC2	-0.29195	-0.211122	-0.0897287	-0.0253248	0.664571	-0.505221	0.295066	0.111415	15.7179	8.52821	1.93899e-05	0.000389575	[R].TLSSSSMDLSR.[R]	1xOxidation [M7]; 1xTMT6plex [N-Term]; 1xPhospho [S6(98.6)]	0.029072	0.00263472	1	1	1	7	Q9H0B6	Q9H0B6 [606-616]	Q9H0B6 1xPhospho [S611(98.6)]	Kinesin light chain 2		0	1508.69	2	1	754.847	-0.33	44.0174	0.001005	0.00737	2.63
HMGN1	-1.39898	-0.901103	-0.628725	-0.790731	0.901945	-1.4673	0.276264	-0.306676	13.9716	8.52466	1.9456e-05	0.000390308	[K].TEESPASDEAGEKEAKSD.[-]	2xTMT6plex [K13; K16]; 1xTMT6plex [N-Term]; 1xPhospho [S17(100)]	0.000512895	0.000213588	1	1	1	4	P05114	P05114 [83-100]	P05114 1xPhospho [S99(100)]	Non-histone chromosomal protein HMG-14		2	2647.26	4	1	662.571	0.76	52.8071	0.0001416	0.0002962	5.4
TOR1AIP1	-0.614669	-0.421977	-0.391971	-0.685244	-0.0111645	-0.500174	-0.117548	-0.427236	15.509	8.52415	1.94655e-05	0.000390308	[R].DSHSSEEDEASSQTDLSQTISK.[K]	1xTMT6plex [K22]; 1xTMT6plex [N-Term]; 2xPhospho [S4(100); S5(100)]	7.13e-05	0.000141349	1	1	2	16	Q5JTV8	Q5JTV8 [153-174]	Q5JTV8 2xPhospho [S156(100); S157(100)]	Torsin-1A-interacting protein 1		0	2999.28	3	1	1000.43	0.78	76.3352	6.62e-05	4.29e-05	8.78
NAV3	-0.468812	-0.216929	-0.252196	-0.489511	0.337533	-0.686107	-0.0230206	-0.820518	15.2646	8.52272	1.94923e-05	0.000390452	[R].SLPRPSK.[S]	1xTMT6plex [K7]; 1xTMT6plex [N-Term]; 1xPhospho [S1(100)]	0.0300975	0.00274529	1	2	1	7	Q8IVL0	Q8IVL0 [1137-1143]	Q8IVL0 1xPhospho [S1137(100)]	Neuron navigator 3		0	1322.76	3	1	441.592	0.22	55.3698	0.001287	0.009607	2.4
AMPD2	-0.854932	-0.264149	-0.111685	-0.48971	0.556658	-0.334856	1.09886	0.00630372	14.2854	12.8261	1.95949e-05	0.000392113	[K].QDFLKTDSDSDLQLYK.[E]	2xTMT6plex [K5; K16]; 1xTMT6plex [N-Term]; 1xPhospho [S8(99)]	0.000578252	0.000213588	1	1	2	2	Q01433	Q01433 [183-198]	Q01433 1xPhospho [S190(99)]	AMP deaminase 2		1	2683.38	3	1	895.135	2.52	101.164	0.0001128	0.0001656	4.27
RRBP1	-0.529039	-0.184125	-0.141432	-0.468014	0.259475	-0.325662	0.221173	-0.102575	17.9048	8.51549	1.96279e-05	0.00039238	[K].KAERSPNQGK.[K]	1xDeamidated [N/Q]; 2xTMT6plex [K1; K10]; 1xTMT6plex [N-Term]; 1xPhospho [S5(100)]	0.00104335	0.000237222	1	1	2	9	Q9P2E9	Q9P2E9 [529-538]	Q9P2E9 1xPhospho [S533(100)]	Ribosome-binding protein 1		2	1883.04	4	1	471.514	0.01	30.6613	0.0001128	0.0002832	4.22
RBM26	-0.481809	-0.165966	-0.322882	0.0296503	0.876213	-0.556673	0.527708	0.579622	16.8269	8.51084	1.97156e-05	0.00039374	[R].TNSPGFQK.[K]	1xTMT6plex [K8]; 1xTMT6plex [N-Term]; 1xPhospho [S3(100)]	0.0124842	0.00156584	1	1	1	11	Q5T8P6	Q5T8P6 [516-523]	Q5T8P6 1xPhospho [S518(100)]	RNA-binding protein 26		0	1416.73	3	1	472.914	-0.66	60.3357	0.0008452	0.004439	3.52
SRRM2	-0.733373	-0.264752	-0.456642	-0.581927	0.329638	-0.525875	0.255302	0.190926	13.9555	8.50445	1.98369e-05	0.00039552	[R].DGSGTPSRHSLSGSSPGMK.[D]	1xOxidation [M18]; 1xTMT6plex [K19]; 1xTMT6plex [N-Term]; 3xPhospho [T5(99.8); S10(100); S12(94.6)]	0.000785438	0.000213588	1	1	4	6	Q9UQ35	Q9UQ35 [1449-1467]	Q9UQ35 3xPhospho [T1453(99.8); S1458(100); S1460(94.6)]	Serine/arginine repetitive matrix protein 2		1	2559.08	3	1	853.696	-0.71	47.7885	0.0001847	0.0004278	4.63
RB1	-0.53605	-0.11994	-0.165598	-0.0260078	0.190903	-0.244356	0.273157	0.199665	15.2048	8.50406	1.98444e-05	0.00039552	[R].KTAATAAAAAAEPPAPPPPPPPEEDPEQDSGPEDLPLVR.[L]	1xDeamidated [Q28]; 1xTMT6plex [K1]; 1xTMT6plex [N-Term]; 1xPhospho [S30(100)]	3.51e-05	0.000141349	1	1	1	22	P06400	P06400 [8-46]	P06400 1xPhospho [S37(100)]	Retinoblastoma-associated protein		1	4436.2	4	1	1109.81	4.07	99.0025	6.62e-05	2.35e-05	8.33
MATR3	-1.09284	-0.691403	-0.661437	-0.77119	0.187085	-0.811957	0.0950021	-0.19101	19.9868	8.50187	1.98861e-05	0.000395864	[R].SYSPDGK.[E]	1xTMT6plex [K7]; 1xTMT6plex [N-Term]; 1xPhospho [S3(100)]	0.112477	0.0075483	1	1	1	14	P43243	P43243 [596-602]	P43243 1xPhospho [S598(100)]	Matrin-3		0	1291.63	2	1	646.321	0.75	53.055	0.00275	0.03563	2.1
RBBP6	-1.18248	-0.652946	-0.502087	-0.497992	0.297904	-0.632461	0.293032	-0.139222	18.4861	8.50108	1.99013e-05	0.000395864	[K].LEVTEIVKPSPK.[R]	2xTMT6plex [K8; K12]; 1xTMT6plex [N-Term]; 1xPhospho [S10(100)]	0.00033004	0.000204766	1	1	1	13	Q7Z6E9	Q7Z6E9 [1170-1181]	Q7Z6E9 1xPhospho [S1179(100)]	E3 ubiquitin-protein ligase RBBP6		0	2107.24	4	1	527.565	0.01	91.671	8.53e-05	0.0001336	4.87
[truncated: 19,057 more rows]

## Sheet: S3_IL33_temporal_proteome
Supplementary Table S3. List of proteins identified from THP1 monocytes stimulated with IL-33 for 5, 10, 15, 30, 45, 60, 120, and 240 minutes.
[truncated: 8,128 more rows]

## Sheet: S4__Complete_list_of_pathways
Supplementary Table S4. Complete list of Reactome signaling pathways enriched for phosphoproteins upregulated in response to IL-33
[truncated: 137 more rows]
